# Supplementary material for: The InBIO Barcoding Initiative Database: DNA barcodes of Orthoptera from Portugal
Source: Biodivers Data J. 2024 May 15;12:e118010. doi: 10.3897/BDJ.12.e118010 (PMC11112160; doi:10.3897/BDJ.12.e118010)
Supplement: Supplementary material 1 — DS-IBIOR01 InBIO Barcoding Initiative - Orthoptera 01 - Specimen details [file bdj-12-e118010-s001.txt]

processid	sampleid	recordID	catalognum	fieldnum	institution_storing	bin_uri	phylum_taxID	phylum_name	class_taxID	class_name	order_taxID	order_name	family_taxID	family_name	subfamily_taxID	subfamily_name	genus_taxID	genus_name	species_taxID	species_name	subspecies_taxID	subspecies_name	identification_provided_by	identification_method	voucher_status	tissue_type	collectors	lifestage	sex	lat	lon	elev	country	province_state	region	exactsite
IBIOR033-17	INV00098	7568390		P52_Pousio_2p_0010	Research Center in Biodiversity and Genetic Resources	BOLD:AAX0669	20	Arthropoda	82	Insecta	101	Orthoptera	1872	Acrididae	69941	Gomphocerinae	28254	Omocestus	105565	Omocestus panteli			Silvia AV Pina	Morphology	Vouchered:Registered Collection	Leg	Silvia Pina	Adult	F	37.7044	-7.8678	175	Portugal	Beja	Mertola	Alcaria Ruiva
IBIOR034-17	INV00099	7568391		P52_Pousio_2p_0011	Research Center in Biodiversity and Genetic Resources	BOLD:AAX0669	20	Arthropoda	82	Insecta	101	Orthoptera	1872	Acrididae	69941	Gomphocerinae	28254	Omocestus	105565	Omocestus panteli			Silvia AV Pina	Morphology	Vouchered:Registered Collection	Leg	Silvia Pina	Adult	F	37.7044	-7.8678	175	Portugal	Beja	Mertola	Alcaria Ruiva
IBIOR063-17	INV00137	7568420		P09_B_3p_0393	Research Center in Biodiversity and Genetic Resources	BOLD:AAF2021	20	Arthropoda	82	Insecta	101	Orthoptera	1875	Tettigoniidae	202481	Tettigoniinae	200612	Tessellana	200617	Tessellana tessellata			Silvia AV Pina	Morphology	Vouchered:Registered Collection	Leg	Silvia Pina	Adult	F	37.8116	-7.96575	179	Portugal	Beja	Castro Verde	Entradas
IBIOR094-17	INV02529	7568451		SP02	Research Center in Biodiversity and Genetic Resources	BOLD:ACY3774	20	Arthropoda	82	Insecta	101	Orthoptera	524150	Trigonidiidae	266820	Trigonidiinae	302081	Trigonidium	471454	Trigonidium cicindeloides			Silvia AV Pina	Morphology	Vouchered:Registered Collection	Leg	Silvia Pina	Adult	F	38.568	-9.03552	14	Portugal	Setubal	Sesimbra	Quinta do Conde
IBIOR095-17	INV02530	7568452		SP03	Research Center in Biodiversity and Genetic Resources	BOLD:ACY3774	20	Arthropoda	82	Insecta	101	Orthoptera	524150	Trigonidiidae	266820	Trigonidiinae	302081	Trigonidium	471454	Trigonidium cicindeloides			Silvia AV Pina	Morphology	Vouchered:Registered Collection	Leg	Silvia Pina	Adult	M	38.568	-9.03552	14	Portugal	Setubal	Sesimbra	Quinta do Conde
IBIOR122-17	INV02564	7568479		SP47	Research Center in Biodiversity and Genetic Resources	BOLD:ABX6319	20	Arthropoda	82	Insecta	101	Orthoptera	1877	Gryllidae	160345	Gryllinae	4842	Gryllus	261076	Gryllus bimaculatus			Silvia AV Pina	Morphology	Vouchered:Registered Collection	Leg	Silvia Pina	Adult	M	38.13	-8.78962	3	Portugal	Setubal	Grandola	Lagoa de Melides
IBIOR127-17	INV02571	7568484		SP69	Research Center in Biodiversity and Genetic Resources	BOLD:AER5488	20	Arthropoda	82	Insecta	101	Orthoptera	524150	Trigonidiidae	331366	Nemobiinae	261078	Nemobius	261079	Nemobius sylvestris			Silvia AV Pina	Morphology	Vouchered:Registered Collection	Leg	Silvia Pina	Adult	M	38.5249	-9.14365	1	Portugal	Setubal	Sesimbra	Lagoa Pequena
IBIOR136-17	INV02580	7568493		SP79	Research Center in Biodiversity and Genetic Resources	BOLD:ADJ5172	20	Arthropoda	82	Insecta	101	Orthoptera	1872	Acrididae	69941	Gomphocerinae	105581	Euchorthippus	766687	Euchorthippus elegantulus			Silvia AV Pina	Morphology	Vouchered:Registered Collection	Leg	Silvia Pina	Adult	M	39.3446	-8.96669	101	Portugal	Santarem	Rio Maior	Bocas de Rio Maior
IBIOR196-22	INV05545	14756247	INV05545	SP126	Research Center in Biodiversity and Genetic Resources	BOLD:AAP4452	20	Arthropoda	82	Insecta	101	Orthoptera	1872	Acrididae	4644	Oedipodinae	165436	Acrotylus	165465	Acrotylus insubricus			Silvia AV Pina	Morphology	Vouchered:Registered Collection	Leg	Silvia Pina	Adult	F	41.834	-7.947	1114	Portugal	Vila Real	Montalegre	Pitoes das Junias
IBIOR240-22	INV05589	14756291	INV05589	SP248	Research Center in Biodiversity and Genetic Resources	BOLD:ACG7286	20	Arthropoda	82	Insecta	101	Orthoptera	1265896	Oecanthidae	89131	Oecanthinae	89132	Oecanthus	1046245	Oecanthus dulcisonans			Silvia AV Pina	Morphology	Vouchered:Registered Collection	Leg	Francisco Barros	Adult	M	38.126	-8.789	20	Portugal	Setubal	Grandola	Melides
IBIOR254-22	INV08103	14756305	INV08103	SP290	Research Center in Biodiversity and Genetic Resources	BOLD:AEO7823	20	Arthropoda	82	Insecta	101	Orthoptera	1875	Tettigoniidae	296663	Bradyporinae	766703	Neocallicrania	1045458	Neocallicrania miegii			Silvia AV Pina	Morphology	Vouchered:Registered Collection	Leg	Francisco Barros	Adult	F	40.35	-7.549	1441	Portugal	Guarda	Manteigas	Parque Natural da Serra da Estrela, near Vale do Zezere
IBIOR258-22	INV08107	14756309	INV08107	SP288	Research Center in Biodiversity and Genetic Resources	BOLD:AEP5780	20	Arthropoda	82	Insecta	101	Orthoptera	1875	Tettigoniidae	296663	Bradyporinae	1024919	Ephippigerida	1038490	Ephippigerida diluta			Silvia AV Pina	Morphology	Vouchered:Registered Collection	Leg	Silvia Pina	Adult	F	40.301	-7.095	842	Portugal	Castelo Branco	Penamacor	Meimao
IBIOR288-22	INV02881	14812003	INV02881	INV02881	Research Center in Biodiversity and Genetic Resources	BOLD:AEO7506	20	Arthropoda	82	Insecta	101	Orthoptera	1877	Gryllidae	296657	Gryllomorphinae	1026536	Petaloptila	1142191	Petaloptila galaica			Sonia AF Ferreira	Morphology	Vouchered:Registered Collection	Leg	Sonia Ferreira | Martin Corley | Rui Andrade	Adult	F	42.0028	-8.1691	811	Portugal	Viana do Castelo	Melgaco	Podre - Assureira
IBIOR300-22	INV02977	14812015	INV02977	INV02977	Research Center in Biodiversity and Genetic Resources	BOLD:AEO7506	20	Arthropoda	82	Insecta	101	Orthoptera	1877	Gryllidae	296657	Gryllomorphinae	1026536	Petaloptila	1142191	Petaloptila galaica			Sonia AF Ferreira	Morphology	Vouchered:Registered Collection	Leg	Sonia Ferreira | Martin Corley | Rui Andrade	Adult		41.8393	-6.8897		Portugal	Braganca	Braganca	Moinho do Canico
IBIOR362-22	INV04122	14812077	INV04122	INV04122	Research Center in Biodiversity and Genetic Resources	BOLD:AEP5098	20	Arthropoda	82	Insecta	101	Orthoptera	1877	Gryllidae	296657	Gryllomorphinae	331373	Gryllomorpha	1029077	Gryllomorpha uclensis			Sonia AF Ferreira	Morphology	Vouchered:Registered Collection	Leg	Sonia Ferreira	Adult		41.0571	-6.9063		Portugal	Braganca	Freixo de Espada a Cinta	Ribeira do Mosteiro (ponte da calcada)
IBIOR389-22	INV04382	14812104	INV04382	2	Research Center in Biodiversity and Genetic Resources	BOLD:AEP5224	20	Arthropoda	82	Insecta	101	Orthoptera	168337	Pamphagidae	738201	Pamphaginae	168342	Eumigus	1039158	Eumigus ayresi			Sonia AF Ferreira	Morphology	Vouchered:Registered Collection	Leg	Sonia Ferreira	Adult	M	40.8775	-6.9645	798	Portugal	Guarda	Figueira de Castelo Rodrigo	Castelo Rodrigo
IBIOR404-22	INV05516	14812119	INV05516	INV05516	Research Center in Biodiversity and Genetic Resources	BOLD:AAL4618	20	Arthropoda	82	Insecta	101	Orthoptera	1875	Tettigoniidae	202481	Tettigoniinae	200601	Platycleis	766692	Platycleis sabulosa			Sonia AF Ferreira	Morphology	Vouchered:Registered Collection	Leg	Sonia Ferreira	Adult	F	41.3306	-7.2401		Portugal	Braganca	Vila Flor	Freixiel
IBIOR424-22	INV06558	14812139	INV06558	INV06558	Research Center in Biodiversity and Genetic Resources	BOLD:AEO7449	20	Arthropoda	82	Insecta	101	Orthoptera	1875	Tettigoniidae	87525	Phaneropterinae	104255	Phaneroptera	293553	Phaneroptera nana			Sonia AF Ferreira	Morphology	Vouchered:Registered Collection	Leg	Sonia Ferreira	Adult	F	41.3154	-7.2198		Portugal	Braganca	Vila Flor	Freixiel
IBIOR427-22	INV06570	14812142	INV06570	INV06570	Research Center in Biodiversity and Genetic Resources	BOLD:AER1532	20	Arthropoda	82	Insecta	101	Orthoptera	1875	Tettigoniidae	202481	Tettigoniinae	766709	Thyreonotus	766710	Thyreonotus bidens			Sonia AF Ferreira	Morphology	Vouchered:Registered Collection	Leg	Sonia Ferreira	Adult		41.3738	-7.2032		Portugal	Braganca	Vila Flor	Vilarinho das Azenhas
IBIOR438-22	INV06726	14812153	INV06726	INV06726	Research Center in Biodiversity and Genetic Resources	BOLD:ADT8663	20	Arthropoda	82	Insecta	101	Orthoptera	1872	Acrididae	69941	Gomphocerinae	105576	Dociostaurus	168967	Dociostaurus jagoi			Sonia AF Ferreira	Morphology	Vouchered:Registered Collection	Leg	Sonia Ferreira	Adult		40.9381	-7.0849		Portugal	Guarda	Figueira de Castelo Rodrigo	Horta da Saboia - Faia Brava
IBIOR453-22	INV06948	14812168	INV06948	INV06948	Research Center in Biodiversity and Genetic Resources	BOLD:AEQ8460	20	Arthropoda	82	Insecta	101	Orthoptera	1875	Tettigoniidae	80301	Conocephalinae	104249	Conocephalus	505716	Conocephalus conocephalus			Sonia AF Ferreira	Morphology	Vouchered:Registered Collection	Leg	Sonia Ferreira	Adult		37.6529	-7.6438		Portugal	Beja	Mertola	Bombeira do Guadiana
IBIOR459-22	INV07145	14812174	INV07145	INV07145	Research Center in Biodiversity and Genetic Resources	BOLD:AEO7506	20	Arthropoda	82	Insecta	101	Orthoptera	1877	Gryllidae	296657	Gryllomorphinae	1026536	Petaloptila	1142191	Petaloptila galaica			Sonia AF Ferreira	Morphology	Vouchered:Registered Collection	Leg	Sonia Ferreira	Adult	M	41.3319	-7.3386		Portugal	Braganca	Carrazeda de Ansiaes	Brunheda
IBIOR468-22	INV07352	14812183	INV07352	INV07352	Research Center in Biodiversity and Genetic Resources	BOLD:AEO6325	20	Arthropoda	82	Insecta	101	Orthoptera	1875	Tettigoniidae	202481	Tettigoniinae	200601	Platycleis	766692	Platycleis sabulosa			Sonia AF Ferreira	Morphology	Vouchered:Registered Collection	Leg	Sonia Ferreira	Adult	F	41.332	-7.2569		Portugal	Braganca	Vila Flor	Vieiro
IBIOR469-22	INV07353	14812184	INV07353	INV07353	Research Center in Biodiversity and Genetic Resources	BOLD:AAL4618	20	Arthropoda	82	Insecta	101	Orthoptera	1875	Tettigoniidae	202481	Tettigoniinae	200601	Platycleis	766692	Platycleis sabulosa			Sonia AF Ferreira	Morphology	Vouchered:Registered Collection	Leg	Sonia Ferreira	Adult	F	41.332	-7.2569		Portugal	Braganca	Vila Flor	Vieiro
IBIOR486-22	INV07690	14812201	INV07690	INV07690	Research Center in Biodiversity and Genetic Resources	BOLD:AEO7942	20	Arthropoda	82	Insecta	101	Orthoptera	331369	Mogoplistidae	181617	Mogoplistinae	1026370	Paramogoplistes	1047445	Paramogoplistes ortini			Sonia AF Ferreira	Morphology	Vouchered:Registered Collection	Leg	Sonia Ferreira	Adult		38.4752	-8.9937		Portugal	Setubal	Setubal	Convento da Arrabida
IBIOR487-22	INV07767	14812202	INV07767	INV07767	Research Center in Biodiversity and Genetic Resources	BOLD:AEP5096	20	Arthropoda	82	Insecta	101	Orthoptera	1877	Gryllidae	296657	Gryllomorphinae	331373	Gryllomorpha	766712	Gryllomorpha longicauda			Sonia AF Ferreira	Morphology	Vouchered:Registered Collection	Leg	Sonia Ferreira	Adult		37.3051	-8.5533		Portugal	Faro	Monchique	Monchique
IBIOR489-22	INV07769	14812204	INV07769	INV07769	Research Center in Biodiversity and Genetic Resources	BOLD:AEO7832	20	Arthropoda	82	Insecta	101	Orthoptera	524150	Trigonidiidae	331366	Nemobiinae	261078	Nemobius	261079	Nemobius sylvestris			Sonia AF Ferreira	Morphology	Vouchered:Registered Collection	Leg	Sonia Ferreira	Adult		37.3051	-8.5533		Portugal	Faro	Monchique	Monchique
IBIOR490-22	INV07796	14812205	INV07796	INV07796	Research Center in Biodiversity and Genetic Resources	BOLD:AER1531	20	Arthropoda	82	Insecta	101	Orthoptera	1875	Tettigoniidae	202481	Tettigoniinae	766709	Thyreonotus	766710	Thyreonotus bidens			Sonia AF Ferreira	Morphology	Vouchered:Registered Collection	Leg	Sonia Ferreira	Adult		37.3051	-8.5533		Portugal	Faro	Monchique	Monchique
IBIOR491-22	INV07805	14812206	INV07805	INV07805	Research Center in Biodiversity and Genetic Resources	BOLD:AER1533	20	Arthropoda	82	Insecta	101	Orthoptera	1875	Tettigoniidae	202481	Tettigoniinae	766709	Thyreonotus	766710	Thyreonotus bidens			Sonia AF Ferreira	Morphology	Vouchered:Registered Collection	Leg	Sonia Ferreira	Adult		38.4752	-8.9937		Portugal	Setubal	Setubal	Convento da Arrabida
IBIOR493-22	INV07949	14812208	INV07949	INV07949	Research Center in Biodiversity and Genetic Resources	BOLD:AEQ8625	20	Arthropoda	82	Insecta	101	Orthoptera	1875	Tettigoniidae	738195	Meconematinae	1024699	Cyrtaspis	1036996	Cyrtaspis scutata			Sonia AF Ferreira	Morphology	Vouchered:Registered Collection	Leg	Sonia Ferreira	Adult		41.3283	-8.6728	100	Portugal	Porto	Vila do Conde	Campus Agrario de Vairao
IBIOR496-22	INV08476	14812211	INV08476	INV08476	Research Center in Biodiversity and Genetic Resources	BOLD:ADV9764	20	Arthropoda	82	Insecta	101	Orthoptera	1877	Gryllidae	160345	Gryllinae	942931	Sciobia	942932	Sciobia lusitanica			Sonia AF Ferreira	Morphology	Vouchered:Registered Collection	Leg	Sonia Ferreira	Adult	F	39.4688	-8.8547		Portugal	Santarem	Santarem	Alcanede
IBIOR503-22	INV08590	14812218	INV08590	INV08590	Research Center in Biodiversity and Genetic Resources	BOLD:AAP5007	20	Arthropoda	82	Insecta	101	Orthoptera	160347	Tetrigidae	331355	Tetriginae	202469	Paratettix	471450	Paratettix meridionalis			Sonia AF Ferreira	Morphology	Vouchered:Registered Collection	Leg	Sonia Ferreira	Adult		38.1089	-8.7923		Portugal	Setubal	Santiago do Cacem	Lagoa de Santo Andre
IBIOR504-22	INV08603	14812219	INV08603	INV08603	Research Center in Biodiversity and Genetic Resources	BOLD:AER5488	20	Arthropoda	82	Insecta	101	Orthoptera	524150	Trigonidiidae	331366	Nemobiinae	261078	Nemobius	261079	Nemobius sylvestris			Sonia AF Ferreira	Morphology	Vouchered:Registered Collection	Leg	Sonia Ferreira	Adult		38.0862	-8.7718		Portugal	Setubal	Santiago do Cacem	Foros da Quinta
IBIOR505-22	INV08718	14812220	INV08718	INV08718	Research Center in Biodiversity and Genetic Resources	BOLD:ACU5350	20	Arthropoda	82	Insecta	101	Orthoptera	1877	Gryllidae	160345	Gryllinae	733444	Eumodicogryllus	733445	Eumodicogryllus bordigalensis			Sonia AF Ferreira	Morphology	Vouchered:Registered Collection	Leg	Pedro Sousa	Adult		40.1992	-7.4349		Portugal	Castelo Branco	Fundao	Pero Viseu
IBIOR506-22	INV08735	14812221	INV08735	INV08735	Research Center in Biodiversity and Genetic Resources	BOLD:ACU5350	20	Arthropoda	82	Insecta	101	Orthoptera	1877	Gryllidae	160345	Gryllinae	733444	Eumodicogryllus	733445	Eumodicogryllus bordigalensis			Sonia AF Ferreira	Morphology	Vouchered:Registered Collection	Leg	Sonia Ferreira	Adult		39.5145	-8.9169		Portugal	Leiria	Alcobaca	Rua do Furo
IBIOR508-22	INV08769	14812223	INV08769	INV08769	Research Center in Biodiversity and Genetic Resources	BOLD:ADV9764	20	Arthropoda	82	Insecta	101	Orthoptera	1877	Gryllidae	160345	Gryllinae	942931	Sciobia	942932	Sciobia lusitanica			Sonia AF Ferreira	Morphology	Vouchered:Registered Collection	Leg	Sonia Ferreira	Adult		39.4688	-8.8547		Portugal	Santarem	Santarem	Alcanede
IBIOR509-22	INV08771	14812224	INV08771	INV08771	Research Center in Biodiversity and Genetic Resources	BOLD:AEO7751	20	Arthropoda	82	Insecta	101	Orthoptera	1875	Tettigoniidae	87525	Phaneropterinae	302166	Odontura	302169	Odontura glabricauda			Sonia AF Ferreira	Morphology	Vouchered:Registered Collection	Leg	Sonia Ferreira	Adult		39.4692	-8.8505		Portugal	Santarem	Santarem	Alcanede
IBIOR510-22	INV08776	14812225	INV08776	INV08776	Research Center in Biodiversity and Genetic Resources	BOLD:AEQ8625	20	Arthropoda	82	Insecta	101	Orthoptera	1875	Tettigoniidae	738195	Meconematinae	1024699	Cyrtaspis	1036996	Cyrtaspis scutata			Sonia AF Ferreira	Morphology	Vouchered:Registered Collection	Leg	Sonia Ferreira	Adult		38.7732	-9.4651		Portugal	Lisboa	Sintra	Near Estudante da Peninha
IBIOR511-22	INV08804	14812226	INV08804	INV08804	Research Center in Biodiversity and Genetic Resources	BOLD:ACU5350	20	Arthropoda	82	Insecta	101	Orthoptera	1877	Gryllidae	160345	Gryllinae	733444	Eumodicogryllus	733445	Eumodicogryllus bordigalensis			Sonia AF Ferreira	Morphology	Vouchered:Registered Collection	Leg	Sonia Ferreira	Adult		37.9685	-8.8719		Portugal	Setubal	Sines	Canto Mosqueiro
IBIOR512-22	INV09030	14812227	INV09030	INV09030	Research Center in Biodiversity and Genetic Resources	BOLD:AEQ8625	20	Arthropoda	82	Insecta	101	Orthoptera	1875	Tettigoniidae	738195	Meconematinae	1024699	Cyrtaspis	1036996	Cyrtaspis scutata			Sonia AF Ferreira	Morphology	Vouchered:Registered Collection	Leg	Sonia Ferreira	Adult	F	38.4752	-8.9937		Portugal	Setubal	Setubal	Convento da Arrabida
IBIOR513-22	INV09078	14812228	INV09078	INV09078	Research Center in Biodiversity and Genetic Resources	BOLD:AEQ8462	20	Arthropoda	82	Insecta	101	Orthoptera	1875	Tettigoniidae	80301	Conocephalinae	104249	Conocephalus	261067	Conocephalus fuscus			Sonia AF Ferreira	Morphology	Vouchered:Registered Collection	Leg	Sonia Ferreira	Adult		37.6765	-7.84866		Portugal	Beja	Mertola	Herdade de Alagaes
IBIOR514-22	INV09085	14812229	INV09085	INV09085	Research Center in Biodiversity and Genetic Resources	BOLD:AER6009	20	Arthropoda	82	Insecta	101	Orthoptera	1873	Gryllotalpidae	331340	Gryllotalpinae	4690	Gryllotalpa	264734	Gryllotalpa africana			Sonia AF Ferreira	Morphology	Vouchered:Registered Collection	Leg	Sonia Ferreira	Adult		37.6765	-7.84866		Portugal	Beja	Mertola	Herdade de Alagaes
IBIOR515-22	INV09088	14812230	INV09088	INV09088	Research Center in Biodiversity and Genetic Resources	BOLD:AEO7449	20	Arthropoda	82	Insecta	101	Orthoptera	1875	Tettigoniidae	87525	Phaneropterinae	104255	Phaneroptera	293553	Phaneroptera nana			Sonia AF Ferreira	Morphology	Vouchered:Registered Collection	Leg	Sonia Ferreira	Adult		37.8028	-7.6352		Portugal	Beja	Mertola	Pulo do Lobo
IBIOR517-22	INV10186	14812232	INV10186	INV10186	Research Center in Biodiversity and Genetic Resources	BOLD:ABX6319	20	Arthropoda	82	Insecta	101	Orthoptera	1877	Gryllidae	160345	Gryllinae	4842	Gryllus	261076	Gryllus bimaculatus			Sonia AF Ferreira	Morphology	Vouchered:Registered Collection	Leg	Sonia Ferreira	Adult		40.1025	-8.8083		Portugal	Coimbra	Figueira da Foz	Bizorreiro
IBIOR518-22	INV10188	14812233	INV10188	INV10188	Research Center in Biodiversity and Genetic Resources	BOLD:AEI3656	20	Arthropoda	82	Insecta	101	Orthoptera	1877	Gryllidae	160345	Gryllinae	1027255	Svercus	1030658	Svercus palmetorum			Sonia AF Ferreira	Morphology	Vouchered:Registered Collection	Leg	Sonia Ferreira	Adult		40.1025	-8.8083		Portugal	Coimbra	Figueira da Foz	Bizorreiro
IBIOR519-22	INV10193	14812234	INV10193	INV10193	Research Center in Biodiversity and Genetic Resources	BOLD:ACY3774	20	Arthropoda	82	Insecta	101	Orthoptera	524150	Trigonidiidae	266820	Trigonidiinae	302081	Trigonidium	471454	Trigonidium cicindeloides			Sonia AF Ferreira	Morphology	Vouchered:Registered Collection	Leg	Sonia Ferreira	Adult		40.1025	-8.8083		Portugal	Coimbra	Figueira da Foz	Bizorreiro
IBIOR520-22	INV10234	14812235	INV10234	INV10234	Research Center in Biodiversity and Genetic Resources	BOLD:AEO7449	20	Arthropoda	82	Insecta	101	Orthoptera	1875	Tettigoniidae	87525	Phaneropterinae	104255	Phaneroptera	293553	Phaneroptera nana			Sonia AF Ferreira	Morphology	Vouchered:Registered Collection	Leg	Sonia Ferreira	Adult		41.7664	-6.9023	890	Portugal	Braganca	Braganca	Carrazedo
IBIOR522-22	INV10271	14812237	INV10271	INV10271	Research Center in Biodiversity and Genetic Resources	BOLD:AEO7449	20	Arthropoda	82	Insecta	101	Orthoptera	1875	Tettigoniidae	87525	Phaneropterinae	104255	Phaneroptera	293553	Phaneroptera nana			Sonia AF Ferreira	Morphology	Vouchered:Registered Collection	Leg	Sonia Ferreira	Adult		41.9212	-6.5747		Portugal	Braganca	Braganca	Guadramil
IBIOR523-22	INV10284	14812238	INV10284	INV10284	Research Center in Biodiversity and Genetic Resources	BOLD:AEO7506	20	Arthropoda	82	Insecta	101	Orthoptera	1877	Gryllidae	296657	Gryllomorphinae	1026536	Petaloptila	1142191	Petaloptila galaica			Sonia AF Ferreira	Morphology	Vouchered:Registered Collection	Leg	Sonia Ferreira	Adult		41.9518	-6.7615		Portugal	Braganca	Braganca	2 km north of Montesinho
IBIOR527-22	INV10326	14812242	INV10326	INV10326	Research Center in Biodiversity and Genetic Resources	BOLD:AEO6325	20	Arthropoda	82	Insecta	101	Orthoptera	1875	Tettigoniidae	202481	Tettigoniinae	200601	Platycleis	766692	Platycleis sabulosa			Sonia AF Ferreira	Morphology	Vouchered:Registered Collection	Leg	Sonia Ferreira	Adult	F	37.6765	-7.84866		Portugal	Beja	Mertola	Herdade de Alagaes
IBIOR528-22	INV10339	14812243	INV10339	INV10339	Research Center in Biodiversity and Genetic Resources	BOLD:AEO7449	20	Arthropoda	82	Insecta	101	Orthoptera	1875	Tettigoniidae	87525	Phaneropterinae	104255	Phaneroptera	293553	Phaneroptera nana			Sonia AF Ferreira	Morphology	Vouchered:Registered Collection	Leg	Sonia Ferreira	Adult		41.8384	-8.7321		Portugal	Viana do Castelo	Caminha	Mosteiro de Sao Joao de Arga
IBIOR530-22	INV10559	14812245	INV10559	INV10559	Research Center in Biodiversity and Genetic Resources	BOLD:ACU5350	20	Arthropoda	82	Insecta	101	Orthoptera	1877	Gryllidae	160345	Gryllinae	733444	Eumodicogryllus	733445	Eumodicogryllus bordigalensis			Sonia AF Ferreira	Morphology	Vouchered:Registered Collection	Leg	Sonia Ferreira	Adult		37.6529	-7.6438		Portugal	Beja	Mertola	Bombeira do Guadiana
IBIOR532-22	INV10586	14812247	INV10586	INV10586	Research Center in Biodiversity and Genetic Resources	BOLD:AAE4790	20	Arthropoda	82	Insecta	101	Orthoptera	1875	Tettigoniidae	202481	Tettigoniinae	200601	Platycleis	200621	Platycleis intermedia			Sonia AF Ferreira	Morphology	Vouchered:Registered Collection	Leg	Sonia Ferreira	Adult	F	37.6529	-7.6438		Portugal	Beja	Mertola	Bombeira do Guadiana
IBIOR533-22	INV10591	14812248	INV10591	INV10591	Research Center in Biodiversity and Genetic Resources	BOLD:AER2541	20	Arthropoda	82	Insecta	101	Orthoptera	1875	Tettigoniidae	87525	Phaneropterinae	331308	Tylopsis	331309	Tylopsis lilifolia			Sonia AF Ferreira	Morphology	Vouchered:Registered Collection	Leg	Sonia Ferreira	Adult		37.6529	-7.6438		Portugal	Beja	Mertola	Bombeira do Guadiana
IBIOR534-22	INV10593	14812249	INV10593	INV10593	Research Center in Biodiversity and Genetic Resources	BOLD:AAL4618	20	Arthropoda	82	Insecta	101	Orthoptera	1875	Tettigoniidae	202481	Tettigoniinae	200601	Platycleis	766692	Platycleis sabulosa			Sonia AF Ferreira	Morphology	Vouchered:Registered Collection	Leg	Sonia Ferreira	Adult	F	37.6529	-7.6438		Portugal	Beja	Mertola	Bombeira do Guadiana
IBIOR535-22	INV10594	14812250	INV10594	INV10594	Research Center in Biodiversity and Genetic Resources	BOLD:AAJ6293	20	Arthropoda	82	Insecta	101	Orthoptera	1872	Acrididae	4644	Oedipodinae	165436	Acrotylus	165438	Acrotylus patruelis			Sonia AF Ferreira	Morphology	Vouchered:Registered Collection	Leg	Sonia Ferreira	Adult	F	37.6529	-7.6438		Portugal	Beja	Mertola	Bombeira do Guadiana
IBIOR546-22	INV11390	14812261	INV11390	INV11390	Research Center in Biodiversity and Genetic Resources	BOLD:ADT8663	20	Arthropoda	82	Insecta	101	Orthoptera	1872	Acrididae	69941	Gomphocerinae	105576	Dociostaurus	168967	Dociostaurus jagoi			Sonia AF Ferreira	Morphology	Vouchered:Registered Collection	Leg	Sonia Ferreira	Adult		37.6217	-7.5629		Portugal	Beja	Mertola	Santana de Cambas
IBIOR547-22	INV11391	14812262	INV11391	INV11391	Research Center in Biodiversity and Genetic Resources	BOLD:ADT8663	20	Arthropoda	82	Insecta	101	Orthoptera	1872	Acrididae	69941	Gomphocerinae	105576	Dociostaurus	168967	Dociostaurus jagoi			Sonia AF Ferreira	Morphology	Vouchered:Registered Collection	Leg	Sonia Ferreira	Adult		37.6217	-7.5629		Portugal	Beja	Mertola	Santana de Cambas
IBIOR583-22	INV09723	14812298	INV09723	INV09723	Research Center in Biodiversity and Genetic Resources	BOLD:AER6209	20	Arthropoda	82	Insecta	101	Orthoptera	1875	Tettigoniidae	202481	Tettigoniinae	200612	Tessellana	200617	Tessellana tessellata			Sonia AF Ferreira	Morphology	Vouchered:Registered Collection	Leg	Sonia Ferreira	Adult		41.8816	-7.7286		Portugal	Vila Real	Montalegre	Serra do Larouco
IBIOR584-22	INV09746	14812299	INV09746	INV09746	Research Center in Biodiversity and Genetic Resources	BOLD:AEO7506	20	Arthropoda	82	Insecta	101	Orthoptera	1877	Gryllidae	296657	Gryllomorphinae	1026536	Petaloptila	1142191	Petaloptila galaica			Sonia AF Ferreira	Morphology	Vouchered:Registered Collection	Leg	Sonia Ferreira	Adult		41.8729	-7.669		Portugal	Vila Real	Montalegre	Santo Andre
IBIOR585-22	INV09776	14812300	INV09776	INV09776	Research Center in Biodiversity and Genetic Resources	BOLD:ACU3727	20	Arthropoda	82	Insecta	101	Orthoptera	160347	Tetrigidae	331355	Tetriginae	198729	Tetrix	208634	Tetrix undulata			Sonia AF Ferreira	Morphology	Vouchered:Registered Collection	Leg	Sonia Ferreira	Adult		41.7664	-6.9023	890	Portugal	Braganca	Braganca	Carrazedo
IBIOR586-22	INV09777	14812301	INV09777	INV09777	Research Center in Biodiversity and Genetic Resources	BOLD:ACU3727	20	Arthropoda	82	Insecta	101	Orthoptera	160347	Tetrigidae	331355	Tetriginae	198729	Tetrix	208634	Tetrix undulata			Sonia AF Ferreira	Morphology	Vouchered:Registered Collection	Leg	Sonia Ferreira	Adult		41.7664	-6.9023	890	Portugal	Braganca	Braganca	Carrazedo
IBIOR587-22	INV09862	14812302	INV09862	INV09862	Research Center in Biodiversity and Genetic Resources	BOLD:ACU3727	20	Arthropoda	82	Insecta	101	Orthoptera	160347	Tetrigidae	331355	Tetriginae	198729	Tetrix	208634	Tetrix undulata			Sonia AF Ferreira	Morphology	Vouchered:Registered Collection	Leg	Sonia Ferreira	Adult		41.9212	-6.5747		Portugal	Braganca	Braganca	Guadramil
IBIOR588-22	INV10036	14812303	INV10036	INV10036	Research Center in Biodiversity and Genetic Resources	BOLD:ACU3727	20	Arthropoda	82	Insecta	101	Orthoptera	160347	Tetrigidae	331355	Tetriginae	198729	Tetrix	208634	Tetrix undulata			Sonia AF Ferreira	Morphology	Vouchered:Registered Collection	Leg	Sonia Ferreira	Adult		41.8384	-8.7321		Portugal	Viana do Castelo	Caminha	Mosteiro de Sao Joao de Arga
IBIOR002-17	INV00063	7568359		A90_O_2p_0061	Research Center in Biodiversity and Genetic Resources	BOLD:AAJ6293	20	Arthropoda	82	Insecta	101	Orthoptera	1872	Acrididae	4644	Oedipodinae	165436	Acrotylus	165438	Acrotylus patruelis			Silvia AV Pina	Morphology	Vouchered:Registered Collection	Leg	Silvia Pina	Adult	F	37.8379	-8.20453	237	Portugal	Beja	Aljustrel	Messejana
IBIOR004-17	INV00065	7568361		P01_O_2p_0235	Research Center in Biodiversity and Genetic Resources	BOLD:AAZ1689	20	Arthropoda	82	Insecta	101	Orthoptera	1872	Acrididae	4644	Oedipodinae	165432	Aiolopus	766683	Aiolopus puissanti			Silvia AV Pina	Morphology	Vouchered:Registered Collection	Leg	Silvia Pina	Adult	F	37.7204	-7.93131	171	Portugal	Beja	Castro Verde	Sao Marcos da Ataboeira
IBIOR005-17	INV00066	7568362		A74_Pousio_2p_0063	Research Center in Biodiversity and Genetic Resources	BOLD:AAP4386	20	Arthropoda	82	Insecta	101	Orthoptera	1872	Acrididae	4644	Oedipodinae	165432	Aiolopus	165461	Aiolopus strepens			Silvia AV Pina	Morphology	Vouchered:Registered Collection	Leg	Silvia Pina	Adult	F	37.8632	-8.0928	172	Portugal	Beja	Aljustrel	Aljustrel
IBIOR006-17	INV00067	7568363		P48_G_3p_0057	Research Center in Biodiversity and Genetic Resources	BOLD:ACQ0538	20	Arthropoda	82	Insecta	101	Orthoptera	1872	Acrididae	331354	Calliptaminae	200452	Calliptamus	331378	Calliptamus barbarus			Silvia AV Pina	Morphology	Vouchered:Registered Collection	Leg	Silvia Pina	Adult	M	37.6363	-8.16944	244	Portugal	Beja	Ourique	Ourique
IBIOR007-17	INV00068	7568364		P05_A_3p_0056	Research Center in Biodiversity and Genetic Resources	BOLD:ACQ0538	20	Arthropoda	82	Insecta	101	Orthoptera	1872	Acrididae	331354	Calliptaminae	200452	Calliptamus	331378	Calliptamus barbarus			Silvia AV Pina	Morphology	Vouchered:Registered Collection	Leg	Silvia Pina	Adult	F	37.7303	-7.85743	200	Portugal	Beja	Mertola	Alcaria Ruiva
IBIOR008-17	INV00069	7568365		P08_O_3p_0027	Research Center in Biodiversity and Genetic Resources	BOLD:AEZ7204	20	Arthropoda	82	Insecta	101	Orthoptera	1872	Acrididae	331354	Calliptaminae	200452	Calliptamus	649857	Calliptamus wattenwylianus			Silvia AV Pina	Morphology	Vouchered:Registered Collection	Leg	Silvia Pina	Adult	M	37.7791	-7.99434	187	Portugal	Beja	Castro Verde	Entradas
IBIOR009-17	INV00070	7568366		P01_B_3p_0325	Research Center in Biodiversity and Genetic Resources	BOLD:AEZ7204	20	Arthropoda	82	Insecta	101	Orthoptera	1872	Acrididae	331354	Calliptaminae	200452	Calliptamus	649857	Calliptamus wattenwylianus			Silvia AV Pina	Morphology	Vouchered:Registered Collection	Leg	Silvia Pina	Adult	F	37.719	-7.93274	187	Portugal	Beja	Castro Verde	Sao Marcos da Ataboeira
IBIOR010-17	INV00071	7568367		P52_B_1p_0119	Research Center in Biodiversity and Genetic Resources	BOLD:AED8559	20	Arthropoda	82	Insecta	101	Orthoptera	1872	Acrididae	69941	Gomphocerinae	4958	Chorthippus	766684	Chorthippus apicalis			Silvia AV Pina	Morphology	Vouchered:Registered Collection	Leg	Silvia Pina	Adult	M	37.7045	-7.86787	175	Portugal	Beja	Mertola	Alcaria Ruiva
IBIOR011-17	INV00072	7568368		P28_B_2p_0264	Research Center in Biodiversity and Genetic Resources	BOLD:AED8559	20	Arthropoda	82	Insecta	101	Orthoptera	1872	Acrididae	69941	Gomphocerinae	4958	Chorthippus	766684	Chorthippus apicalis			Silvia AV Pina	Morphology	Vouchered:Registered Collection	Leg	Silvia Pina	Adult	F	37.6399	-8.07504	228	Portugal	Beja	Castro Verde	Castro Verde
IBIOR012-17	INV00073	7568369		P05_F_2p_0184	Research Center in Biodiversity and Genetic Resources	BOLD:AAL3938	20	Arthropoda	82	Insecta	101	Orthoptera	1872	Acrididae	69941	Gomphocerinae	4958	Chorthippus	261087	Chorthippus vagans			Silvia AV Pina	Morphology	Vouchered:Registered Collection	Leg	Silvia Pina	Adult	M	37.7298	-7.85583	198	Portugal	Beja	Mertola	Alcaria Ruiva
IBIOR013-17	INV00074	7568370		P36_F_2p_0064	Research Center in Biodiversity and Genetic Resources	BOLD:AAL3938	20	Arthropoda	82	Insecta	101	Orthoptera	1872	Acrididae	69941	Gomphocerinae	4958	Chorthippus	261087	Chorthippus vagans			Silvia AV Pina	Morphology	Vouchered:Registered Collection	Leg	Silvia Pina	Adult	F	37.8283	-8.10125	181	Portugal	Beja	Aljustrel	Aljustrel
IBIOR014-17	INV00075	7568371		P13_F_3p_0077	Research Center in Biodiversity and Genetic Resources	BOLD:ADU3247	20	Arthropoda	82	Insecta	101	Orthoptera	1872	Acrididae	69941	Gomphocerinae	105576	Dociostaurus	766685	Dociostaurus genei			Silvia AV Pina	Morphology	Vouchered:Registered Collection	Leg	Silvia Pina	Adult	F	37.6997	-7.85938	187	Portugal	Beja	Mertola	Alcaria Ruiva
IBIOR015-17	INV00076	7568372		P13_F_3p_0078	Research Center in Biodiversity and Genetic Resources	BOLD:ADU3247	20	Arthropoda	82	Insecta	101	Orthoptera	1872	Acrididae	69941	Gomphocerinae	105576	Dociostaurus	766685	Dociostaurus genei			Silvia AV Pina	Morphology	Vouchered:Registered Collection	Leg	Silvia Pina	Adult	F	37.6997	-7.85938	187	Portugal	Beja	Mertola	Alcaria Ruiva
IBIOR016-17	INV00077	7568373		P05_A_3p_0018	Research Center in Biodiversity and Genetic Resources	BOLD:ADT8663	20	Arthropoda	82	Insecta	101	Orthoptera	1872	Acrididae	69941	Gomphocerinae	105576	Dociostaurus	168967	Dociostaurus jagoi			Silvia AV Pina	Morphology	Vouchered:Registered Collection	Leg	Silvia Pina	Adult	M	37.7303	-7.85743	200	Portugal	Beja	Mertola	Alcaria Ruiva
IBIOR017-17	INV00078	7568374		P12_G_3p_0013	Research Center in Biodiversity and Genetic Resources	BOLD:ADT8663	20	Arthropoda	82	Insecta	101	Orthoptera	1872	Acrididae	69941	Gomphocerinae	105576	Dociostaurus	168967	Dociostaurus jagoi			Silvia AV Pina	Morphology	Vouchered:Registered Collection	Leg	Silvia Pina	Adult	F	37.785	-7.8661	154	Portugal	Beja	Mertola	Alcaria Ruiva
IBIOR018-17	INV00079	7568375		P28_A_3p_0800	Research Center in Biodiversity and Genetic Resources	BOLD:ADV6985	20	Arthropoda	82	Insecta	101	Orthoptera	1872	Acrididae	69941	Gomphocerinae	105576	Dociostaurus	766686	Dociostaurus hispanicus			Silvia AV Pina	Morphology	Vouchered:Registered Collection	Leg	Silvia Pina	Adult	F	37.6393	-8.07417	229	Portugal	Beja	Castro Verde	Castro Verde
IBIOR019-17	INV00080	7568376		P47_C_2p_0021	Research Center in Biodiversity and Genetic Resources	BOLD:AAX8673	20	Arthropoda	82	Insecta	101	Orthoptera	1872	Acrididae	69941	Gomphocerinae	105576	Dociostaurus	105577	Dociostaurus maroccanus			Silvia AV Pina	Morphology	Vouchered:Registered Collection	Leg	Silvia Pina	Adult	M	37.6256	-8.1735	258	Portugal	Beja	Ourique	Ourique
IBIOR020-17	INV00081	7568377		P22_A_1p_0579	Research Center in Biodiversity and Genetic Resources	BOLD:AAX8673	20	Arthropoda	82	Insecta	101	Orthoptera	1872	Acrididae	69941	Gomphocerinae	105576	Dociostaurus	105577	Dociostaurus maroccanus			Silvia AV Pina	Morphology	Vouchered:Registered Collection	Leg	Silvia Pina	Adult	F	37.6627	-7.87498	184	Portugal	Beja	Castro Verde	Sao Marcos da Ataboeira
IBIOR021-17	INV00083	7568378		P18_O_3p_0129	Research Center in Biodiversity and Genetic Resources	BOLD:ADJ5172	20	Arthropoda	82	Insecta	101	Orthoptera	1872	Acrididae	69941	Gomphocerinae	105581	Euchorthippus	766687	Euchorthippus elegantulus			Silvia AV Pina	Morphology	Vouchered:Registered Collection	Leg	Silvia Pina	Adult	M	37.6215	-7.96664	230	Portugal	Beja	Castro Verde	Santa Barbara dos Padroes
IBIOR022-17	INV00084	7568379		P48_F_3p_0241	Research Center in Biodiversity and Genetic Resources	BOLD:ADJ5172	20	Arthropoda	82	Insecta	101	Orthoptera	1872	Acrididae	69941	Gomphocerinae	105581	Euchorthippus	766687	Euchorthippus elegantulus			Silvia AV Pina	Morphology	Vouchered:Registered Collection	Leg	Silvia Pina	Adult	F	37.6354	-8.1699	243	Portugal	Beja	Ourique	Ourique
IBIOR023-17	INV00085	7568380		A90_C_3p_0914	Research Center in Biodiversity and Genetic Resources	BOLD:ADJ5172	20	Arthropoda	82	Insecta	101	Orthoptera	1872	Acrididae	69941	Gomphocerinae	105581	Euchorthippus	766687	Euchorthippus elegantulus			Silvia AV Pina	Morphology	Vouchered:Registered Collection	Leg	Silvia Pina	Adult	F	37.8362	-8.20722	230	Portugal	Beja	Aljustrel	Messejana
IBIOR024-17	INV00086	7568381		A90_C_3p_0939	Research Center in Biodiversity and Genetic Resources	BOLD:ADJ5172	20	Arthropoda	82	Insecta	101	Orthoptera	1872	Acrididae	69941	Gomphocerinae	105581	Euchorthippus	766687	Euchorthippus elegantulus			Silvia AV Pina	Morphology	Vouchered:Registered Collection	Leg	Silvia Pina	Adult	M	37.8362	-8.20722	230	Portugal	Beja	Aljustrel	Messejana
IBIOR025-17	INV00087	7568382		P28_O_3p_0941	Research Center in Biodiversity and Genetic Resources	BOLD:ADJ5172	20	Arthropoda	82	Insecta	101	Orthoptera	1872	Acrididae	69941	Gomphocerinae	105581	Euchorthippus	766687	Euchorthippus elegantulus			Silvia AV Pina	Morphology	Vouchered:Registered Collection	Leg	Silvia Pina	Adult	M	37.6387	-8.0733	232	Portugal	Beja	Castro Verde	Castro Verde
IBIOR070-17	INV02505	7568427		B001_O_1p_1221	Research Center in Biodiversity and Genetic Resources	BOLD:AAO1248	20	Arthropoda	82	Insecta	101	Orthoptera	1872	Acrididae	331336	Cyrtacanthacridinae	293551	Anacridium	293552	Anacridium aegyptium			Silvia AV Pina	Morphology	Vouchered:Registered Collection	Leg	Silvia Pina	Adult	F	37.8431	-8.1866	228	Portugal	Beja	Aljustrel	Aljustrel
IBIOR143-19	INV01600	10235688	INV01600	INV01600	Research Center in Biodiversity and Genetic Resources	BOLD:AAF4350	20	Arthropoda	82	Insecta	101	Orthoptera	1265896	Oecanthidae	89131	Oecanthinae	89132	Oecanthus	261089	Oecanthus pellucens			Sonia AF Ferreira	Morphology	Vouchered:Registered Collection	Leg	Sonia Ferreira | Martin Corley | Ana Rita Goncalves	Adult		40.3846	-7.7049		Portugal	Guarda	Seia	Central Hidroelectrica da Ponte de Jugais
IBIOR144-19	INV02258	10235689	INV02258	INV02258	Research Center in Biodiversity and Genetic Resources	BOLD:AAC3438	20	Arthropoda	82	Insecta	101	Orthoptera	524150	Trigonidiidae	331366	Nemobiinae	261078	Nemobius	261079	Nemobius sylvestris			Sonia AF Ferreira	Morphology	Vouchered:Registered Collection	Leg	Sonia Ferreira | Martin Corley | Ana Rita Goncalves	Adult		40.419	-7.52194		Portugal	Guarda	Manteigas	Carvalheira
IBIOR290-22	INV02886	14812005	INV02886	INV02886	Research Center in Biodiversity and Genetic Resources	BOLD:ACU3727	20	Arthropoda	82	Insecta	101	Orthoptera	160347	Tetrigidae	331355	Tetriginae	198729	Tetrix	208634	Tetrix undulata			Sonia AF Ferreira	Morphology	Vouchered:Registered Collection	Leg	Sonia Ferreira | Martin Corley | Rui Andrade	Adult		42.0416	-8.1453		Portugal	Viana do Castelo	Melgaco	Costa da Cabrita, Castro Laboreiro
IBIOR291-22	INV02887	14812006	INV02887	INV02887	Research Center in Biodiversity and Genetic Resources	BOLD:ACU3727	20	Arthropoda	82	Insecta	101	Orthoptera	160347	Tetrigidae	331355	Tetriginae	198729	Tetrix	208634	Tetrix undulata			Sonia AF Ferreira	Morphology	Vouchered:Registered Collection	Leg	Sonia Ferreira | Martin Corley | Rui Andrade	Adult		42.0416	-8.1453		Portugal	Viana do Castelo	Melgaco	Costa da Cabrita, Castro Laboreiro
IBIOR294-22	INV02890	14812009	INV02890	INV02890	Research Center in Biodiversity and Genetic Resources	BOLD:AEO7506	20	Arthropoda	82	Insecta	101	Orthoptera	1877	Gryllidae	296657	Gryllomorphinae	1026536	Petaloptila	1142191	Petaloptila galaica			Sonia AF Ferreira	Morphology	Vouchered:Registered Collection	Leg	Sonia Ferreira | Martin Corley | Rui Andrade	Adult		42.0028	-8.1691	811	Portugal	Viana do Castelo	Melgaco	Podre - Assureira
IBIOR298-22	INV02975	14812013	INV02975	INV02975	Research Center in Biodiversity and Genetic Resources	BOLD:AEO7506	20	Arthropoda	82	Insecta	101	Orthoptera	1877	Gryllidae	296657	Gryllomorphinae	1026536	Petaloptila	1142191	Petaloptila galaica			Sonia AF Ferreira	Morphology	Vouchered:Registered Collection	Leg	Sonia Ferreira | Martin Corley | Rui Andrade	Adult		41.8393	-6.8897		Portugal	Braganca	Braganca	Moinho do Canico
IBIOR313-22	INV03628	14812028	INV03628	INV03628	Research Center in Biodiversity and Genetic Resources	BOLD:ADT8663	20	Arthropoda	82	Insecta	101	Orthoptera	1872	Acrididae	69941	Gomphocerinae	105576	Dociostaurus	168967	Dociostaurus jagoi			Sonia AF Ferreira	Morphology	Vouchered:Registered Collection	Leg	Sonia Ferreira | Martin Corley | Ana Rita Goncalves	Adult		41.9052	-6.7757	850	Portugal	Braganca	Braganca	Franca
IBIOR314-22	INV03646	14812029	INV03646	INV03646	Research Center in Biodiversity and Genetic Resources	BOLD:ACQ0538	20	Arthropoda	82	Insecta	101	Orthoptera	1872	Acrididae	331354	Calliptaminae	200452	Calliptamus	331378	Calliptamus barbarus			Sonia AF Ferreira	Morphology	Vouchered:Registered Collection	Leg	Sonia Ferreira | Martin Corley | Ana Rita Goncalves	Adult		41.9052	-6.7757	850	Portugal	Braganca	Braganca	Franca
IBIOR315-22	INV03671	14812030	INV03671	INV03671	Research Center in Biodiversity and Genetic Resources	BOLD:AEO7506	20	Arthropoda	82	Insecta	101	Orthoptera	1877	Gryllidae	296657	Gryllomorphinae	1026536	Petaloptila	1142191	Petaloptila galaica			Sonia AF Ferreira	Morphology	Vouchered:Registered Collection	Leg	Sonia Ferreira | Martin Corley | Ana Rita Goncalves	Adult		41.9093	-6.9331		Portugal	Braganca	Vinhais	Dine
IBIOR316-22	INV03709	14812031	INV03709	INV03709	Research Center in Biodiversity and Genetic Resources	BOLD:AEI2886	20	Arthropoda	82	Insecta	101	Orthoptera	1872	Acrididae	4644	Oedipodinae	165425	Sphingonotus	766689	Sphingonotus lluciapomaresi			Sonia AF Ferreira	Morphology	Vouchered:Registered Collection	Leg	Sonia Ferreira | Martin Corley | Ana Rita Goncalves	Adult	M	41.5972	-6.5585		Portugal	Braganca	Vimioso	Vimioso N6
IBIOR317-22	INV03710	14812032	INV03710	INV03710	Research Center in Biodiversity and Genetic Resources	BOLD:AEP5098	20	Arthropoda	82	Insecta	101	Orthoptera	1877	Gryllidae	296657	Gryllomorphinae	331373	Gryllomorpha	1029077	Gryllomorpha uclensis			Sonia AF Ferreira	Morphology	Vouchered:Registered Collection	Leg	Sonia Ferreira | Martin Corley | Ana Rita Goncalves	Adult		41.5972	-6.5585		Portugal	Braganca	Vimioso	Vimioso N6
IBIOR318-22	INV03711	14812033	INV03711	INV03711	Research Center in Biodiversity and Genetic Resources	BOLD:AEI2886	20	Arthropoda	82	Insecta	101	Orthoptera	1872	Acrididae	4644	Oedipodinae	165425	Sphingonotus	766689	Sphingonotus lluciapomaresi			Sonia AF Ferreira	Morphology	Vouchered:Registered Collection	Leg	Sonia Ferreira | Martin Corley | Ana Rita Goncalves	Adult	M	41.5972	-6.5585		Portugal	Braganca	Vimioso	Vimioso N6
IBIOR319-22	INV03712	14812034	INV03712	INV03712	Research Center in Biodiversity and Genetic Resources	BOLD:AAC3399	20	Arthropoda	82	Insecta	101	Orthoptera	1872	Acrididae	69941	Gomphocerinae	889893	Pseudochorthippus	978806	Pseudochorthippus parallelus			Sonia AF Ferreira	Morphology	Vouchered:Registered Collection	Leg	Sonia Ferreira | Martin Corley | Ana Rita Goncalves	Adult		41.878	-6.8107		Portugal	Braganca	Braganca	Cova da Lua
IBIOR321-22	INV03714	14812036	INV03714	INV03714	Research Center in Biodiversity and Genetic Resources	BOLD:AAF1605	20	Arthropoda	82	Insecta	101	Orthoptera	160347	Tetrigidae	331355	Tetriginae	198729	Tetrix	261084	Tetrix ceperoi			Sonia AF Ferreira	Morphology	Vouchered:Registered Collection	Leg	Sonia Ferreira | Martin Corley | Ana Rita Goncalves	Adult		41.8669	-6.9829		Portugal	Braganca	Vinhais	Paçó, Barragem de Prada
IBIOR323-22	INV03734	14812038	INV03734	INV03734	Research Center in Biodiversity and Genetic Resources	BOLD:AER0035	20	Arthropoda	82	Insecta	101	Orthoptera	1872	Acrididae	69941	Gomphocerinae	4958	Chorthippus	925152	Chorthippus jucundus			Sonia AF Ferreira	Morphology	Vouchered:Registered Collection	Leg	Sonia Ferreira | Martin Corley | Ana Rita Goncalves	Adult	M	40.383	-7.5448		Portugal	Guarda	Manteigas	Fonte Santa
IBIOR325-22	INV03739	14812040	INV03739	INV03739	Research Center in Biodiversity and Genetic Resources	BOLD:AEO6935	20	Arthropoda	82	Insecta	101	Orthoptera	524150	Trigonidiidae	331366	Nemobiinae	209534	Pteronemobius	1050561	Pteronemobius lineolatus			Sonia AF Ferreira	Morphology	Vouchered:Registered Collection	Leg	Sonia Ferreira | Vanessa Mata	Adult		41.0571	-6.9063		Portugal	Braganca	Freixo de Espada a Cinta	Ribeira do Mosteiro (ponte da calcada)
IBIOR337-22	INV03994	14812052	INV03994	INV03994	Research Center in Biodiversity and Genetic Resources	BOLD:AER0568	20	Arthropoda	82	Insecta	101	Orthoptera	1875	Tettigoniidae	202481	Tettigoniinae	708853	Antaxius	1032879	Antaxius spinibrachius			Sonia AF Ferreira	Morphology	Vouchered:Registered Collection	Leg	Sonia Ferreira | Martin Corley | Ana Rita Goncalves	Adult		40.3932	-7.6009		Portugal	Guarda	Seia	Vale do Rossim
IBIOR339-22	INV04000	14812054	INV04000	INV04000	Research Center in Biodiversity and Genetic Resources	BOLD:AER0568	20	Arthropoda	82	Insecta	101	Orthoptera	1875	Tettigoniidae	202481	Tettigoniinae	708853	Antaxius	1032879	Antaxius spinibrachius			Sonia AF Ferreira	Morphology	Vouchered:Registered Collection	Leg	Sonia Ferreira	Adult		40.419	-7.52194		Portugal	Guarda	Manteigas	Carvalheira
IBIOR383-22	INV04335	14812098	INV04335	INV04335	Research Center in Biodiversity and Genetic Resources	BOLD:AER2533	20	Arthropoda	82	Insecta	101	Orthoptera	160347	Tetrigidae	331355	Tetriginae	198729	Tetrix	331420	Tetrix depressa			Sonia AF Ferreira	Morphology	Vouchered:Registered Collection	Leg	Sonia Ferreira	Adult		40.96	-7.25		Portugal	Guarda	Meda	Alto do Vale Redondo
IBIOR392-22	INV05270	14812107	INV05270	INV05270	Research Center in Biodiversity and Genetic Resources	BOLD:AAJ6293	20	Arthropoda	82	Insecta	101	Orthoptera	1872	Acrididae	4644	Oedipodinae	165436	Acrotylus	165438	Acrotylus patruelis			Sonia AF Ferreira	Morphology	Vouchered:Registered Collection	Leg	Sonia Ferreira	Adult	M	41.2867	-7.3832		Portugal	Braganca	Carrazeda de Ansiaes	Quinta de Barrabaz
IBIOR396-22	INV05307	14812111	INV05307	INV05307	Research Center in Biodiversity and Genetic Resources	BOLD:AER1532	20	Arthropoda	82	Insecta	101	Orthoptera	1875	Tettigoniidae	202481	Tettigoniinae	766709	Thyreonotus	766710	Thyreonotus bidens			Sonia AF Ferreira	Morphology	Vouchered:Registered Collection	Leg	Sonia Ferreira	Adult		41.2867	-7.3832		Portugal	Braganca	Carrazeda de Ansiaes	Quinta de Barrabaz
IBIOR399-22	INV05439	14812114	INV05439	INV05439	Research Center in Biodiversity and Genetic Resources	BOLD:AAL4618	20	Arthropoda	82	Insecta	101	Orthoptera	1875	Tettigoniidae	202481	Tettigoniinae	200601	Platycleis	766692	Platycleis sabulosa			Sonia AF Ferreira	Morphology	Vouchered:Registered Collection	Leg	Sonia Ferreira	Adult	F	41.3157	-7.2198		Portugal	Braganca	Vila Flor	Freixiel
IBIOR401-22	INV05451	14812116	INV05451	INV05451	Research Center in Biodiversity and Genetic Resources	BOLD:AAF1423	20	Arthropoda	82	Insecta	101	Orthoptera	1875	Tettigoniidae	202481	Tettigoniinae	104245	Tettigonia	104246	Tettigonia viridissima			Sonia AF Ferreira	Morphology	Vouchered:Registered Collection	Leg	Sonia Ferreira	Adult		41.3154	-7.2198		Portugal	Braganca	Vila Flor	Freixiel
IBIOR403-22	INV05515	14812118	INV05515	INV05515	Research Center in Biodiversity and Genetic Resources	BOLD:AEO6325	20	Arthropoda	82	Insecta	101	Orthoptera	1875	Tettigoniidae	202481	Tettigoniinae	200601	Platycleis	766692	Platycleis sabulosa			Sonia AF Ferreira	Morphology	Vouchered:Registered Collection	Leg	Sonia Ferreira	Adult	F	41.3306	-7.2401		Portugal	Braganca	Vila Flor	Freixiel
IBIOR406-22	INV06052	14812121	INV06052	INV06052	Research Center in Biodiversity and Genetic Resources	BOLD:AAP4386	20	Arthropoda	82	Insecta	101	Orthoptera	1872	Acrididae	4644	Oedipodinae	165432	Aiolopus	165461	Aiolopus strepens			Sonia AF Ferreira	Morphology	Vouchered:Registered Collection	Leg	Sonia Ferreira	Adult		41.2758	-7.3774		Portugal	Braganca	Carrazeda de Ansiaes	Quinta do Barrabaz
IBIOR408-22	INV06063	14812123	INV06063	INV06063	Research Center in Biodiversity and Genetic Resources	BOLD:AEO7449	20	Arthropoda	82	Insecta	101	Orthoptera	1875	Tettigoniidae	87525	Phaneropterinae	104255	Phaneroptera	293553	Phaneroptera nana			Sonia AF Ferreira	Morphology	Vouchered:Registered Collection	Leg	Sonia Ferreira	Adult		41.3484	-7.3056		Portugal	Braganca	Mirandela	Abreiro
IBIOR410-22	INV06068	14812125	INV06068	INV06068	Research Center in Biodiversity and Genetic Resources	BOLD:AEO7102	20	Arthropoda	82	Insecta	101	Orthoptera	1875	Tettigoniidae	202481	Tettigoniinae	331357	Pterolepis	1050510	Pterolepis grallata			Sonia AF Ferreira	Morphology	Vouchered:Registered Collection	Leg	Sonia Ferreira	Adult		41.2055	-7.4034		Portugal	Braganca	Carrazeda de Ansiaes	Quinta do Zimbro
IBIOR411-22	INV06069	14812126	INV06069	INV06069	Research Center in Biodiversity and Genetic Resources	BOLD:AEO7102	20	Arthropoda	82	Insecta	101	Orthoptera	1875	Tettigoniidae	202481	Tettigoniinae	331357	Pterolepis	1050510	Pterolepis grallata			Sonia AF Ferreira	Morphology	Vouchered:Registered Collection	Leg	Sonia Ferreira	Adult		41.2169	-7.4395		Portugal	Vila Real	Alijo	Sao Mamede de Ribatua
IBIOR412-22	INV06087	14812127	INV06087	INV06087	Research Center in Biodiversity and Genetic Resources	BOLD:AEO7449	20	Arthropoda	82	Insecta	101	Orthoptera	1875	Tettigoniidae	87525	Phaneropterinae	104255	Phaneroptera	293553	Phaneroptera nana			Sonia AF Ferreira	Morphology	Vouchered:Registered Collection	Leg	Sonia Ferreira	Adult		41.2839	-7.3956		Portugal	Vila Real	Alijo	Amieiro
IBIOR415-22	INV06353	14812130	INV06353	INV06353	Research Center in Biodiversity and Genetic Resources	BOLD:ACU3727	20	Arthropoda	82	Insecta	101	Orthoptera	160347	Tetrigidae	331355	Tetriginae	198729	Tetrix	208634	Tetrix undulata			Sonia AF Ferreira	Morphology	Vouchered:Registered Collection	Leg	Sonia Ferreira	Adult		41.9057	-7.0304		Portugal	Braganca	Vinhais	North of Salgueiro
IBIOR417-22	INV06511	14812132	INV06511	INV06511	Research Center in Biodiversity and Genetic Resources	BOLD:AEO6325	20	Arthropoda	82	Insecta	101	Orthoptera	1875	Tettigoniidae	202481	Tettigoniinae	200601	Platycleis	200602	Platycleis albopunctata			Sonia AF Ferreira	Morphology	Vouchered:Registered Collection	Leg	Sonia Ferreira	Adult	F	41.3154	-7.2198		Portugal	Braganca	Vila Flor	Freixiel
IBIOR419-22	INV06518	14812134	INV06518	INV06518	Research Center in Biodiversity and Genetic Resources	BOLD:AEO7751	20	Arthropoda	82	Insecta	101	Orthoptera	1875	Tettigoniidae	87525	Phaneropterinae	302166	Odontura	302169	Odontura glabricauda			Sonia AF Ferreira	Morphology	Vouchered:Registered Collection	Leg	Sonia Ferreira	Adult		39.6804	-7.0976		Portugal	Castelo Branco	Idanha-a-Nova	Herdade da Poupa
IBIOR420-22	INV06520	14812135	INV06520	INV06520	Research Center in Biodiversity and Genetic Resources	BOLD:AEO7751	20	Arthropoda	82	Insecta	101	Orthoptera	1875	Tettigoniidae	87525	Phaneropterinae	302166	Odontura	302169	Odontura glabricauda			Sonia AF Ferreira	Morphology	Vouchered:Registered Collection	Leg	Sonia Ferreira	Adult		39.6804	-7.0976		Portugal	Castelo Branco	Idanha-a-Nova	Herdade da Poupa
IBIOR421-22	INV06531	14812136	INV06531	INV06531	Research Center in Biodiversity and Genetic Resources	BOLD:ACU3727	20	Arthropoda	82	Insecta	101	Orthoptera	160347	Tetrigidae	331355	Tetriginae	198729	Tetrix	208634	Tetrix undulata			Sonia AF Ferreira	Morphology	Vouchered:Registered Collection	Leg	Sonia Ferreira	Adult		40.3846	-7.7049		Portugal	Guarda	Seia	Hydroelectric power plant of Ponte de Jugais
IBIOR422-22	INV06544	14812137	INV06544	INV06544	Research Center in Biodiversity and Genetic Resources	BOLD:AER1298	20	Arthropoda	82	Insecta	101	Orthoptera	1875	Tettigoniidae	202481	Tettigoniinae	200612	Tessellana	200617	Tessellana tessellata			Sonia AF Ferreira	Morphology	Vouchered:Registered Collection	Leg	Sonia Ferreira	Adult		41.332	-7.2569		Portugal	Braganca	Vila Flor	Vieiro
IBIOR423-22	INV06545	14812138	INV06545	INV06545	Research Center in Biodiversity and Genetic Resources	BOLD:AAF2021	20	Arthropoda	82	Insecta	101	Orthoptera	1875	Tettigoniidae	202481	Tettigoniinae	200612	Tessellana	200617	Tessellana tessellata			Sonia AF Ferreira	Morphology	Vouchered:Registered Collection	Leg	Sonia Ferreira	Adult		41.332	-7.2569		Portugal	Braganca	Vila Flor	Vieiro
IBIOR425-22	INV06560	14812140	INV06560	INV06560	Research Center in Biodiversity and Genetic Resources	BOLD:AEO7449	20	Arthropoda	82	Insecta	101	Orthoptera	1875	Tettigoniidae	87525	Phaneropterinae	104255	Phaneroptera	293553	Phaneroptera nana			Sonia AF Ferreira	Morphology	Vouchered:Registered Collection	Leg	Sonia Ferreira	Adult	M	41.3154	-7.2198		Portugal	Braganca	Vila Flor	Freixiel
IBIOR446-22	INV06925	14812161	INV06925	INV06925	Research Center in Biodiversity and Genetic Resources	BOLD:AEQ8460	20	Arthropoda	82	Insecta	101	Orthoptera	1875	Tettigoniidae	80301	Conocephalinae	104249	Conocephalus	505716	Conocephalus conocephalus			Sonia AF Ferreira	Morphology	Vouchered:Registered Collection	Leg	Sonia Ferreira	Adult		39.8215	-6.9734		Portugal	Castelo Branco	Idanha-a-Nova	Segura
IBIOR464-22	INV07282	14812179	INV07282	INV07282	Research Center in Biodiversity and Genetic Resources	BOLD:ADT8663	20	Arthropoda	82	Insecta	101	Orthoptera	1872	Acrididae	69941	Gomphocerinae	105576	Dociostaurus	168967	Dociostaurus jagoi			Sonia AF Ferreira	Morphology	Vouchered:Registered Collection	Leg	Sonia Ferreira	Adult		41.332	-7.2569		Portugal	Braganca	Vila Flor	Vieiro
IBIOR484-22	INV07640	14812199	INV07640	INV07640	Research Center in Biodiversity and Genetic Resources	BOLD:AEO7832	20	Arthropoda	82	Insecta	101	Orthoptera	524150	Trigonidiidae	331366	Nemobiinae	261078	Nemobius	261079	Nemobius sylvestris			Sonia AF Ferreira	Morphology	Vouchered:Registered Collection	Leg	Sonia Ferreira	Adult		37.3051	-8.5533		Portugal	Faro	Monchique	Monchique
IBIOR026-17	INV00088	7568383		P51_C_3p_0945	Research Center in Biodiversity and Genetic Resources	BOLD:ADJ5172	20	Arthropoda	82	Insecta	101	Orthoptera	1872	Acrididae	69941	Gomphocerinae	105581	Euchorthippus	766687	Euchorthippus elegantulus			Silvia AV Pina	Morphology	Vouchered:Registered Collection	Leg	Silvia Pina	Adult	F	37.7569	-8.22972	181	Portugal	Beja	Ourique	Conceicao
IBIOR027-17	INV00091	7568384		P31_A_3p_0355	Research Center in Biodiversity and Genetic Resources	BOLD:AAE5868	20	Arthropoda	82	Insecta	101	Orthoptera	1872	Acrididae	4644	Oedipodinae	165427	Oedaleus	165428	Oedaleus decorus			Silvia AV Pina	Morphology	Vouchered:Registered Collection	Leg	Silvia Pina	Adult	M	37.8021	-8.2524	172	Portugal	Beja	Aljustrel	Messejana
IBIOR028-17	INV00093	7568385		P29_F_3p_0005	Research Center in Biodiversity and Genetic Resources	BOLD:AAC9181	20	Arthropoda	82	Insecta	101	Orthoptera	1872	Acrididae	4644	Oedipodinae	165462	Oedipoda	165466	Oedipoda caerulescens			Silvia AV Pina	Morphology	Vouchered:Registered Collection	Leg	Silvia Pina	Adult	M	37.834	-8.22898	231	Portugal	Beja	Aljustrel	Messejana
IBIOR029-17	INV00094	7568386		P48_G_3p_0001	Research Center in Biodiversity and Genetic Resources	BOLD:AAC9181	20	Arthropoda	82	Insecta	101	Orthoptera	1872	Acrididae	4644	Oedipodinae	165462	Oedipoda	165466	Oedipoda caerulescens			Silvia AV Pina	Morphology	Vouchered:Registered Collection	Leg	Silvia Pina	Adult	F	37.6363	-8.16944	244	Portugal	Beja	Ourique	Ourique
IBIOR030-17	INV00095	7568387		P32_Pousio_3p_0126	Research Center in Biodiversity and Genetic Resources	BOLD:AAC9180	20	Arthropoda	82	Insecta	101	Orthoptera	1872	Acrididae	4644	Oedipodinae	165462	Oedipoda	766688	Oedipoda charpentieri			Silvia AV Pina	Morphology	Vouchered:Registered Collection	Leg	Silvia Pina	Adult	M	37.7862	-8.22691	201	Portugal	Beja	Ourique	Conceicao
IBIOR031-17	INV00096	7568388		P17_A_3p_0471	Research Center in Biodiversity and Genetic Resources	BOLD:AAC9180	20	Arthropoda	82	Insecta	101	Orthoptera	1872	Acrididae	4644	Oedipodinae	165462	Oedipoda	766688	Oedipoda charpentieri			Silvia AV Pina	Morphology	Vouchered:Registered Collection	Leg	Silvia Pina	Adult	F	37.6072	-7.9936	255	Portugal	Beja	Castro Verde	Santa Barbara dos Padroes
IBIOR032-17	INV00097	7568389		P52_Pousio_2p_0009	Research Center in Biodiversity and Genetic Resources	BOLD:AAX0669	20	Arthropoda	82	Insecta	101	Orthoptera	1872	Acrididae	69941	Gomphocerinae	28254	Omocestus	105565	Omocestus panteli			Silvia AV Pina	Morphology	Vouchered:Registered Collection	Leg	Silvia Pina	Adult	M	37.7044	-7.8678	175	Portugal	Beja	Mertola	Alcaria Ruiva
IBIOR035-17	INV00100	7568392		P31_H_3p_0703	Research Center in Biodiversity and Genetic Resources	BOLD:AAX0669	20	Arthropoda	82	Insecta	101	Orthoptera	1872	Acrididae	69941	Gomphocerinae	28254	Omocestus	105565	Omocestus panteli			Silvia AV Pina	Morphology	Vouchered:Registered Collection	Leg	Silvia Pina	Adult	M	37.804	-8.24852	181	Portugal	Beja	Aljustrel	Messejana
IBIOR036-17	INV00101	7568393		P31_H_3p_0704	Research Center in Biodiversity and Genetic Resources	BOLD:AAX0669	20	Arthropoda	82	Insecta	101	Orthoptera	1872	Acrididae	69941	Gomphocerinae	28254	Omocestus	105565	Omocestus panteli			Silvia AV Pina	Morphology	Vouchered:Registered Collection	Leg	Silvia Pina	Adult	F	37.804	-8.24852	181	Portugal	Beja	Aljustrel	Messejana
IBIOR037-17	INV00102	7568394		P22_G_2p_0035	Research Center in Biodiversity and Genetic Resources	BOLD:AEO7437	20	Arthropoda	82	Insecta	101	Orthoptera	1872	Acrididae	1027709	Pezotettiginae	331362	Pezotettix	331363	Pezotettix giornae			Silvia AV Pina	Morphology	Vouchered:Registered Collection	Leg	Silvia Pina	Adult	M	37.6597	-7.875	178	Portugal	Beja	Mertola	Sao Joao dos Caldeireiros
IBIOR038-17	INV00103	7568395		P05_A_3p_0032	Research Center in Biodiversity and Genetic Resources	BOLD:AEO7437	20	Arthropoda	82	Insecta	101	Orthoptera	1872	Acrididae	1027709	Pezotettiginae	331362	Pezotettix	331363	Pezotettix giornae			Silvia AV Pina	Morphology	Vouchered:Registered Collection	Leg	Silvia Pina	Adult	F	37.7303	-7.85743	200	Portugal	Beja	Mertola	Alcaria Ruiva
IBIOR040-17	INV00105	7568397		P22_F_3p_0424	Research Center in Biodiversity and Genetic Resources	BOLD:AEI2886	20	Arthropoda	82	Insecta	101	Orthoptera	1872	Acrididae	4644	Oedipodinae	165425	Sphingonotus	766689	Sphingonotus lluciapomaresi			Silvia AV Pina	Morphology	Vouchered:Registered Collection	Leg	Silvia Pina	Adult	M	37.6606	-7.87515	181	Portugal	Beja	Mertola	Sao Joao dos Caldeireiros
IBIOR041-17	INV00106	7568398		P12_G_3p_0073	Research Center in Biodiversity and Genetic Resources	BOLD:AEI2886	20	Arthropoda	82	Insecta	101	Orthoptera	1872	Acrididae	4644	Oedipodinae	165425	Sphingonotus	766689	Sphingonotus lluciapomaresi			Silvia AV Pina	Morphology	Vouchered:Registered Collection	Leg	Silvia Pina	Adult	M	37.785	-7.8661	154	Portugal	Beja	Mertola	Alcaria Ruiva
IBIOR042-17	INV00107	7568399		P13_F_3p_0072	Research Center in Biodiversity and Genetic Resources	BOLD:AEI2886	20	Arthropoda	82	Insecta	101	Orthoptera	1872	Acrididae	4644	Oedipodinae	165425	Sphingonotus	766689	Sphingonotus lluciapomaresi			Silvia AV Pina	Morphology	Vouchered:Registered Collection	Leg	Silvia Pina	Adult	M	37.6997	-7.85938	187	Portugal	Beja	Mertola	Alcaria Ruiva
IBIOR044-17	INV00110	7568401		P31_A_3p_0360	Research Center in Biodiversity and Genetic Resources	BOLD:AAF4350	20	Arthropoda	82	Insecta	101	Orthoptera	1265896	Oecanthidae	89131	Oecanthinae	89132	Oecanthus	261089	Oecanthus pellucens			Silvia AV Pina	Morphology	Vouchered:Registered Collection	Leg	Silvia Pina	Adult	F	37.8021	-8.2524	172	Portugal	Beja	Aljustrel	Messejana
IBIOR045-17	INV00111	7568402		P15_Pousio_1p_0080	Research Center in Biodiversity and Genetic Resources	BOLD:AEP5297	20	Arthropoda	82	Insecta	101	Orthoptera	168337	Pamphagidae	738201	Pamphaginae	168347	Euryparyphes	168348	Euryparyphes terrulentus			Silvia AV Pina	Morphology	Vouchered:Registered Collection	Leg	Silvia Pina	Adult	M	37.6727	-7.84	158	Portugal	Beja	Mertola	Alcaria Ruiva
IBIOR046-17	INV00112	7568403		P13_A_2p_0079	Research Center in Biodiversity and Genetic Resources	BOLD:AEP5297	20	Arthropoda	82	Insecta	101	Orthoptera	168337	Pamphagidae	738201	Pamphaginae	168347	Euryparyphes	168348	Euryparyphes terrulentus			Silvia AV Pina	Morphology	Vouchered:Registered Collection	Leg	Silvia Pina	Adult	F	37.6973	-7.86181	172	Portugal	Beja	Mertola	Alcaria Ruiva
IBIOR047-17	INV00113	7568404		P31_H_3p_0706	Research Center in Biodiversity and Genetic Resources	BOLD:AAP5007	20	Arthropoda	82	Insecta	101	Orthoptera	160347	Tetrigidae	331355	Tetriginae	202469	Paratettix	471450	Paratettix meridionalis			Silvia AV Pina	Morphology	Vouchered:Registered Collection	Leg	Silvia Pina	Adult	M	37.804	-8.24852	181	Portugal	Beja	Aljustrel	Messejana
IBIOR048-17	INV00114	7568405		P52_Pousio_3p_0179	Research Center in Biodiversity and Genetic Resources	BOLD:AAP5007	20	Arthropoda	82	Insecta	101	Orthoptera	160347	Tetrigidae	331355	Tetriginae	202469	Paratettix	471450	Paratettix meridionalis			Silvia AV Pina	Morphology	Vouchered:Registered Collection	Leg	Silvia Pina	Adult	F	37.7044	-7.8678	175	Portugal	Beja	Mertola	Alcaria Ruiva
IBIOR049-17	INV00115	7568406		P20_Florestacao_2p_0265	Research Center in Biodiversity and Genetic Resources	BOLD:AEQ8654	20	Arthropoda	82	Insecta	101	Orthoptera	1875	Tettigoniidae	202481	Tettigoniinae	208627	Decticus	331403	Decticus albifrons			Silvia AV Pina	Morphology	Vouchered:Registered Collection	Leg	Silvia Pina	Adult	M	37.6409	-7.87963	192	Portugal	Beja	Castro Verde	Sao Marcos da Ataboeira
IBIOR050-17	INV00117	7568407		P33_C_1p_0024	Research Center in Biodiversity and Genetic Resources	BOLD:AEO7751	20	Arthropoda	82	Insecta	101	Orthoptera	1875	Tettigoniidae	87525	Phaneropterinae	302166	Odontura	302169	Odontura glabricauda			Silvia AV Pina	Morphology	Vouchered:Registered Collection	Leg	Silvia Pina	Adult	M	37.7462	-8.19931	196	Portugal	Beja	Castro Verde	Casevel
IBIOR053-17	INV00122	7568410		P01_B_3p_0331	Research Center in Biodiversity and Genetic Resources	BOLD:AAH9443	20	Arthropoda	82	Insecta	101	Orthoptera	1875	Tettigoniidae	202481	Tettigoniinae	200601	Platycleis	200607	Platycleis affinis			Silvia AV Pina	Morphology	Vouchered:Registered Collection	Leg	Silvia Pina	Adult	F	37.719	-7.93274	187	Portugal	Beja	Castro Verde	Sao Marcos da Ataboeira
IBIOR058-17	INV00131	7568415		P51_F_3p_0205	Research Center in Biodiversity and Genetic Resources	BOLD:AEO6325	20	Arthropoda	82	Insecta	101	Orthoptera	1875	Tettigoniidae	202481	Tettigoniinae	200601	Platycleis	766692	Platycleis sabulosa			Silvia AV Pina	Morphology	Vouchered:Registered Collection	Leg	Silvia Pina	Adult	F	37.7567	-8.23432	187	Portugal	Beja	Ourique	Conceicao
IBIOR059-17	INV00132	7568416		P52_Pousio_3p_0180	Research Center in Biodiversity and Genetic Resources	BOLD:AEO6325	20	Arthropoda	82	Insecta	101	Orthoptera	1875	Tettigoniidae	202481	Tettigoniinae	200601	Platycleis	766692	Platycleis sabulosa			Silvia AV Pina	Morphology	Vouchered:Registered Collection	Leg	Silvia Pina	Adult	F	37.7044	-7.8678	175	Portugal	Beja	Mertola	Alcaria Ruiva
IBIOR060-17	INV00133	7568417		P22_G_3p_0631	Research Center in Biodiversity and Genetic Resources	BOLD:AEO6325	20	Arthropoda	82	Insecta	101	Orthoptera	1875	Tettigoniidae	202481	Tettigoniinae	200601	Platycleis	766692	Platycleis sabulosa			Silvia AV Pina	Morphology	Vouchered:Registered Collection	Leg	Silvia Pina	Adult	F	37.6597	-7.875	178	Portugal	Beja	Mertola	Sao Joao dos Caldeireiros
IBIOR061-17	INV00134	7568418		P48_F_3p_0244	Research Center in Biodiversity and Genetic Resources	BOLD:AEO6325	20	Arthropoda	82	Insecta	101	Orthoptera	1875	Tettigoniidae	202481	Tettigoniinae	200601	Platycleis	766692	Platycleis sabulosa			Silvia AV Pina	Morphology	Vouchered:Registered Collection	Leg	Silvia Pina	Adult	F	37.6354	-8.1699	243	Portugal	Beja	Ourique	Ourique
IBIOR062-17	INV00136	7568419		P22_G_2p_0040	Research Center in Biodiversity and Genetic Resources	BOLD:AER1298	20	Arthropoda	82	Insecta	101	Orthoptera	1875	Tettigoniidae	202481	Tettigoniinae	200612	Tessellana	200617	Tessellana tessellata			Silvia AV Pina	Morphology	Vouchered:Registered Collection	Leg	Silvia Pina	Adult	M	37.6597	-7.875	178	Portugal	Beja	Mertola	Sao Joao dos Caldeireiros
IBIOR064-17	INV00140	7568421		P06_F_3p_0270	Research Center in Biodiversity and Genetic Resources	BOLD:AER2541	20	Arthropoda	82	Insecta	101	Orthoptera	1875	Tettigoniidae	87525	Phaneropterinae	331308	Tylopsis	331309	Tylopsis lilifolia			Silvia AV Pina	Morphology	Vouchered:Registered Collection	Leg	Silvia Pina	Adult	M	37.7483	-7.8584	180	Portugal	Beja	Mertola	Alcaria Ruiva
IBIOR065-17	INV00141	7568422		P05_B_3p_0591	Research Center in Biodiversity and Genetic Resources	BOLD:AER2541	20	Arthropoda	82	Insecta	101	Orthoptera	1875	Tettigoniidae	87525	Phaneropterinae	331308	Tylopsis	331309	Tylopsis lilifolia			Silvia AV Pina	Morphology	Vouchered:Registered Collection	Leg	Silvia Pina	Adult	F	37.7307	-7.85843	203	Portugal	Beja	Mertola	Alcaria Ruiva
IBIOR067-17	INV02502	7568424		P46_C_3p_1153	Research Center in Biodiversity and Genetic Resources	BOLD:AAZ1689	20	Arthropoda	82	Insecta	101	Orthoptera	1872	Acrididae	4644	Oedipodinae	165432	Aiolopus	766683	Aiolopus puissanti			Silvia AV Pina	Morphology	Vouchered:Registered Collection	Leg	Silvia Pina	Adult	F	37.7849	-8.27572	172	Portugal	Beja	Ourique	Conceicao
IBIOR068-17	INV02503	7568425		B013-2_pousio_fora epoca_1235	Research Center in Biodiversity and Genetic Resources	BOLD:AAP4386	20	Arthropoda	82	Insecta	101	Orthoptera	1872	Acrididae	4644	Oedipodinae	165432	Aiolopus	165461	Aiolopus strepens			Silvia AV Pina	Morphology	Vouchered:Registered Collection	Leg	Silvia Pina	Adult	F	37.7048	-7.95599	193	Portugal	Beja	Ourique	Conceicao
IBIOR069-17	INV02504	7568426		B005_F_1p_0072	Research Center in Biodiversity and Genetic Resources	BOLD:AAO1248	20	Arthropoda	82	Insecta	101	Orthoptera	1872	Acrididae	331336	Cyrtacanthacridinae	293551	Anacridium	293552	Anacridium aegyptium			Silvia AV Pina	Morphology	Vouchered:Registered Collection	Leg	Silvia Pina	Adult	M	37.7467	-8.21351	188	Portugal	Beja	Castro Verde	Casevel
IBIOR071-17	INV02506	7568428		A033_A_1p_0226	Research Center in Biodiversity and Genetic Resources	BOLD:AED8559	20	Arthropoda	82	Insecta	101	Orthoptera	1872	Acrididae	69941	Gomphocerinae	4958	Chorthippus	766684	Chorthippus apicalis			Silvia AV Pina	Morphology	Vouchered:Registered Collection	Leg	Silvia Pina	Adult	F	37.8825	-8.14163	143	Portugal	Beja	Aljustrel	Aljustrel
IBIOR072-17	INV02507	7568429		A152_F_2p_0273	Research Center in Biodiversity and Genetic Resources	BOLD:AED8559	20	Arthropoda	82	Insecta	101	Orthoptera	1872	Acrididae	69941	Gomphocerinae	4958	Chorthippus	766684	Chorthippus apicalis			Silvia AV Pina	Morphology	Vouchered:Registered Collection	Leg	Silvia Pina	Adult	M	37.5784	-8.17448	255	Portugal	Beja	Almodovar	Aldeia dos Fernandes
IBIOR073-17	INV02508	7568430		A079_pousio_2p_0448	Research Center in Biodiversity and Genetic Resources	BOLD:AEQ8654	20	Arthropoda	82	Insecta	101	Orthoptera	1875	Tettigoniidae	202481	Tettigoniinae	208627	Decticus	331403	Decticus albifrons			Silvia AV Pina	Morphology	Vouchered:Registered Collection	Leg	Silvia Pina	Adult	F	37.6694	-7.80568	143	Portugal	Beja	Mertola	Sao Joao dos Caldeireiros
IBIOR074-17	INV02509	7568431		P03_O_2p_0380	Research Center in Biodiversity and Genetic Resources	BOLD:AEP5297	20	Arthropoda	82	Insecta	101	Orthoptera	168337	Pamphagidae	738201	Pamphaginae	168347	Euryparyphes	168348	Euryparyphes terrulentus			Silvia AV Pina	Morphology	Vouchered:Registered Collection	Leg	Silvia Pina	Adult	M	37.707	-7.9566	188	Portugal	Beja	Castro Verde	Sao Marcos da Ataboeira
IBIOR075-17	INV02510	7568432		P03_C_2p_0397	Research Center in Biodiversity and Genetic Resources	BOLD:AAD9526	20	Arthropoda	82	Insecta	101	Orthoptera	1872	Acrididae	4644	Oedipodinae	7427	Locusta	26142	Locusta migratoria			Silvia AV Pina	Morphology	Vouchered:Registered Collection	Leg	Silvia Pina	Adult	F	37.7043	-7.95587	194	Portugal	Beja	Castro Verde	Sao Marcos da Ataboeira
IBIOR076-17	INV02511	7568433		A033_O_2p_0512	Research Center in Biodiversity and Genetic Resources	BOLD:AAD9526	20	Arthropoda	82	Insecta	101	Orthoptera	1872	Acrididae	4644	Oedipodinae	7427	Locusta	26142	Locusta migratoria			Silvia AV Pina	Morphology	Vouchered:Registered Collection	Leg	Silvia Pina	Adult	M	37.8834	-8.14133	141	Portugal	Beja	Aljustrel	Aljustrel
IBIOR077-17	INV02512	7568434		A079_C_2p_1239	Research Center in Biodiversity and Genetic Resources	BOLD:AAC9180	20	Arthropoda	82	Insecta	101	Orthoptera	1872	Acrididae	4644	Oedipodinae	165462	Oedipoda	766688	Oedipoda charpentieri			Silvia AV Pina	Morphology	Vouchered:Registered Collection	Leg	Silvia Pina	Adult	M	37.6711	-7.80483	137	Portugal	Beja	Mertola	Sao Joao dos Caldeireiros
IBIOR078-17	INV02513	7568435		B014_C_2p_0677	Research Center in Biodiversity and Genetic Resources	BOLD:AAC9180	20	Arthropoda	82	Insecta	101	Orthoptera	1872	Acrididae	4644	Oedipodinae	165462	Oedipoda	766688	Oedipoda charpentieri			Silvia AV Pina	Morphology	Vouchered:Registered Collection	Leg	Silvia Pina	Adult	M	37.6905	-8.02144	176	Portugal	Beja	Castro Verde	Castro Verde
IBIOR080-17	INV02515	7568437		B007_O_1p_1241	Research Center in Biodiversity and Genetic Resources	BOLD:AEO7751	20	Arthropoda	82	Insecta	101	Orthoptera	1875	Tettigoniidae	87525	Phaneropterinae	302166	Odontura	302169	Odontura glabricauda			Silvia AV Pina	Morphology	Vouchered:Registered Collection	Leg	Silvia Pina	Adult	F	37.7191	-7.8122	174	Portugal	Beja	Mertola	Alcaria Ruiva
IBIOR081-17	INV02516	7568438		P46_B_3p_0846	Research Center in Biodiversity and Genetic Resources	BOLD:AAH9443	20	Arthropoda	82	Insecta	101	Orthoptera	1875	Tettigoniidae	202481	Tettigoniinae	200601	Platycleis	200607	Platycleis affinis			Silvia AV Pina	Morphology	Vouchered:Registered Collection	Leg	Silvia Pina	Adult	F	37.7848	-8.27685	173	Portugal	Beja	Ourique	Conceicao
IBIOR083-17	INV02518	7568440		A085_F_3p_0823	Research Center in Biodiversity and Genetic Resources	BOLD:AAE4790	20	Arthropoda	82	Insecta	101	Orthoptera	1875	Tettigoniidae	202481	Tettigoniinae	200601	Platycleis	200621	Platycleis intermedia			Silvia AV Pina	Morphology	Vouchered:Registered Collection	Leg	Silvia Pina	Adult	F	37.6192	-7.97566	237	Portugal	Beja	Castro Verde	Santa Barbara dos Padroes
IBIOR085-17	INV02520	7568442		A029_F_3p_0758	Research Center in Biodiversity and Genetic Resources	BOLD:AER2541	20	Arthropoda	82	Insecta	101	Orthoptera	1875	Tettigoniidae	87525	Phaneropterinae	331308	Tylopsis	331309	Tylopsis lilifolia			Silvia AV Pina	Morphology	Vouchered:Registered Collection	Leg	Silvia Pina	Adult	M	37.8688	-8.11811	206	Portugal	Beja	Aljustrel	Aljustrel
IBIOR086-17	INV02521	7568443		A033_C_3p_0802	Research Center in Biodiversity and Genetic Resources	BOLD:AER2541	20	Arthropoda	82	Insecta	101	Orthoptera	1875	Tettigoniidae	87525	Phaneropterinae	331308	Tylopsis	331309	Tylopsis lilifolia			Silvia AV Pina	Morphology	Vouchered:Registered Collection	Leg	Silvia Pina	Adult	F	37.8804	-8.14131	143	Portugal	Beja	Aljustrel	Aljustrel
IBIOR087-17	INV02522	7568444		A033_O_1p_0219	Research Center in Biodiversity and Genetic Resources	BOLD:AAP6089	20	Arthropoda	82	Insecta	101	Orthoptera	1872	Acrididae	194199	Acridinae	670851	Truxalis	766690	Truxalis nasuta			Silvia AV Pina	Morphology	Vouchered:Registered Collection	Leg	Silvia Pina	Adult	M	37.8834	-8.14133	141	Portugal	Beja	Aljustrel	Aljustrel
IBIOR088-17	INV02523	7568445		A033_O_2p_0513	Research Center in Biodiversity and Genetic Resources	BOLD:AAP6089	20	Arthropoda	82	Insecta	101	Orthoptera	1872	Acrididae	194199	Acridinae	670851	Truxalis	766690	Truxalis nasuta			Silvia AV Pina	Morphology	Vouchered:Registered Collection	Leg	Silvia Pina	Adult	M	37.8834	-8.14133	141	Portugal	Beja	Aljustrel	Aljustrel
IBIOR089-17	INV02524	7568446		A085_florestacao_1p_0145	Research Center in Biodiversity and Genetic Resources	BOLD:AAF1423	20	Arthropoda	82	Insecta	101	Orthoptera	1875	Tettigoniidae	202481	Tettigoniinae	104245	Tettigonia	104246	Tettigonia viridissima			Silvia AV Pina	Morphology	Vouchered:Registered Collection	Leg	Silvia Pina	Adult	M	37.6192	-7.97566	237	Portugal	Beja	Castro Verde	Santa Barbara dos Padroes
IBIOR090-17	INV02525	7568447		A085_fora parcela_fora epoca_1236	Research Center in Biodiversity and Genetic Resources	BOLD:AAF1423	20	Arthropoda	82	Insecta	101	Orthoptera	1875	Tettigoniidae	202481	Tettigoniinae	104245	Tettigonia	104246	Tettigonia viridissima			Silvia AV Pina	Morphology	Vouchered:Registered Collection	Leg	Silvia Pina	Adult	M	37.62	-7.97569	240	Portugal	Beja	Castro Verde	Santa Barbara dos Padroes
IBIOR091-17	INV02526	7568448		A029_B_2p_0617	Research Center in Biodiversity and Genetic Resources	BOLD:AEO7253	20	Arthropoda	82	Insecta	101	Orthoptera	1875	Tettigoniidae	296663	Bradyporinae	766693	Platystolus	766694	Platystolus martinezii			Silvia AV Pina	Morphology	Vouchered:Registered Collection	Leg	Silvia Pina	Adult	F	37.8681	-8.12142	211	Portugal	Beja	Aljustrel	Aljustrel
IBIOR092-17	INV02527	7568449		A029_C_2p_0618	Research Center in Biodiversity and Genetic Resources	BOLD:AEO7253	20	Arthropoda	82	Insecta	101	Orthoptera	1875	Tettigoniidae	296663	Bradyporinae	766693	Platystolus	766694	Platystolus martinezii			Silvia AV Pina	Morphology	Vouchered:Registered Collection	Leg	Silvia Pina	Adult	M	37.8679	-8.12252	210	Portugal	Beja	Aljustrel	Aljustrel
IBIOR093-17	INV02528	7568450		A076_florestacao_1p_0134	Research Center in Biodiversity and Genetic Resources	BOLD:AEO6938	20	Arthropoda	82	Insecta	101	Orthoptera	165396	Pyrgomorphidae	296680	Pyrgomorphinae	165397	Pyrgomorpha	165398	Pyrgomorpha conica			Silvia AV Pina	Morphology	Vouchered:Registered Collection	Leg	Silvia Pina	Adult	F	37.6363	-7.86775	195	Portugal	Beja	Mertola	Sao Joao dos Caldeireiros
IBIOR096-17	INV02531	7568453		SP06	Research Center in Biodiversity and Genetic Resources	BOLD:AAX0669	20	Arthropoda	82	Insecta	101	Orthoptera	1872	Acrididae	69941	Gomphocerinae	28254	Omocestus	105565	Omocestus panteli			Silvia AV Pina	Morphology	Vouchered:Registered Collection	Leg	Silvia Pina	Adult	F	38.5657	-9.03389	15	Portugal	Setubal	Sesimbra	Quinta do Conde
IBIOR097-17	INV02532	7568454		SP07	Research Center in Biodiversity and Genetic Resources	BOLD:AED8559	20	Arthropoda	82	Insecta	101	Orthoptera	1872	Acrididae	69941	Gomphocerinae	4958	Chorthippus	766684	Chorthippus apicalis			Silvia AV Pina	Morphology	Vouchered:Registered Collection	Leg	Silvia Pina	Adult	F	38.5656	-9.03485	15	Portugal	Setubal	Sesimbra	Quinta do Conde
IBIOR098-17	INV02533	7568455		SP08	Research Center in Biodiversity and Genetic Resources	BOLD:AED8559	20	Arthropoda	82	Insecta	101	Orthoptera	1872	Acrididae	69941	Gomphocerinae	4958	Chorthippus	766684	Chorthippus apicalis			Silvia AV Pina	Morphology	Vouchered:Registered Collection	Leg	Silvia Pina	Adult	M	38.5656	-9.03485	15	Portugal	Setubal	Sesimbra	Quinta do Conde
IBIOR099-17	INV02534	7568456		SP01	Research Center in Biodiversity and Genetic Resources	BOLD:AAP5007	20	Arthropoda	82	Insecta	101	Orthoptera	160347	Tetrigidae	331355	Tetriginae	202469	Paratettix	471450	Paratettix meridionalis			Silvia AV Pina	Morphology	Vouchered:Registered Collection	Leg	Silvia Pina	Adult	M	38.5737	-9.03543	10	Portugal	Setubal	Sesimbra	Quinta do Conde
IBIOR100-17	INV02535	7568457		SP15	Research Center in Biodiversity and Genetic Resources	BOLD:AAC5779	20	Arthropoda	82	Insecta	101	Orthoptera	1872	Acrididae	69941	Gomphocerinae	4958	Chorthippus	650122	Chorthippus jacobsi			Silvia AV Pina	Morphology	Vouchered:Registered Collection	Leg	Silvia Pina	Adult	F	38.5071	-9.15037	20	Portugal	Setubal	Sesimbra	Castelo
IBIOR101-17	INV02536	7568458		SP16	Research Center in Biodiversity and Genetic Resources	BOLD:AAC5779	20	Arthropoda	82	Insecta	101	Orthoptera	1872	Acrididae	69941	Gomphocerinae	4958	Chorthippus	650122	Chorthippus jacobsi			Silvia AV Pina	Morphology	Vouchered:Registered Collection	Leg	Silvia Pina	Adult	M	38.5071	-9.15037	20	Portugal	Setubal	Sesimbra	Castelo
IBIOR102-17	INV02537	7568459		SP87	Research Center in Biodiversity and Genetic Resources	BOLD:AAC5779	20	Arthropoda	82	Insecta	101	Orthoptera	1872	Acrididae	69941	Gomphocerinae	4958	Chorthippus	650122	Chorthippus jacobsi			Silvia AV Pina	Morphology	Vouchered:Registered Collection	Leg	Silvia Pina	Adult	M	38.5071	-9.15037	20	Portugal	Setubal	Sesimbra	Castelo
IBIOR103-17	INV02538	7568460		SP09	Research Center in Biodiversity and Genetic Resources	BOLD:AEO7437	20	Arthropoda	82	Insecta	101	Orthoptera	1872	Acrididae	1027709	Pezotettiginae	331362	Pezotettix	331363	Pezotettix giornae			Silvia AV Pina	Morphology	Vouchered:Registered Collection	Leg	Silvia Pina	Adult	F	38.507	-9.15022	18	Portugal	Setubal	Sesimbra	Pinhal da Aiana
IBIOR104-17	INV02539	7568461		SP10	Research Center in Biodiversity and Genetic Resources	BOLD:AAP4386	20	Arthropoda	82	Insecta	101	Orthoptera	1872	Acrididae	4644	Oedipodinae	165432	Aiolopus	165461	Aiolopus strepens			Silvia AV Pina	Morphology	Vouchered:Registered Collection	Leg	Silvia Pina	Adult	F	38.5084	-9.14909	12	Portugal	Setubal	Sesimbra	Pinhal da Aiana
IBIOR105-17	INV02540	7568462		SP11	Research Center in Biodiversity and Genetic Resources	BOLD:AAP4386	20	Arthropoda	82	Insecta	101	Orthoptera	1872	Acrididae	4644	Oedipodinae	165432	Aiolopus	165461	Aiolopus strepens			Silvia AV Pina	Morphology	Vouchered:Registered Collection	Leg	Silvia Pina	Adult	M	38.5084	-9.14909	12	Portugal	Setubal	Sesimbra	Pinhal da Aiana
IBIOR106-17	INV02541	7568463		SP88	Research Center in Biodiversity and Genetic Resources	BOLD:AEP5100	20	Arthropoda	82	Insecta	101	Orthoptera	1873	Gryllotalpidae	331340	Gryllotalpinae	4690	Gryllotalpa	766695	Gryllotalpa vineae			Silvia AV Pina	Morphology	Vouchered:Registered Collection	Leg	Silvia Pina	Adult	M	38.5095	-9.1506	15	Portugal	Setubal	Sesimbra	Pinhal da Aiana
IBIOR108-17	INV02543	7568465		SP86	Research Center in Biodiversity and Genetic Resources	BOLD:AAP4452	20	Arthropoda	82	Insecta	101	Orthoptera	1872	Acrididae	4644	Oedipodinae	165436	Acrotylus	165465	Acrotylus insubricus			Silvia AV Pina	Morphology	Vouchered:Registered Collection	Leg	Silvia Pina	Adult	M	38.5751	-9.03561	11	Portugal	Setubal	Sesimbra	Quinta do Conde
IBIOR109-17	INV02544	7568466		SP17	Research Center in Biodiversity and Genetic Resources	BOLD:AAP4452	20	Arthropoda	82	Insecta	101	Orthoptera	1872	Acrididae	4644	Oedipodinae	165436	Acrotylus	165465	Acrotylus insubricus			Silvia AV Pina	Morphology	Vouchered:Registered Collection	Leg	Silvia Pina	Adult	M	38.5751	-9.03561	11	Portugal	Setubal	Sesimbra	Quinta do Conde
IBIOR111-17	INV02548	7568468		SP21	Research Center in Biodiversity and Genetic Resources	BOLD:AAL3938	20	Arthropoda	82	Insecta	101	Orthoptera	1872	Acrididae	69941	Gomphocerinae	4958	Chorthippus	261087	Chorthippus vagans			Silvia AV Pina	Morphology	Vouchered:Registered Collection	Leg	Silvia Pina	Adult	M	38.5883	-9.05356	12	Portugal	Setubal	Seixal	Casal do Sapo
IBIOR112-17	INV02549	7568469		SP22	Research Center in Biodiversity and Genetic Resources	BOLD:ADT8663	20	Arthropoda	82	Insecta	101	Orthoptera	1872	Acrididae	69941	Gomphocerinae	105576	Dociostaurus	168967	Dociostaurus jagoi			Silvia AV Pina	Morphology	Vouchered:Registered Collection	Leg	Silvia Pina	Adult	M	38.5675	-9.05445	37	Portugal	Setubal	Sesimbra	Quinta do Conde
IBIOR113-17	INV02550	7568470		SP23	Research Center in Biodiversity and Genetic Resources	BOLD:ACQ0538	20	Arthropoda	82	Insecta	101	Orthoptera	1872	Acrididae	331354	Calliptaminae	200452	Calliptamus	331378	Calliptamus barbarus			Silvia AV Pina	Morphology	Vouchered:Registered Collection	Leg	Silvia Pina	Adult	M	38.5675	-9.05445	37	Portugal	Setubal	Sesimbra	Quinta do Conde
IBIOR114-17	INV02551	7568471		SP25	Research Center in Biodiversity and Genetic Resources	BOLD:AAC9181	20	Arthropoda	82	Insecta	101	Orthoptera	1872	Acrididae	4644	Oedipodinae	165462	Oedipoda	165466	Oedipoda caerulescens			Silvia AV Pina	Morphology	Vouchered:Registered Collection	Leg	Silvia Pina	Adult	M	38.5675	-9.05445	37	Portugal	Setubal	Sesimbra	Quinta do Conde
IBIOR115-17	INV02554	7568472		SP29	Research Center in Biodiversity and Genetic Resources	BOLD:ACU5350	20	Arthropoda	82	Insecta	101	Orthoptera	1877	Gryllidae	160345	Gryllinae	733444	Eumodicogryllus	733445	Eumodicogryllus bordigalensis			Silvia AV Pina	Morphology	Vouchered:Registered Collection	Leg	Silvia Pina	Adult	M	38.5713	-9.04619	31	Portugal	Setubal	Sesimbra	Quinta do Conde
IBIOR116-17	INV02556	7568473		SP31	Research Center in Biodiversity and Genetic Resources	BOLD:AAJ3344	20	Arthropoda	82	Insecta	101	Orthoptera	1872	Acrididae	4644	Oedipodinae	165425	Sphingonotus	524220	Sphingonotus azurescens			Silvia AV Pina	Morphology	Vouchered:Registered Collection	Leg	Silvia Pina	Adult	M	38.4431	-9.14101	190	Portugal	Setubal	Sesimbra	Pinheirinhos
IBIOR117-17	INV02559	7568474		SP49	Research Center in Biodiversity and Genetic Resources	BOLD:AEO7449	20	Arthropoda	82	Insecta	101	Orthoptera	1875	Tettigoniidae	87525	Phaneropterinae	104255	Phaneroptera	293553	Phaneroptera nana			Silvia AV Pina	Morphology	Vouchered:Registered Collection	Leg	Silvia Pina	Adult	M	38.5481	-9.0141	56	Portugal	Setubal	Setubal	Brejos dos Clerigos
IBIOR118-17	INV02560	7568475		SP39	Research Center in Biodiversity and Genetic Resources	BOLD:ACR8091	20	Arthropoda	82	Insecta	101	Orthoptera	1872	Acrididae	4644	Oedipodinae	447754	Morphacris	447755	Morphacris fasciata			Silvia AV Pina	Morphology	Vouchered:Registered Collection	Leg	Silvia Pina	Adult	M	38.5657	-9.0337	15	Portugal	Setubal	Sesimbra	Quinta do Conde
IBIOR119-17	INV02561	7568476		SP40	Research Center in Biodiversity and Genetic Resources	BOLD:AAJ7497	20	Arthropoda	82	Insecta	101	Orthoptera	1875	Tettigoniidae	80301	Conocephalinae	154051	Ruspolia	261083	Ruspolia nitidula			Silvia AV Pina	Morphology	Vouchered:Registered Collection	Leg	Silvia Pina	Adult	F	38.5657	-9.0337	15	Portugal	Setubal	Sesimbra	Quinta do Conde
IBIOR120-17	INV02562	7568477		SP34	Research Center in Biodiversity and Genetic Resources	BOLD:AEA6681	20	Arthropoda	82	Insecta	101	Orthoptera	1872	Acrididae	194199	Acridinae	766696	Calephorus	766697	Calephorus compressicornis			Silvia AV Pina	Morphology	Vouchered:Registered Collection	Leg	Silvia Pina	Adult	F	38.6492	-9.10241	2	Portugal	Setubal	Seixal	Ponta dos Corvos
IBIOR121-17	INV02563	7568478		SP45	Research Center in Biodiversity and Genetic Resources	BOLD:AEA6681	20	Arthropoda	82	Insecta	101	Orthoptera	1872	Acrididae	194199	Acridinae	766696	Calephorus	766697	Calephorus compressicornis			Silvia AV Pina	Morphology	Vouchered:Registered Collection	Leg	Silvia Pina	Adult	M	38.13	-8.78962	3	Portugal	Setubal	Grandola	Lagoa de Melides
IBIOR123-17	INV02565	7568480		SP52	Research Center in Biodiversity and Genetic Resources	BOLD:ACP3886	20	Arthropoda	82	Insecta	101	Orthoptera	524150	Trigonidiidae	266820	Trigonidiinae	766698	Natula	766699	Natula averni			Silvia AV Pina	Morphology	Vouchered:Registered Collection	Leg	Silvia Pina	Adult	F	38.5713	-9.04619	31	Portugal	Setubal	Sesimbra	Quinta do Conde
IBIOR124-17	INV02567	7568481		SP54	Research Center in Biodiversity and Genetic Resources	BOLD:AER2238	20	Arthropoda	82	Insecta	101	Orthoptera	194187	Tridactylidae	194188	Tridactylinae	194189	Xya	766700	Xya iberica			Silvia AV Pina	Morphology	Vouchered:Registered Collection	Leg	Silvia Pina	Adult		38.5657	-9.0337	15	Portugal	Setubal	Sesimbra	Quinta do Conde
IBIOR125-17	INV02569	7568482		SP61	Research Center in Biodiversity and Genetic Resources	BOLD:ACR8091	20	Arthropoda	82	Insecta	101	Orthoptera	1872	Acrididae	4644	Oedipodinae	447754	Morphacris	447755	Morphacris fasciata			Silvia AV Pina	Morphology	Vouchered:Registered Collection	Leg	Silvia Pina	Adult	M	38.6426	-8.97326	22	Portugal	Setubal	Moita	Brejoeira
IBIOR126-17	INV02570	7568483		SP68	Research Center in Biodiversity and Genetic Resources	BOLD:AER5488	20	Arthropoda	82	Insecta	101	Orthoptera	524150	Trigonidiidae	331366	Nemobiinae	261078	Nemobius	261079	Nemobius sylvestris			Silvia AV Pina	Morphology	Vouchered:Registered Collection	Leg	Silvia Pina	Adult	F	38.5249	-9.14365	1	Portugal	Setubal	Sesimbra	Lagoa Pequena
IBIOR128-17	INV02572	7568485		SP70	Research Center in Biodiversity and Genetic Resources	BOLD:AEO6325	20	Arthropoda	82	Insecta	101	Orthoptera	1875	Tettigoniidae	202481	Tettigoniinae	200601	Platycleis	766692	Platycleis sabulosa			Silvia AV Pina	Morphology	Vouchered:Registered Collection	Leg	Silvia Pina	Adult	F	38.5098	-9.15076	15	Portugal	Setubal	Sesimbra	Pinhal da Aiana
IBIOR129-17	INV02573	7568486		SP74	Research Center in Biodiversity and Genetic Resources	BOLD:AEO8290	20	Arthropoda	82	Insecta	101	Orthoptera	1875	Tettigoniidae	296663	Bradyporinae	766701	Lluciapomaresius	766702	Lluciapomaresius anapaulae			Francisco Barros	Morphology	Vouchered:Registered Collection	Leg	Silvia Pina	Adult	M	39.5024	-8.8275	482	Portugal	Leiria	Porto de Mos	Mendiga
IBIOR130-17	INV02574	7568487		SP76	Research Center in Biodiversity and Genetic Resources	BOLD:AEO7820	20	Arthropoda	82	Insecta	101	Orthoptera	1875	Tettigoniidae	296663	Bradyporinae	766703	Neocallicrania	766704	Neocallicrania selligera	766705	Neocallicrania selligera meridionalis	Francisco Barros	Morphology	Vouchered:Registered Collection	Leg	Silvia Pina	Adult	F	39.5024	-8.8275	482	Portugal	Leiria	Porto de Mos	Mendiga
IBIOR131-17	INV02575	7568488		SP77	Research Center in Biodiversity and Genetic Resources	BOLD:AAE1108	20	Arthropoda	82	Insecta	101	Orthoptera	1872	Acrididae	69941	Gomphocerinae	28254	Omocestus	246827	Omocestus rufipes			Francisco Barros	Morphology	Vouchered:Registered Collection	Leg	Silvia Pina	Adult	M	39.3446	-8.96669	101	Portugal	Santarem	Rio Maior	Bocas de Rio Maior
IBIOR132-17	INV02576	7568489		SP78	Research Center in Biodiversity and Genetic Resources	BOLD:AAE1108	20	Arthropoda	82	Insecta	101	Orthoptera	1872	Acrididae	69941	Gomphocerinae	28254	Omocestus	246827	Omocestus rufipes			Francisco Barros	Morphology	Vouchered:Registered Collection	Leg	Silvia Pina	Adult	F	39.3446	-8.96669	101	Portugal	Santarem	Rio Maior	Bocas de Rio Maior
IBIOR133-17	INV02577	7568490		SP80	Research Center in Biodiversity and Genetic Resources	BOLD:AEO9013	20	Arthropoda	82	Insecta	101	Orthoptera	1875	Tettigoniidae	202481	Tettigoniinae	766706	Incertana	766707	Incertana decorata			Francisco Barros	Morphology	Vouchered:Registered Collection	Leg	Silvia Pina	Adult	M	39.1799	-9.0455	506	Portugal	Lisboa	Cadaval	Quartel
IBIOR134-17	INV02578	7568491		SP81	Research Center in Biodiversity and Genetic Resources	BOLD:AEO9013	20	Arthropoda	82	Insecta	101	Orthoptera	1875	Tettigoniidae	202481	Tettigoniinae	766706	Incertana	766707	Incertana decorata			Francisco Barros	Morphology	Vouchered:Registered Collection	Leg	Silvia Pina	Adult	F	39.1799	-9.0455	506	Portugal	Lisboa	Cadaval	Quartel
IBIOR135-17	INV02579	7568492		SP72	Research Center in Biodiversity and Genetic Resources	BOLD:ADJ5172	20	Arthropoda	82	Insecta	101	Orthoptera	1872	Acrididae	69941	Gomphocerinae	105581	Euchorthippus	766687	Euchorthippus elegantulus			Francisco Barros	Morphology	Vouchered:Registered Collection	Leg	Silvia Pina	Adult	M	39.4384	-8.9178	484	Portugal	Santarem	Rio Maior	Casais Monizes (near geodetic landmark of Candeeiros)
IBIOR137-17	INV02581	7568494		SP84	Research Center in Biodiversity and Genetic Resources	BOLD:AER1533	20	Arthropoda	82	Insecta	101	Orthoptera	1875	Tettigoniidae	202481	Tettigoniinae	766709	Thyreonotus	766710	Thyreonotus bidens			Silvia AV Pina	Morphology	Vouchered:Registered Collection	Leg	Silvia Pina	Adult	M	38.5467	-9.04532	45	Portugal	Setubal	Sesimbra	Cabeco Melao
IBIOR138-17	INV02582	7568495		SP90	Research Center in Biodiversity and Genetic Resources	BOLD:ACP3886	20	Arthropoda	82	Insecta	101	Orthoptera	524150	Trigonidiidae	266820	Trigonidiinae	766698	Natula	766699	Natula averni			Silvia AV Pina	Morphology	Vouchered:Registered Collection	Leg	Silvia Pina	Adult	F	38.5713	-9.04619	31	Portugal	Setubal	Sesimbra	Quinta do Conde
IBIOR139-17	INV02584	7568496		SP92	Research Center in Biodiversity and Genetic Resources	BOLD:AEO6332	20	Arthropoda	82	Insecta	101	Orthoptera	160347	Tetrigidae	331355	Tetriginae	198729	Tetrix	766711	Tetrix nodulosa			Silvia AV Pina	Morphology	Vouchered:Registered Collection	Leg	Silvia Pina	Adult	F	38.5793	-9.14283	57	Portugal	Setubal	Seixal	Verdizela
IBIOR141-19	INV05513	10235686	INV05513	INV05513	Research Center in Biodiversity and Genetic Resources	BOLD:AAD9526	20	Arthropoda	82	Insecta	101	Orthoptera	1872	Acrididae	4644	Oedipodinae	7427	Locusta	26142	Locusta migratoria			Sonia AF Ferreira	Morphology	Vouchered:Registered Collection	Leg	Sonia Ferreira	Adult		41.276	-7.3769		Portugal	Braganca	Carrazeda de Ansiaes	Quinta do Barrabaz
IBIOR142-19	INV00092	10235687	INV00092	P31_A_3p_0362	Research Center in Biodiversity and Genetic Resources	BOLD:AAE5868	20	Arthropoda	82	Insecta	101	Orthoptera	1872	Acrididae	4644	Oedipodinae	165427	Oedaleus	165428	Oedaleus decorus			Silvia AV Pina	Morphology	Vouchered:Registered Collection	Leg	Silvia Pina	Adult	F	37.8021	-8.2524	172	Portugal	Beja	Aljustrel	Messejana
IBIOR147-19	INV02553	10235692	INV02553	SP27	Research Center in Biodiversity and Genetic Resources	BOLD:AAJ3344	20	Arthropoda	82	Insecta	101	Orthoptera	1872	Acrididae	4644	Oedipodinae	165425	Sphingonotus	1052237	Sphingonotus nodulosus			Silvia AV Pina	Morphology	Vouchered:Registered Collection	Leg	Silvia Pina	Adult	M	38.5675	-9.05446	37	Portugal	Setubal	Sesimbra	Quinta do Conde
IBIOR149-19	INV02916	10235694	INV02916	INV02916	Research Center in Biodiversity and Genetic Resources	BOLD:ACU5350	20	Arthropoda	82	Insecta	101	Orthoptera	1877	Gryllidae	160345	Gryllinae	733444	Eumodicogryllus	733445	Eumodicogryllus bordigalensis			Sonia AF Ferreira	Morphology	Vouchered:Registered Collection	Leg	Sonia Ferreira | Martin Corley | Rui Andrade	Adult		41.2327	-7.07292		Portugal	Braganca	Torre de Moncorvo	Estevais
IBIOR150-19	INV02918	10235695	INV02918	INV02918	Research Center in Biodiversity and Genetic Resources	BOLD:ACU5350	20	Arthropoda	82	Insecta	101	Orthoptera	1877	Gryllidae	160345	Gryllinae	733444	Eumodicogryllus	733445	Eumodicogryllus bordigalensis			Sonia AF Ferreira	Morphology	Vouchered:Registered Collection	Leg	Sonia Ferreira | Martin Corley | Rui Andrade	Adult		41.2327	-7.07292		Portugal	Braganca	Torre de Moncorvo	Estevais
IBIOR151-19	INV02932	10235696	INV02932	INV02932	Research Center in Biodiversity and Genetic Resources	BOLD:ACU5350	20	Arthropoda	82	Insecta	101	Orthoptera	1877	Gryllidae	160345	Gryllinae	733444	Eumodicogryllus	733445	Eumodicogryllus bordigalensis			Sonia AF Ferreira	Morphology	Vouchered:Registered Collection	Leg	Sonia Ferreira | Martin Corley | Rui Andrade	Adult		41.3441	-6.92036		Portugal	Braganca	Alfandega da Fe	Quinta do Zacarias
IBIOR152-19	INV03268	10235697	INV03268	INV03268	Research Center in Biodiversity and Genetic Resources	BOLD:AAD6537	20	Arthropoda	82	Insecta	101	Orthoptera	1877	Gryllidae	160345	Gryllinae	4842	Gryllus	208632	Gryllus campestris			Sonia AF Ferreira	Morphology	Vouchered:Registered Collection	Leg	Sonia Ferreira | Martin Corley | Rui Andrade	Adult	M	41.8393	-6.88971		Portugal	Braganca	Braganca	Moinho do Canico
IBIOR154-19	INV03387	10235699	INV03387	INV03387	Research Center in Biodiversity and Genetic Resources	BOLD:AAF2021	20	Arthropoda	82	Insecta	101	Orthoptera	1875	Tettigoniidae	202481	Tettigoniinae	200612	Tessellana	200617	Tessellana tessellata			Sonia AF Ferreira	Morphology	Vouchered:Registered Collection	Leg	Sonia Ferreira | Martin Corley | Ana Rita Goncalves	Adult		40.3849	-7.61749		Portugal	Guarda	Gouveia	Near Vale Rossim, Vidoeiro stream
IBIOR155-19	INV03553	10235700	INV03553	INV03553	Research Center in Biodiversity and Genetic Resources	BOLD:ACU5350	20	Arthropoda	82	Insecta	101	Orthoptera	1877	Gryllidae	160345	Gryllinae	733444	Eumodicogryllus	733445	Eumodicogryllus bordigalensis			Sonia AF Ferreira	Morphology	Vouchered:Registered Collection	Leg	Sonia Ferreira | Martin Corley | Ana Rita Goncalves	Adult		41.3441	-6.92036		Portugal	Braganca	Alfandega da Fe	Quinta do Zacarias
IBIOR156-19	INV03582	10235701	INV03582	INV03582	Research Center in Biodiversity and Genetic Resources	BOLD:AAF4350	20	Arthropoda	82	Insecta	101	Orthoptera	1265896	Oecanthidae	89131	Oecanthinae	89132	Oecanthus	261089	Oecanthus pellucens			Sonia AF Ferreira	Morphology	Vouchered:Registered Collection	Leg	Sonia Ferreira | Martin Corley | Ana Rita Goncalves	Adult		41.2327	-7.07292		Portugal	Braganca	Torre de Moncorvo	Estevais
IBIOR157-19	INV03615	10235702	INV03615	INV03615	Research Center in Biodiversity and Genetic Resources	BOLD:AAC3438	20	Arthropoda	82	Insecta	101	Orthoptera	524150	Trigonidiidae	331366	Nemobiinae	261078	Nemobius	261079	Nemobius sylvestris			Sonia AF Ferreira	Morphology	Vouchered:Registered Collection	Leg	Sonia Ferreira | Martin Corley | Ana Rita Goncalves	Adult		41.9052	-6.77572	850	Portugal	Braganca	Braganca	Franca
IBIOR158-19	INV03638	10235703	INV03638	INV03638	Research Center in Biodiversity and Genetic Resources	BOLD:AAF4350	20	Arthropoda	82	Insecta	101	Orthoptera	1265896	Oecanthidae	89131	Oecanthinae	89132	Oecanthus	261089	Oecanthus pellucens			Sonia AF Ferreira	Morphology	Vouchered:Registered Collection	Leg	Sonia Ferreira | Martin Corley | Ana Rita Goncalves	Adult		41.9052	-6.77572	850	Portugal	Braganca	Braganca	Franca
IBIOR159-19	INV03732	10235704	INV03732	INV03732	Research Center in Biodiversity and Genetic Resources	BOLD:AAK7060	20	Arthropoda	82	Insecta	101	Orthoptera	1875	Tettigoniidae	738195	Meconematinae	208625	Meconema	261071	Meconema thalassinum			Sonia AF Ferreira	Morphology	Vouchered:Registered Collection	Leg	Sonia Ferreira	Adult	F	41.3283	-8.67276	100	Portugal	Porto	Vila do Conde	Campus Agrario de Vairao
IBIOR160-19	INV03944	10235705	INV03944	INV03944	Research Center in Biodiversity and Genetic Resources	BOLD:AAK7060	20	Arthropoda	82	Insecta	101	Orthoptera	1875	Tettigoniidae	738195	Meconematinae	208625	Meconema	261071	Meconema thalassinum			Sonia AF Ferreira	Morphology	Vouchered:Registered Collection	Leg	Sonia Ferreira | Martin Corley | Ana Rita Goncalves	Adult		40.419	-7.52194		Portugal	Guarda	Manteigas	Carvalheira
IBIOR161-19	INV04033	10235706	INV04033	INV04033	Research Center in Biodiversity and Genetic Resources	BOLD:AAC9181	20	Arthropoda	82	Insecta	101	Orthoptera	1872	Acrididae	4644	Oedipodinae	165462	Oedipoda	165466	Oedipoda caerulescens			Sonia AF Ferreira	Morphology	Vouchered:Registered Collection	Leg	Sonia Ferreira | Martin Corley | Ana Rita Goncalves	Adult		41.9052	-6.77572	850	Portugal	Braganca	Braganca	Franca
IBIOR162-19	INV04047	10235707	INV04047	INV04047	Research Center in Biodiversity and Genetic Resources	BOLD:ACU5350	20	Arthropoda	82	Insecta	101	Orthoptera	1877	Gryllidae	160345	Gryllinae	733444	Eumodicogryllus	733445	Eumodicogryllus bordigalensis			Sonia AF Ferreira	Morphology	Vouchered:Registered Collection	Leg	Martin Corley	Juvenile		40.1354	-8.83643		Portugal	Coimbra	Figueira da Foz	Ilha da Murraceira
IBIOR163-19	INV04086	10235708	INV04086	INV04086	Research Center in Biodiversity and Genetic Resources	BOLD:AAJ7497	20	Arthropoda	82	Insecta	101	Orthoptera	1875	Tettigoniidae	80301	Conocephalinae	154051	Ruspolia	261083	Ruspolia nitidula			Sonia AF Ferreira	Morphology	Vouchered:Registered Collection	Leg	Sonia Ferreira	Adult	F	41.3033	-8.65095		Portugal	Porto	Vila do Conde	Canidelo
IBIOR164-19	INV04089	10235709	INV04089	INV04089	Research Center in Biodiversity and Genetic Resources	BOLD:AAJ7497	20	Arthropoda	82	Insecta	101	Orthoptera	1875	Tettigoniidae	80301	Conocephalinae	154051	Ruspolia	261083	Ruspolia nitidula			Sonia AF Ferreira	Morphology	Vouchered:Registered Collection	Leg	Sonia Ferreira | Martin Corley | Ana Rita Goncalves	Adult	M	40.3846	-7.7049		Portugal	Guarda	Seia	Central Hidroelectrica da Ponte de Jugais
IBIOR165-19	INV04094	10235710	INV04094	INV04094	Research Center in Biodiversity and Genetic Resources	BOLD:AAK7060	20	Arthropoda	82	Insecta	101	Orthoptera	1875	Tettigoniidae	738195	Meconematinae	208625	Meconema	261071	Meconema thalassinum			Sonia AF Ferreira	Morphology	Vouchered:Registered Collection	Leg	Sonia Ferreira | Martin Corley | Ana Rita Goncalves	Adult	F	41.8437	-6.86222		Portugal	Braganca	Braganca	Gondesende, Cepo Verde
IBIOR166-19	INV04117	10235711	INV04117	INV04117	Research Center in Biodiversity and Genetic Resources	BOLD:AAO1248	20	Arthropoda	82	Insecta	101	Orthoptera	1872	Acrididae	331336	Cyrtacanthacridinae	293551	Anacridium	293552	Anacridium aegyptium			Sonia AF Ferreira	Morphology	Vouchered:Registered Collection	Leg	Sonia Ferreira | Martin Corley | Vanessa Mata	Adult		41.3441	-6.92036		Portugal	Braganca	Alfandega da Fe	Quinta do Zacarias
IBIOR167-19	INV04328	10235712	INV04328	INV04328	Research Center in Biodiversity and Genetic Resources	BOLD:AAF1605	20	Arthropoda	82	Insecta	101	Orthoptera	160347	Tetrigidae	331355	Tetriginae	198729	Tetrix	261084	Tetrix ceperoi			Sonia AF Ferreira	Morphology	Vouchered:Registered Collection	Leg	Sonia Ferreira | Pedro Sousa	Adult		40.4002	-7.58917	1430	Portugal	Guarda	Gouveia	Near Vale Rossim, Vidoal stream
IBIOR168-19	INV04333	10235713	INV04333	INV04333	Research Center in Biodiversity and Genetic Resources	BOLD:AAF1605	20	Arthropoda	82	Insecta	101	Orthoptera	160347	Tetrigidae	331355	Tetriginae	198729	Tetrix	261084	Tetrix ceperoi			Sonia AF Ferreira	Morphology	Vouchered:Registered Collection	Leg	Sonia Ferreira | Pedro Sousa	Adult	F	40.4002	-7.58917	1430	Portugal	Guarda	Gouveia	Vale do Rossim
IBIOR169-19	INV00645	10281405	INV00645	INV00645	Research Center in Biodiversity and Genetic Resources	BOLD:ADV9764	20	Arthropoda	82	Insecta	101	Orthoptera	1877	Gryllidae	160345	Gryllinae	942931	Sciobia	942932	Sciobia lusitanica			J. M. Grosso-Silva	Morphology	Vouchered:Registered Collection	Leg	J. M. Grosso-Silva	Juvenile	F	41.2161	-7.4369		Portugal	Vila Real	Alijo	Quinta dos Malvedos
IBIOR171-22	INV02555	14756222	INV02555	SP38	Research Center in Biodiversity and Genetic Resources	BOLD:AER3084	20	Arthropoda	82	Insecta	101	Orthoptera	1872	Acrididae	4644	Oedipodinae	165425	Sphingonotus	925228	Sphingonotus imitans			Silvia AV Pina	Morphology	Vouchered:Registered Collection	Leg	Silvia Pina	Adult	M	38.566	-9.034	16	Portugal	Setubal	Sesimbra	Quinta do Conde
IBIOR172-22	INV02557	14756223	INV02557	SP46	Research Center in Biodiversity and Genetic Resources	BOLD:AAJ3344	20	Arthropoda	82	Insecta	101	Orthoptera	1872	Acrididae	4644	Oedipodinae	165425	Sphingonotus	524220	Sphingonotus azurescens			Silvia AV Pina	Morphology	Vouchered:Registered Collection	Leg	Silvia Pina	Adult	M	38.13	-8.79	3	Portugal	Setubal	Grandola	Lagoa de Melides
IBIOR176-22	INV02586	14756227	INV02586	SP94	Research Center in Biodiversity and Genetic Resources	BOLD:AEO6938	20	Arthropoda	82	Insecta	101	Orthoptera	165396	Pyrgomorphidae	296680	Pyrgomorphinae	165397	Pyrgomorpha	165398	Pyrgomorpha conica			Silvia AV Pina	Morphology	Vouchered:Registered Collection	Leg	Silvia Pina	Adult	F	38.574	-9.029	28	Portugal	Setubal	Azeitao	Sao Lourenco
IBIOR177-22	INV02587	14756228	INV02587	SP95	Research Center in Biodiversity and Genetic Resources	BOLD:AAD6537	20	Arthropoda	82	Insecta	101	Orthoptera	1877	Gryllidae	160345	Gryllinae	4842	Gryllus	208632	Gryllus campestris			Silvia AV Pina	Morphology	Vouchered:Registered Collection	Leg	Silvia Pina	Adult	M	38.526	-8.998	104	Portugal	Setubal	Azeitao	Sao Simao
IBIOR178-22	INV02588	14756229	INV02588	SP96	Research Center in Biodiversity and Genetic Resources	BOLD:AEO7761	20	Arthropoda	82	Insecta	101	Orthoptera	1872	Acrididae	69941	Gomphocerinae	28254	Omocestus	925155	Omocestus raymondi			Silvia AV Pina	Morphology	Vouchered:Registered Collection	Leg	Silvia Pina	Adult	F	38.416	-9.191	132	Portugal	Setubal	Sesimbra	Cabo Espichel
IBIOR179-22	INV02589	14756230	INV02589	SP97	Research Center in Biodiversity and Genetic Resources	BOLD:AEO7761	20	Arthropoda	82	Insecta	101	Orthoptera	1872	Acrididae	69941	Gomphocerinae	28254	Omocestus	925155	Omocestus raymondi			Silvia AV Pina	Morphology	Vouchered:Registered Collection	Leg	Silvia Pina	Adult	M	38.416	-9.191	132	Portugal	Setubal	Sesimbra	Cabo Espichel
IBIOR180-22	INV02590	14756231	INV02590	SP99	Research Center in Biodiversity and Genetic Resources	BOLD:AEO6978	20	Arthropoda	82	Insecta	101	Orthoptera	1875	Tettigoniidae	296663	Bradyporinae	1026873	Pycnogaster	1050712	Pycnogaster cucullatus			Silvia AV Pina	Morphology	Vouchered:Registered Collection	Leg	Silvia Pina	Adult	M	38.417	-9.193	132	Portugal	Setubal	Sesimbra	Cabo Espichel
IBIOR181-22	INV02591	14756232	INV02591	SP100	Research Center in Biodiversity and Genetic Resources	BOLD:AFB6849	20	Arthropoda	82	Insecta	101	Orthoptera	1872	Acrididae	4644	Oedipodinae	165425	Sphingonotus	524231	Sphingonotus rubescens			Silvia AV Pina	Morphology	Vouchered:Registered Collection	Leg	Silvia Pina	Adult	M	38.436	-9.064	10	Portugal	Setubal	Sesimbra	Cabo de Ares
IBIOR299-22	INV02976	14812014	INV02976	INV02976	Research Center in Biodiversity and Genetic Resources	BOLD:AEO7506	20	Arthropoda	82	Insecta	101	Orthoptera	1877	Gryllidae	296657	Gryllomorphinae	1026536	Petaloptila	1142191	Petaloptila galaica			Sonia AF Ferreira	Morphology	Vouchered:Registered Collection	Leg	Sonia Ferreira | Martin Corley | Rui Andrade	Adult		41.8393	-6.8897		Portugal	Braganca	Braganca	Moinho do Canico
IBIOR311-22	INV03557	14812026	INV03557	INV03557	Research Center in Biodiversity and Genetic Resources	BOLD:ADJ5172	20	Arthropoda	82	Insecta	101	Orthoptera	1872	Acrididae	69941	Gomphocerinae	105581	Euchorthippus	766687	Euchorthippus elegantulus			Sonia AF Ferreira	Morphology	Vouchered:Registered Collection	Leg	Sonia Ferreira | Martin Corley | Ana Rita Goncalves	Adult	M	41.3441	-6.9204		Portugal	Braganca	Alfandega da Fe	Quinta do Zacarias
IBIOR312-22	INV03607	14812027	INV03607	INV03607	Research Center in Biodiversity and Genetic Resources	BOLD:AEP5098	20	Arthropoda	82	Insecta	101	Orthoptera	1877	Gryllidae	296657	Gryllomorphinae	331373	Gryllomorpha	1029077	Gryllomorpha uclensis			Sonia AF Ferreira	Morphology	Vouchered:Registered Collection	Leg	Sonia Ferreira | Martin Corley | Ana Rita Goncalves	Adult		41.591	-6.5612		Portugal	Braganca	Vimioso	Vimioso
IBIOR388-22	INV04381	14812103	INV04381	6	Research Center in Biodiversity and Genetic Resources	BOLD:AEP5224	20	Arthropoda	82	Insecta	101	Orthoptera	168337	Pamphagidae	738201	Pamphaginae	168342	Eumigus	1039158	Eumigus ayresi			Sonia AF Ferreira	Morphology	Vouchered:Registered Collection	Leg	Sonia Ferreira	Adult	F	40.3173	-7.5779	1548.7	Portugal	Guarda	Manteigas	Nave de Santo Antonio, near the fountain
IBIOR465-22	INV07299	14812180	INV07299	INV07299	Research Center in Biodiversity and Genetic Resources	BOLD:AEO7756	20	Arthropoda	82	Insecta	101	Orthoptera	1872	Acrididae	4644	Oedipodinae	165462	Oedipoda	1046315	Oedipoda coerulea			Sonia AF Ferreira	Morphology	Vouchered:Registered Collection	Leg	Sonia Ferreira	Adult	M	41.332	-7.2569		Portugal	Braganca	Vila Flor	Vieiro
IBIOR466-22	INV07347	14812181	INV07347	INV07347	Research Center in Biodiversity and Genetic Resources	BOLD:ADV9764	20	Arthropoda	82	Insecta	101	Orthoptera	1877	Gryllidae	160345	Gryllinae	942931	Sciobia	942932	Sciobia lusitanica			Sonia AF Ferreira	Morphology	Vouchered:Registered Collection	Leg	Sonia Ferreira	Adult		41.018	-6.9337		Portugal	Guarda	Figueira de Castelo Rodrigo	Quinta do Chegao, Rio Agueda
IBIOR182-22	INV02592	14756233	INV02592	SP107	Research Center in Biodiversity and Genetic Resources	BOLD:AEO6528	20	Arthropoda	82	Insecta	101	Orthoptera	1875	Tettigoniidae	296663	Bradyporinae	1027207	Steropleurus	1052537	Steropleurus pseudolus			Silvia AV Pina	Morphology	Vouchered:Registered Collection	Leg	Silvia Pina	Adult	M	38.423	-9.197	146	Portugal	Setubal	Sesimbra	Cabo Espichel
IBIOR183-22	INV02593	14756234	INV02593	SP108	Research Center in Biodiversity and Genetic Resources	BOLD:AEO6528	20	Arthropoda	82	Insecta	101	Orthoptera	1875	Tettigoniidae	296663	Bradyporinae	1027207	Steropleurus	1052537	Steropleurus pseudolus			Silvia AV Pina	Morphology	Vouchered:Registered Collection	Leg	Silvia Pina	Adult	F	38.423	-9.197	146	Portugal	Setubal	Sesimbra	Cabo Espichel
IBIOR184-22	INV02594	14756235	INV02594	SP112	Research Center in Biodiversity and Genetic Resources	BOLD:AAJ3344	20	Arthropoda	82	Insecta	101	Orthoptera	1872	Acrididae	4644	Oedipodinae	165425	Sphingonotus	524220	Sphingonotus azurescens			Silvia AV Pina	Morphology	Vouchered:Registered Collection	Leg	Silvia Pina	Adult	M	38.566	-9.036	21	Portugal	Setubal	Sesimbra	Parque Ecologico da Varzea da Quinta do Conde
IBIOR186-22	INV02596	14756237	INV02596	SP115	Research Center in Biodiversity and Genetic Resources	BOLD:AAJ3344	20	Arthropoda	82	Insecta	101	Orthoptera	1872	Acrididae	4644	Oedipodinae	165425	Sphingonotus	1052237	Sphingonotus nodulosus			Silvia AV Pina	Morphology	Vouchered:Registered Collection	Leg	Silvia Pina	Adult	M	38.508	-9.143	17	Portugal	Setubal	Sesimbra	Castle near Aiana de Baixo
IBIOR188-22	INV02598	14756239	INV02598	SP120	Research Center in Biodiversity and Genetic Resources	BOLD:AER6128	20	Arthropoda	82	Insecta	101	Orthoptera	1872	Acrididae	69941	Gomphocerinae	493729	Arcyptera	925224	Arcyptera tornosi			Silvia AV Pina	Morphology	Vouchered:Registered Collection	Leg	Silvia Pina	Adult	F	42.001	-8.288	1020	Portugal	Viana do Castelo	Melgaco	Gave, near road EM503
IBIOR189-22	INV02599	14756240	INV02599	SP121	Research Center in Biodiversity and Genetic Resources	BOLD:AER6128	20	Arthropoda	82	Insecta	101	Orthoptera	1872	Acrididae	69941	Gomphocerinae	493729	Arcyptera	925224	Arcyptera tornosi			Silvia AV Pina	Morphology	Vouchered:Registered Collection	Leg	Silvia Pina	Adult	M	42.001	-8.288	1020	Portugal	Viana do Castelo	Melgaco	Gave, near road EM503
IBIOR190-22	INV02600	14756241	INV02600	SP123	Research Center in Biodiversity and Genetic Resources	BOLD:AEO8174	20	Arthropoda	82	Insecta	101	Orthoptera	1875	Tettigoniidae	202481	Tettigoniinae	104238	Metrioptera	1044439	Metrioptera ambigua			Silvia AV Pina	Morphology	Vouchered:Registered Collection	Leg	Silvia Pina	Adult	M	42.036	-8.136	1060	Portugal	Viana do Castelo	Melgaco	Castro Laboreiro
IBIOR191-22	INV03540	14756242	INV03540	INV03540	Research Center in Biodiversity and Genetic Resources	BOLD:ADT8663	20	Arthropoda	82	Insecta	101	Orthoptera	1872	Acrididae	69941	Gomphocerinae	105576	Dociostaurus	168967	Dociostaurus jagoi				Morphology	Vouchered:Registered Collection	Leg	Sonia Ferreira | Martin Corley | Ana Rita Goncalves	Adult		41.344	-6.92		Portugal	Braganca	Alfandega da Fe	Quinta do Zacarias
IBIOR193-22	INV05542	14756244	INV05542	SP122	Research Center in Biodiversity and Genetic Resources	BOLD:AEO8174	20	Arthropoda	82	Insecta	101	Orthoptera	1875	Tettigoniidae	202481	Tettigoniinae	104238	Metrioptera	1044439	Metrioptera ambigua			Silvia AV Pina	Morphology	Vouchered:Registered Collection	Leg	Silvia Pina	Adult	F	42.036	-8.136	1060	Portugal	Viana do Castelo	Melgaco	Castro Laboreiro
IBIOR195-22	INV05544	14756246	INV05544	SP125	Research Center in Biodiversity and Genetic Resources	BOLD:AEO6325	20	Arthropoda	82	Insecta	101	Orthoptera	1875	Tettigoniidae	202481	Tettigoniinae	200601	Platycleis	200602	Platycleis albopunctata			Silvia AV Pina	Morphology	Vouchered:Registered Collection	Leg	Silvia Pina	Adult	F	42.001	-8.288	1018	Portugal	Viana do Castelo	Melgaco	Gave, near road EM503
IBIOR197-22	INV05546	14756248	INV05546	SP127	Research Center in Biodiversity and Genetic Resources	BOLD:AAC5779	20	Arthropoda	82	Insecta	101	Orthoptera	1872	Acrididae	69941	Gomphocerinae	4958	Chorthippus	668992	Chorthippus binotatus			Silvia AV Pina	Morphology	Vouchered:Registered Collection	Leg	Silvia Pina	Adult	M	42.001	-8.288	1020	Portugal	Viana do Castelo	Melgaco	Gave, near road EM503
IBIOR198-22	INV05547	14756249	INV05547	SP129	Research Center in Biodiversity and Genetic Resources	BOLD:AAC5779	20	Arthropoda	82	Insecta	101	Orthoptera	1872	Acrididae	69941	Gomphocerinae	4958	Chorthippus	668992	Chorthippus binotatus			Silvia AV Pina	Morphology	Vouchered:Registered Collection	Leg	Silvia Pina	Adult	F	41.863	-7.953	1187	Portugal	Vila Real	Montalegre	Pitoes das Junias, near Mosteiro
IBIOR199-22	INV05548	14756250	INV05548	SP130	Research Center in Biodiversity and Genetic Resources	BOLD:AER0570	20	Arthropoda	82	Insecta	101	Orthoptera	1875	Tettigoniidae	202481	Tettigoniinae	708853	Antaxius	1032874	Antaxius florezi			Silvia AV Pina	Morphology	Vouchered:Registered Collection	Leg	Silvia Pina	Adult	M	42.001	-8.289	1005	Portugal	Viana do Castelo	Melgaco	Gave, near road EM503
IBIOR200-22	INV05549	14756251	INV05549	SP131	Research Center in Biodiversity and Genetic Resources	BOLD:AER0570	20	Arthropoda	82	Insecta	101	Orthoptera	1875	Tettigoniidae	202481	Tettigoniinae	708853	Antaxius	1032874	Antaxius florezi			Silvia AV Pina	Morphology	Vouchered:Registered Collection	Leg	Silvia Pina	Adult	F	42.001	-8.289	1005	Portugal	Viana do Castelo	Melgaco	Gave, near road EM503
IBIOR201-22	INV05550	14756252	INV05550	SP132	Research Center in Biodiversity and Genetic Resources	BOLD:AER0569	20	Arthropoda	82	Insecta	101	Orthoptera	1875	Tettigoniidae	202481	Tettigoniinae	708853	Antaxius	1032879	Antaxius spinibrachius			Silvia AV Pina	Morphology	Vouchered:Registered Collection	Leg	Silvia Pina	Adult	M	41.831	-7.943	1033	Portugal	Vila Real	Montalegre	Pitoes das Junias, near Mosteiro
IBIOR202-22	INV05551	14756253	INV05551	SP133	Research Center in Biodiversity and Genetic Resources	BOLD:AER0569	20	Arthropoda	82	Insecta	101	Orthoptera	1875	Tettigoniidae	202481	Tettigoniinae	708853	Antaxius	1032879	Antaxius spinibrachius			Silvia AV Pina	Morphology	Vouchered:Registered Collection	Leg	Silvia Pina	Adult	F	41.831	-7.943	1033	Portugal	Vila Real	Montalegre	Pitoes das Junias, near Mosteiro
IBIOR203-22	INV05552	14756254	INV05552	SP135	Research Center in Biodiversity and Genetic Resources	BOLD:AAD9833	20	Arthropoda	82	Insecta	101	Orthoptera	1872	Acrididae	69941	Gomphocerinae	4984	Stenobothrus	246824	Stenobothrus stigmaticus			Silvia AV Pina	Morphology	Vouchered:Registered Collection	Leg	Silvia Pina	Adult	F	41.863	-7.953	1187	Portugal	Vila Real	Montalegre	Pitoes das Junias, near Mosteiro
IBIOR205-22	INV05554	14756256	INV05554	SP137	Research Center in Biodiversity and Genetic Resources	BOLD:AAC3399	20	Arthropoda	82	Insecta	101	Orthoptera	1872	Acrididae	69941	Gomphocerinae	889893	Pseudochorthippus	978806	Pseudochorthippus parallelus			Silvia AV Pina	Morphology	Vouchered:Registered Collection	Leg	Silvia Pina	Adult	M	42.036	-8.136	1060	Portugal	Viana do Castelo	Melgaco	Castro Laboreiro
IBIOR206-22	INV05555	14756257	INV05555	SP138	Research Center in Biodiversity and Genetic Resources	BOLD:AAE1108	20	Arthropoda	82	Insecta	101	Orthoptera	1872	Acrididae	69941	Gomphocerinae	28254	Omocestus	28256	Omocestus viridulus			Silvia AV Pina	Morphology	Vouchered:Registered Collection	Leg	Silvia Pina	Adult	M	41.863	-7.953	1187	Portugal	Vila Real	Montalegre	Pitoes das Junias, near Mosteiro
IBIOR207-22	INV05556	14756258	INV05556	SP141	Research Center in Biodiversity and Genetic Resources	BOLD:AAC5779	20	Arthropoda	82	Insecta	101	Orthoptera	1872	Acrididae	69941	Gomphocerinae	4958	Chorthippus	668990	Chorthippus yersini			Silvia AV Pina	Morphology	Vouchered:Registered Collection	Leg	Silvia Pina	Adult	M	41.873	-7.905	1276	Portugal	Vila Real	Montalegre	Tourem, near road M513
IBIOR208-22	INV05557	14756259	INV05557	SP142	Research Center in Biodiversity and Genetic Resources	BOLD:AAC5779	20	Arthropoda	82	Insecta	101	Orthoptera	1872	Acrididae	69941	Gomphocerinae	4958	Chorthippus	668990	Chorthippus yersini			Silvia AV Pina	Morphology	Vouchered:Registered Collection	Leg	Silvia Pina	Adult	F	41.873	-7.905	1276	Portugal	Vila Real	Montalegre	Tourem, near road M514
IBIOR209-22	INV05558	14756260	INV05558	SP153	Research Center in Biodiversity and Genetic Resources	BOLD:AAD9833	20	Arthropoda	82	Insecta	101	Orthoptera	1872	Acrididae	69941	Gomphocerinae	4984	Stenobothrus	246824	Stenobothrus stigmaticus			Silvia AV Pina	Morphology	Vouchered:Registered Collection	Leg	Silvia Pina	Adult	M	41.863	-7.953	1187	Portugal	Vila Real	Montalegre	Pitoes das Junias, near Mosteiro
IBIOR211-22	INV05560	14756262	INV05560	SP156	Research Center in Biodiversity and Genetic Resources	BOLD:AEO8296	20	Arthropoda	82	Insecta	101	Orthoptera	1875	Tettigoniidae	296663	Bradyporinae	766701	Lluciapomaresius	1043178	Lluciapomaresius asturiensis			Silvia AV Pina	Morphology	Vouchered:Registered Collection	Leg	Silvia Pina	Adult	M	41.835	-7.946	1116	Portugal	Vila Real	Montalegre	Pitoes das Junias
IBIOR212-22	INV05561	14756263	INV05561	SP157	Research Center in Biodiversity and Genetic Resources	BOLD:AEO8296	20	Arthropoda	82	Insecta	101	Orthoptera	1875	Tettigoniidae	296663	Bradyporinae	766701	Lluciapomaresius	1043178	Lluciapomaresius asturiensis			Silvia AV Pina	Morphology	Vouchered:Registered Collection	Leg	Silvia Pina	Adult	F	41.835	-7.946	1116	Portugal	Vila Real	Montalegre	Pitoes das Junias
IBIOR213-22	INV05562	14756264	INV05562	SP161	Research Center in Biodiversity and Genetic Resources	BOLD:ADT5783	20	Arthropoda	82	Insecta	101	Orthoptera	1875	Tettigoniidae	87525	Phaneropterinae	208621	Leptophyes	261070	Leptophyes punctatissima			Silvia AV Pina	Morphology	Vouchered:Registered Collection	Leg	Silvia Pina	Adult	M	41.831	-7.943	1033	Portugal	Vila Real	Montalegre	Pitoes das Junias, near Mosteiro
IBIOR214-22	INV05563	14756265	INV05563	SP164	Research Center in Biodiversity and Genetic Resources	BOLD:AEO6979	20	Arthropoda	82	Insecta	101	Orthoptera	1875	Tettigoniidae	296663	Bradyporinae	1026873	Pycnogaster	1050716	Pycnogaster jugicola			Silvia AV Pina	Morphology	Vouchered:Registered Collection	Leg	Silvia Pina	Adult	M	41.863	-7.953	1187	Portugal	Vila Real	Montalegre	Pitoes das Junias, near Mosteiro
IBIOR215-22	INV05564	14756266	INV05564	SP166	Research Center in Biodiversity and Genetic Resources	BOLD:ABV1949	20	Arthropoda	82	Insecta	101	Orthoptera	1872	Acrididae	4644	Oedipodinae	670617	Mioscirtus	670618	Mioscirtus wagneri			Silvia AV Pina	Morphology	Vouchered:Registered Collection	Leg	Silvia Pina	Adult	F	37.024	-7.803	1	Portugal	Faro	Olhao	Ilha da Armona
IBIOR216-22	INV05565	14756267	INV05565	SP167	Research Center in Biodiversity and Genetic Resources	BOLD:ABV1949	20	Arthropoda	82	Insecta	101	Orthoptera	1872	Acrididae	4644	Oedipodinae	670617	Mioscirtus	670618	Mioscirtus wagneri			Silvia AV Pina	Morphology	Vouchered:Registered Collection	Leg	Silvia Pina	Adult	M	37.024	-7.803	1	Portugal	Faro	Olhao	Ilha da Armona
IBIOR217-22	INV05566	14756268	INV05566	SP171	Research Center in Biodiversity and Genetic Resources	BOLD:AAC6368	20	Arthropoda	82	Insecta	101	Orthoptera	1872	Acrididae	69941	Gomphocerinae	4984	Stenobothrus	105564	Stenobothrus lineatus			Silvia AV Pina	Morphology	Vouchered:Registered Collection	Leg	Francisco Barros	Adult	F	41.983	-6.806	1405	Portugal	Braganca	Braganca	Franca
IBIOR220-22	INV05569	14756271	INV05569	SP180	Research Center in Biodiversity and Genetic Resources	BOLD:AEQ8460	20	Arthropoda	82	Insecta	101	Orthoptera	1875	Tettigoniidae	80301	Conocephalinae	104249	Conocephalus	505716	Conocephalus conocephalus			Silvia AV Pina	Morphology	Vouchered:Registered Collection	Leg	Silvia Pina	Adult	M	38.566	-9.034	15	Portugal	Setubal	Sesimbra	Parque Ecologico da Varzea da Quinta do Conde
IBIOR221-22	INV05570	14756272	INV05570	SP181	Research Center in Biodiversity and Genetic Resources	BOLD:AEQ8460	20	Arthropoda	82	Insecta	101	Orthoptera	1875	Tettigoniidae	80301	Conocephalinae	104249	Conocephalus	505716	Conocephalus conocephalus			Silvia AV Pina	Morphology	Vouchered:Registered Collection	Leg	Silvia Pina	Adult	F	38.566	-9.034	15	Portugal	Setubal	Sesimbra	Parque Ecologico da Varzea da Quinta do Conde
IBIOR222-22	INV05571	14756273	INV05571	SP182	Research Center in Biodiversity and Genetic Resources	BOLD:AER1092	20	Arthropoda	82	Insecta	101	Orthoptera	331369	Mogoplistidae	181617	Mogoplistinae	331370	Arachnocephalus	331371	Arachnocephalus vestitus			Silvia AV Pina	Morphology	Vouchered:Registered Collection	Leg	Silvia Pina	Adult	F	38.566	-9.034	16	Portugal	Setubal	Sesimbra	Parque Ecologico da Varzea da Quinta do Conde
IBIOR225-22	INV05574	14756276	INV05574	SP189	Research Center in Biodiversity and Genetic Resources	BOLD:AEO7101	20	Arthropoda	82	Insecta	101	Orthoptera	1875	Tettigoniidae	202481	Tettigoniinae	331357	Pterolepis	1050514	Pterolepis lusitanica			Silvia AV Pina	Morphology	Vouchered:Registered Collection	Leg	Silvia Pina	Adult	M	39.008	-8.452	65	Portugal	Santarem	Coruche	Herdade dos Concelhos
IBIOR226-22	INV05575	14756277	INV05575	SP191	Research Center in Biodiversity and Genetic Resources	BOLD:AEI3508	20	Arthropoda	82	Insecta	101	Orthoptera	331369	Mogoplistidae	181617	Mogoplistinae	471471	Pseudomogoplistes	1030197	Pseudomogoplistes vicentae			Silvia AV Pina	Morphology	Vouchered:Registered Collection	Leg	Silvia Pina	Adult	F	38.416	-9.189	45	Portugal	Setubal	Sesimbra	Cabo Espichel, Praia da Baleeira
IBIOR227-22	INV05576	14756278	INV05576	SP192	Research Center in Biodiversity and Genetic Resources	BOLD:AEI3508	20	Arthropoda	82	Insecta	101	Orthoptera	331369	Mogoplistidae	181617	Mogoplistinae	471471	Pseudomogoplistes	1030197	Pseudomogoplistes vicentae			Silvia AV Pina	Morphology	Vouchered:Registered Collection	Leg	Silvia Pina	Adult	M	39.321	-9.358	5	Portugal	Leiria	Peniche	Praia da Consolacao, Atouguia da Baleia
IBIOR228-22	INV05577	14756279	INV05577	SP201	Research Center in Biodiversity and Genetic Resources	BOLD:AEO6980	20	Arthropoda	82	Insecta	101	Orthoptera	1875	Tettigoniidae	296663	Bradyporinae	1026873	Pycnogaster	1050712	Pycnogaster cucullatus			Silvia AV Pina	Morphology	Vouchered:Registered Collection	Leg	Silvia Pina	Adult	M	39.015	-8.448	104	Portugal	Santarem	Coruche	Herdade dos Concelhos
IBIOR229-22	INV05578	14756280	INV05578	SP200	Research Center in Biodiversity and Genetic Resources	BOLD:ADV9764	20	Arthropoda	82	Insecta	101	Orthoptera	1877	Gryllidae	160345	Gryllinae	942931	Sciobia	942932	Sciobia lusitanica			Silvia AV Pina	Morphology	Vouchered:Registered Collection	Leg	Silvia Pina	Adult	F	38.591	-7.597	256	Portugal	Evora	Redondo	Redondo
IBIOR231-22	INV05580	14756282	INV05580	SP247	Research Center in Biodiversity and Genetic Resources	BOLD:AER2325	20	Arthropoda	82	Insecta	101	Orthoptera	168337	Pamphagidae	738201	Pamphaginae	924989	Acinipe	1031274	Acinipe ignatii			Silvia AV Pina	Morphology	Vouchered:Registered Collection	Leg	Silvia Pina	Adult	M	38.126	-8.789	20	Portugal	Setubal	Grandola	Melides
IBIOR232-22	INV05581	14756283	INV05581	SP246	Research Center in Biodiversity and Genetic Resources	BOLD:AER2325	20	Arthropoda	82	Insecta	101	Orthoptera	168337	Pamphagidae	738201	Pamphaginae	924989	Acinipe	1031274	Acinipe ignatii			Silvia AV Pina	Morphology	Vouchered:Registered Collection	Leg	Francisco Barros	Adult	F	38.126	-8.789	20	Portugal	Setubal	Grandola	Melides
IBIOR234-22	INV05583	14756285	INV05583	SP228	Research Center in Biodiversity and Genetic Resources	BOLD:AEQ8462	20	Arthropoda	82	Insecta	101	Orthoptera	1875	Tettigoniidae	80301	Conocephalinae	104249	Conocephalus	261067	Conocephalus fuscus			Silvia AV Pina	Morphology	Vouchered:Registered Collection	Leg	Silvia Pina	Adult	M	38.209	-7.306	172	Portugal	Beja	Moura	Povoa de Sao Miguel
IBIOR236-22	INV05585	14756287	INV05585	SP310	Research Center in Biodiversity and Genetic Resources	BOLD:AAV4939	20	Arthropoda	82	Insecta	101	Orthoptera	1872	Acrididae	296676	Eyprepocnemidinae	296677	Eyprepocnemis	492838	Eyprepocnemis plorans			Silvia AV Pina	Morphology	Vouchered:Registered Collection	Leg	Silvia Pina	Adult	M	37.024	-7.803	2	Portugal	Faro	Olhao	Ilha da Armona
IBIOR237-22	INV05586	14756288	INV05586	SP311	Research Center in Biodiversity and Genetic Resources	BOLD:AAV4939	20	Arthropoda	82	Insecta	101	Orthoptera	1872	Acrididae	296676	Eyprepocnemidinae	296677	Eyprepocnemis	492838	Eyprepocnemis plorans			Silvia AV Pina	Morphology	Vouchered:Registered Collection	Leg	Silvia Pina	Adult	F	37.024	-7.803	2	Portugal	Faro	Olhao	Ilha da Armona
IBIOR238-22	INV05587	14756289	INV05587	SP270	Research Center in Biodiversity and Genetic Resources	BOLD:AEO7752	20	Arthropoda	82	Insecta	101	Orthoptera	1875	Tettigoniidae	87525	Phaneropterinae	302166	Odontura	302168	Odontura macphersoni			Silvia AV Pina	Morphology	Vouchered:Registered Collection	Leg	Silvia Pina	Adult	F	40.35	-7.549	1441	Portugal	Guarda	Manteigas	Parque Natural da Serra da Estrela, near Vale do Zezere
IBIOR239-22	INV05588	14756290	INV05588	SP273	Research Center in Biodiversity and Genetic Resources	BOLD:AEO7752	20	Arthropoda	82	Insecta	101	Orthoptera	1875	Tettigoniidae	87525	Phaneropterinae	302166	Odontura	302168	Odontura macphersoni			Silvia AV Pina	Morphology	Vouchered:Registered Collection	Leg	Silvia Pina	Adult	M	40.35	-7.549	1441	Portugal	Guarda	Manteigas	Parque Natural da Serra da Estrela, near Vale do Zezere
IBIOR241-22	INV08090	14756292	INV08090	SP252	Research Center in Biodiversity and Genetic Resources	BOLD:AEO7101	20	Arthropoda	82	Insecta	101	Orthoptera	1875	Tettigoniidae	202481	Tettigoniinae	331357	Pterolepis	1030242	Pterolepis spoliata			Silvia AV Pina	Morphology	Vouchered:Registered Collection	Leg	Francisco Barros	Adult	M	38.126	-8.789	20	Portugal	Setubal	Grandola	Melides
IBIOR243-22	INV08092	14756294	INV08092	SP213	Research Center in Biodiversity and Genetic Resources	BOLD:ADV9764	20	Arthropoda	82	Insecta	101	Orthoptera	1877	Gryllidae	160345	Gryllinae	942931	Sciobia	942932	Sciobia lusitanica			Silvia AV Pina	Morphology	Vouchered:Registered Collection	Leg	Silvia Pina	Adult	M	41.048	-6.904	161	Portugal	Braganca	Freixo de Espada a Cinta	Parque Natural do Douro Internacional, Ribeira do Mosteiro hiking trail
IBIOR244-22	INV08093	14756295	INV08093	SP111	Research Center in Biodiversity and Genetic Resources	BOLD:AER3084	20	Arthropoda	82	Insecta	101	Orthoptera	1872	Acrididae	4644	Oedipodinae	165425	Sphingonotus	925228	Sphingonotus imitans			Silvia AV Pina	Morphology	Vouchered:Registered Collection	Leg	Silvia Pina	Adult	M	38.566	-9.034	15	Portugal	Setubal	Sesimbra	Parque Ecologico da Varzea da Quinta do Conde
IBIOR245-22	INV08094	14756296	INV08094	SP306	Research Center in Biodiversity and Genetic Resources	BOLD:AEI2886	20	Arthropoda	82	Insecta	101	Orthoptera	1872	Acrididae	4644	Oedipodinae	165425	Sphingonotus	1052225	Sphingonotus lusitanicus			Silvia AV Pina	Morphology	Vouchered:Registered Collection	Leg	Silvia Pina	Adult	M	37.019	-7.806	3	Portugal	Faro	Olhao	Ilha da Armona
IBIOR247-22	INV08096	14756298	INV08096	SP268	Research Center in Biodiversity and Genetic Resources	BOLD:AER4390	20	Arthropoda	82	Insecta	101	Orthoptera	1872	Acrididae	69941	Gomphocerinae	4984	Stenobothrus	925436	Stenobothrus grammicus			Silvia AV Pina	Morphology	Vouchered:Registered Collection	Leg	Francisco Barros	Adult	F	40.302	-7.579	1729	Portugal	Castelo Branco	Covilha	Cortes do Meio
IBIOR248-22	INV08097	14756299	INV08097	SP265	Research Center in Biodiversity and Genetic Resources	BOLD:AER4390	20	Arthropoda	82	Insecta	101	Orthoptera	1872	Acrididae	69941	Gomphocerinae	4984	Stenobothrus	925436	Stenobothrus grammicus			Silvia AV Pina	Morphology	Vouchered:Registered Collection	Leg	Francisco Barros	Adult	M	40.302	-7.579	1729	Portugal	Castelo Branco	Covilha	Cortes do Meio
IBIOR249-22	INV08098	14756300	INV08098	SP261	Research Center in Biodiversity and Genetic Resources	BOLD:AEI3656	20	Arthropoda	82	Insecta	101	Orthoptera	1877	Gryllidae	160345	Gryllinae	1027255	Svercus	1030658	Svercus palmetorum			Silvia AV Pina	Morphology	Vouchered:Registered Collection	Leg	Silvia Pina	Adult	M	38.546	-9.016	63	Portugal	Setubal	Setubal	Brejos de Azeitao
IBIOR251-22	INV08100	14756302	INV08100	SP284	Research Center in Biodiversity and Genetic Resources	BOLD:AEO8295	20	Arthropoda	82	Insecta	101	Orthoptera	1875	Tettigoniidae	296663	Bradyporinae	766701	Lluciapomaresius	1043183	Lluciapomaresius stalii			Silvia AV Pina	Morphology	Vouchered:Registered Collection	Leg	Francisco Barros	Adult	M	40.35	-7.549	1441	Portugal	Guarda	Manteigas	Parque Natural da Serra da Estrela, near Vale do Zezere
IBIOR252-22	INV08101	14756303	INV08101	SP258	Research Center in Biodiversity and Genetic Resources	BOLD:AEO7827	20	Arthropoda	82	Insecta	101	Orthoptera	1875	Tettigoniidae	296663	Bradyporinae	766703	Neocallicrania	1045455	Neocallicrania barrosi			Silvia AV Pina	Morphology	Vouchered:Registered Collection	Leg	Francisco Barros	Adult	M	39.73	-9.034	53	Portugal	Leiria	Alcobaca	Pataias
IBIOR253-22	INV08102	14756304	INV08102	SP249	Research Center in Biodiversity and Genetic Resources	BOLD:AEO7827	20	Arthropoda	82	Insecta	101	Orthoptera	1875	Tettigoniidae	296663	Bradyporinae	766703	Neocallicrania	1045455	Neocallicrania barrosi			Silvia AV Pina	Morphology	Vouchered:Registered Collection	Leg	Francisco Barros	Adult	F	39.624	-9.074	69	Portugal	Leiria	Nazare	Nazare
IBIOR255-22	INV08104	14756306	INV08104	SP291	Research Center in Biodiversity and Genetic Resources	BOLD:AEO7823	20	Arthropoda	82	Insecta	101	Orthoptera	1875	Tettigoniidae	296663	Bradyporinae	766703	Neocallicrania	1045458	Neocallicrania miegii			Silvia AV Pina	Morphology	Vouchered:Registered Collection	Leg	Francisco Barros	Adult	M	40.35	-7.549	1441	Portugal	Guarda	Manteigas	Parque Natural da Serra da Estrela, near Vale do Zezere
IBIOR256-22	INV08105	14756307	INV08105	SP256	Research Center in Biodiversity and Genetic Resources	BOLD:AEO7821	20	Arthropoda	82	Insecta	101	Orthoptera	1875	Tettigoniidae	296663	Bradyporinae	766703	Neocallicrania	1029578	Neocallicrania serrata			Silvia AV Pina	Morphology	Vouchered:Registered Collection	Leg	Francisco Barros	Adult	F	38.126	-8.789	20	Portugal	Setubal	Grandola	Melides
IBIOR257-22	INV08106	14756308	INV08106	SP257	Research Center in Biodiversity and Genetic Resources	BOLD:AEO7821	20	Arthropoda	82	Insecta	101	Orthoptera	1875	Tettigoniidae	296663	Bradyporinae	766703	Neocallicrania	1029578	Neocallicrania serrata			Silvia AV Pina	Morphology	Vouchered:Registered Collection	Leg	Francisco Barros	Adult	M	38.126	-8.789	20	Portugal	Setubal	Grandola	Melides
IBIOR259-22	INV08108	14756310	INV08108	SP289	Research Center in Biodiversity and Genetic Resources	BOLD:AEP5780	20	Arthropoda	82	Insecta	101	Orthoptera	1875	Tettigoniidae	296663	Bradyporinae	1024919	Ephippigerida	1038490	Ephippigerida diluta			Silvia AV Pina	Morphology	Vouchered:Registered Collection	Leg	Silvia Pina	Adult	M	40.301	-7.095	842	Portugal	Castelo Branco	Penamacor	Meimao
IBIOR260-22	INV08109	14756311	INV08109	SP242	Research Center in Biodiversity and Genetic Resources	BOLD:AEP5781	20	Arthropoda	82	Insecta	101	Orthoptera	1875	Tettigoniidae	296663	Bradyporinae	1024919	Ephippigerida	1038495	Ephippigerida rosae			Silvia AV Pina	Morphology	Vouchered:Registered Collection	Leg	Francisco Barros	Adult	F	39.173	-8.965	64	Portugal	Lisboa	Azambuja	Alcoentre
IBIOR261-22	INV08110	14756312	INV08110	SP217	Research Center in Biodiversity and Genetic Resources	BOLD:AEO7822	20	Arthropoda	82	Insecta	101	Orthoptera	1875	Tettigoniidae	296663	Bradyporinae	766703	Neocallicrania	1045457	Neocallicrania lusitanica			Silvia AV Pina	Morphology	Vouchered:Registered Collection	Leg	Francisco Barros	Adult	M	39.165	-8.959	56	Portugal	Lisboa	Azambuja	Alcoentre
IBIOR262-22	INV08111	14756313	INV08111	SP238	Research Center in Biodiversity and Genetic Resources	BOLD:AEO7822	20	Arthropoda	82	Insecta	101	Orthoptera	1875	Tettigoniidae	296663	Bradyporinae	766703	Neocallicrania	1045457	Neocallicrania lusitanica			Silvia AV Pina	Morphology	Vouchered:Registered Collection	Leg	Francisco Barros	Adult	F	39.165	-8.959	56	Portugal	Lisboa	Azambuja	Alcoentre
IBIOR263-22	INV08112	14756314	INV08112	SP255	Research Center in Biodiversity and Genetic Resources	BOLD:AEO7826	20	Arthropoda	82	Insecta	101	Orthoptera	1875	Tettigoniidae	296663	Bradyporinae	766703	Neocallicrania	1045457	Neocallicrania lusitanica			Silvia AV Pina	Morphology	Vouchered:Registered Collection	Leg	Francisco Barros	Adult	F	38.458	-9.025	169	Portugal	Setubal	Setubal	Parque Natural da Arrabida, Vale do Risco
IBIOR265-22	INV10730	14756316	INV10730	RA0098	Research Center in Biodiversity and Genetic Resources	BOLD:AAX0669	20	Arthropoda	82	Insecta	101	Orthoptera	1872	Acrididae	69941	Gomphocerinae	28254	Omocestus	105565	Omocestus panteli			Rui Andrade	Morphology	Vouchered:Registered Collection	Leg	Rui Andrade	Adult		41.397	-8.754		Portugal	Porto	Povoa de Varzim	Povoa de Varzim
IBIOR270-22	INV00109	14811985	INV00109	P52_O_2p_0339	Research Center in Biodiversity and Genetic Resources	BOLD:AAF4350	20	Arthropoda	82	Insecta	101	Orthoptera	1265896	Oecanthidae	89131	Oecanthinae	89132	Oecanthus	261089	Oecanthus pellucens			Sonia AF Ferreira	Morphology	Vouchered:Registered Collection	Leg	Silvia Pina	Adult	F	37.7	-8.1		Portugal	Beja	Castro Verde	Castro Verde
IBIOR271-22	INV00116	14811986	INV00116	P32_F_2p_0211	Research Center in Biodiversity and Genetic Resources	BOLD:AEQ8654	20	Arthropoda	82	Insecta	101	Orthoptera	1875	Tettigoniidae	202481	Tettigoniinae	208627	Decticus	331403	Decticus albifrons			Sonia AF Ferreira	Morphology	Vouchered:Registered Collection	Leg	Silvia Pina	Adult	F	37.7	-8.1		Portugal	Beja	Castro Verde	Castro Verde
IBIOR281-22	INV00169	14811996	INV00169	INV00169	Research Center in Biodiversity and Genetic Resources	BOLD:AAP5007	20	Arthropoda	82	Insecta	101	Orthoptera	160347	Tetrigidae	331355	Tetriginae	202469	Paratettix	471450	Paratettix meridionalis			Sonia AF Ferreira	Morphology	Vouchered:Registered Collection	Leg	J. M. Grosso-Silva	Adult		41.1591	-8.6588		Portugal	Porto	Porto	Casa de Serralves, garden
IBIOR282-22	INV00487	14811997	INV00487	INV00487	Research Center in Biodiversity and Genetic Resources	BOLD:AAP5007	20	Arthropoda	82	Insecta	101	Orthoptera	160347	Tetrigidae	331355	Tetriginae	202469	Paratettix	471450	Paratettix meridionalis			Sonia AF Ferreira	Morphology	Vouchered:Registered Collection	Leg	J. M. Grosso-Silva	Adult		41.7751	-6.5573	566	Portugal	Braganca	Braganca	Rio Macas, near Moinho da Refega
IBIOR284-22	INV01297	14811999	INV01297	INV01297	Research Center in Biodiversity and Genetic Resources	BOLD:AER0568	20	Arthropoda	82	Insecta	101	Orthoptera	1875	Tettigoniidae	202481	Tettigoniinae	708853	Antaxius	1032879	Antaxius spinibrachius			Sonia AF Ferreira	Morphology	Vouchered:Registered Collection	Leg	Sonia Ferreira | Martin Corley | Ana Rita Goncalves	Adult		40.3145	-7.5582		Portugal	Castelo Branco	Covilha	Near Penhas da Saude
IBIOR286-22	INV02494	14812001	INV02494	INV02494	Research Center in Biodiversity and Genetic Resources	BOLD:AEO7506	20	Arthropoda	82	Insecta	101	Orthoptera	1877	Gryllidae	296657	Gryllomorphinae	1026536	Petaloptila	1142191	Petaloptila galaica			Sonia AF Ferreira	Morphology	Vouchered:Registered Collection	Leg	Sonia Ferreira | Martin Corley | Rui Andrade	Adult		41.9052	-6.7757	850	Portugal	Braganca	Braganca	Franca
IBIOR287-22	INV02880	14812002	INV02880	INV02880	Research Center in Biodiversity and Genetic Resources	BOLD:AEO7506	20	Arthropoda	82	Insecta	101	Orthoptera	1877	Gryllidae	296657	Gryllomorphinae	1026536	Petaloptila	1142191	Petaloptila galaica			Sonia AF Ferreira	Morphology	Vouchered:Registered Collection	Leg	Sonia Ferreira | Martin Corley | Rui Andrade	Adult	M	42.0028	-8.1691	811	Portugal	Viana do Castelo	Melgaco	Podre - Assureira
IBIOR289-22	INV02882	14812004	INV02882	INV02882	Research Center in Biodiversity and Genetic Resources	BOLD:AEO7506	20	Arthropoda	82	Insecta	101	Orthoptera	1877	Gryllidae	296657	Gryllomorphinae	1026536	Petaloptila	1142191	Petaloptila galaica			Sonia AF Ferreira	Morphology	Vouchered:Registered Collection	Leg	Sonia Ferreira | Martin Corley | Rui Andrade	Adult	M	42.0028	-8.1691	811	Portugal	Viana do Castelo	Melgaco	Podre - Assureira
IBIOR301-22	INV03261	14812016	INV03261	INV03261	Research Center in Biodiversity and Genetic Resources	BOLD:AEO7507	20	Arthropoda	82	Insecta	101	Orthoptera	1877	Gryllidae	296657	Gryllomorphinae	1026536	Petaloptila	1048233	Petaloptila fermini			Sonia AF Ferreira	Morphology	Vouchered:Registered Collection	Leg	Francisco Barros	Adult	F	39.56	-8.79		Portugal	Leiria	Porto de Mos	Barroca, Alcaria
IBIOR302-22	INV03262	14812017	INV03262	INV03262	Research Center in Biodiversity and Genetic Resources	BOLD:AEO7507	20	Arthropoda	82	Insecta	101	Orthoptera	1877	Gryllidae	296657	Gryllomorphinae	1026536	Petaloptila	1048233	Petaloptila fermini			Sonia AF Ferreira	Morphology	Vouchered:Registered Collection	Leg	Francisco Barros	Adult	M	39.56	-8.79		Portugal	Leiria	Porto de Mos	Barroca, Alcaria
IBIOR303-22	INV03263	14812018	INV03263	INV03263	Research Center in Biodiversity and Genetic Resources	BOLD:AEO7507	20	Arthropoda	82	Insecta	101	Orthoptera	1877	Gryllidae	296657	Gryllomorphinae	1026536	Petaloptila	1048233	Petaloptila fermini			Sonia AF Ferreira	Morphology	Vouchered:Registered Collection	Leg	Francisco Barros	Adult	F	39.56	-8.79		Portugal	Leiria	Porto de Mos	Barroca, Alcaria
IBIOR304-22	INV03264	14812019	INV03264	INV03264	Research Center in Biodiversity and Genetic Resources	BOLD:AEO7507	20	Arthropoda	82	Insecta	101	Orthoptera	1877	Gryllidae	296657	Gryllomorphinae	1026536	Petaloptila	1048233	Petaloptila fermini			Sonia AF Ferreira	Morphology	Vouchered:Registered Collection	Leg	Francisco Barros	Adult	M	39.56	-8.79		Portugal	Leiria	Porto de Mos	Barroca, Alcaria
IBIOR305-22	INV03265	14812020	INV03265	INV03265	Research Center in Biodiversity and Genetic Resources	BOLD:AEO7507	20	Arthropoda	82	Insecta	101	Orthoptera	1877	Gryllidae	296657	Gryllomorphinae	1026536	Petaloptila	1048233	Petaloptila fermini			Sonia AF Ferreira	Morphology	Vouchered:Registered Collection	Leg	Sonia Ferreira	Juvenile		39.9174	-8.4134		Portugal	Leiria	Ansiao	2 km East of Ansiao
IBIOR306-22	INV03278	14812021	INV03278	INV03278	Research Center in Biodiversity and Genetic Resources	BOLD:AEO7436	20	Arthropoda	82	Insecta	101	Orthoptera	1872	Acrididae	1027709	Pezotettiginae	331362	Pezotettix	331363	Pezotettix giornae			Sonia AF Ferreira	Morphology	Vouchered:Registered Collection	Leg	Sonia Ferreira | Martin Corley | Ana Rita Goncalves	Adult		41.3441	-6.9204		Portugal	Braganca	Alfandega da Fe	Quinta do Zacarias
IBIOR307-22	INV03388	14812022	INV03388	INV03388	Research Center in Biodiversity and Genetic Resources	BOLD:AEO6324	20	Arthropoda	82	Insecta	101	Orthoptera	1875	Tettigoniidae	296663	Bradyporinae	766701	Lluciapomaresius	1043178	Lluciapomaresius asturiensis			Sonia AF Ferreira	Morphology	Vouchered:Registered Collection	Leg	Sonia Ferreira | Martin Corley | Ana Rita Goncalves	Adult		40.3849	-7.6175	1445	Portugal	Guarda	Seia	Near Vale Rossim
IBIOR308-22	INV03536	14812023	INV03536	INV03536	Research Center in Biodiversity and Genetic Resources	BOLD:ADT8663	20	Arthropoda	82	Insecta	101	Orthoptera	1872	Acrididae	69941	Gomphocerinae	105576	Dociostaurus	168967	Dociostaurus jagoi			Sonia AF Ferreira	Morphology	Vouchered:Registered Collection	Leg	Sonia Ferreira | Martin Corley | Ana Rita Goncalves	Adult		41.3441	-6.9204		Portugal	Braganca	Alfandega da Fe	Quinta do Zacarias
IBIOR309-22	INV03547	14812024	INV03547	INV03547	Research Center in Biodiversity and Genetic Resources	BOLD:ADT8663	20	Arthropoda	82	Insecta	101	Orthoptera	1872	Acrididae	69941	Gomphocerinae	105576	Dociostaurus	168967	Dociostaurus jagoi			Sonia AF Ferreira	Morphology	Vouchered:Registered Collection	Leg	Sonia Ferreira | Martin Corley | Ana Rita Goncalves	Adult		41.3441	-6.9204		Portugal	Braganca	Alfandega da Fe	Quinta do Zacarias
IBIOR310-22	INV03556	14812025	INV03556	INV03556	Research Center in Biodiversity and Genetic Resources	BOLD:ADT8663	20	Arthropoda	82	Insecta	101	Orthoptera	1872	Acrididae	69941	Gomphocerinae	105576	Dociostaurus	168967	Dociostaurus jagoi			Sonia AF Ferreira	Morphology	Vouchered:Registered Collection	Leg	Sonia Ferreira | Martin Corley | Ana Rita Goncalves	Adult		41.3441	-6.9204		Portugal	Braganca	Alfandega da Fe	Quinta do Zacarias
IBIOR326-22	INV03740	14812041	INV03740	INV03740	Research Center in Biodiversity and Genetic Resources	BOLD:AAJ6293	20	Arthropoda	82	Insecta	101	Orthoptera	1872	Acrididae	4644	Oedipodinae	165436	Acrotylus	165438	Acrotylus patruelis			Sonia AF Ferreira	Morphology	Vouchered:Registered Collection	Leg	Sonia Ferreira | Vanessa Mata	Adult	F	41.0571	-6.9063		Portugal	Braganca	Freixo de Espada a Cinta	Ribeira do Mosteiro (ponte da calcada)
IBIOR327-22	INV03744	14812042	INV03744	INV03744	Research Center in Biodiversity and Genetic Resources	BOLD:ABX6319	20	Arthropoda	82	Insecta	101	Orthoptera	1877	Gryllidae	160345	Gryllinae	4842	Gryllus	261076	Gryllus bimaculatus			Sonia AF Ferreira	Morphology	Vouchered:Registered Collection	Leg	Sonia Ferreira | Vanessa Mata	Juvenile		41.0571	-6.9063		Portugal	Braganca	Freixo de Espada a Cinta	Ribeira do Mosteiro (ponte da calcada)
IBIOR328-22	INV03758	14812043	INV03758	INV03758	Research Center in Biodiversity and Genetic Resources	BOLD:AAC3438	20	Arthropoda	82	Insecta	101	Orthoptera	524150	Trigonidiidae	331366	Nemobiinae	261078	Nemobius	261079	Nemobius sylvestris			Sonia AF Ferreira	Morphology	Vouchered:Registered Collection	Leg	Sonia Ferreira | Vanessa Mata	Adult		41.3441	-6.9204		Portugal	Braganca	Alfandega da Fe	Quinta do Zacarias
IBIOR329-22	INV03759	14812044	INV03759	INV03759	Research Center in Biodiversity and Genetic Resources	BOLD:AAC3438	20	Arthropoda	82	Insecta	101	Orthoptera	524150	Trigonidiidae	331366	Nemobiinae	261078	Nemobius	261079	Nemobius sylvestris			Sonia AF Ferreira	Morphology	Vouchered:Registered Collection	Leg	Sonia Ferreira | Vanessa Mata	Adult		41.3441	-6.9204		Portugal	Braganca	Alfandega da Fe	Quinta do Zacarias
IBIOR330-22	INV03938	14812045	INV03938	INV03938	Research Center in Biodiversity and Genetic Resources	BOLD:AEO7506	20	Arthropoda	82	Insecta	101	Orthoptera	1877	Gryllidae	296657	Gryllomorphinae	1026536	Petaloptila	1142191	Petaloptila galaica			Sonia AF Ferreira	Morphology	Vouchered:Registered Collection	Leg	Sonia Ferreira	Juvenile		41.3283	-8.6728	100	Portugal	Porto	Vila do Conde	Campus Agrario de Vairao
IBIOR331-22	INV03941	14812046	INV03941	INV03941	Research Center in Biodiversity and Genetic Resources	BOLD:AAC5779	20	Arthropoda	82	Insecta	101	Orthoptera	1872	Acrididae	69941	Gomphocerinae	4958	Chorthippus	668992	Chorthippus binotatus			Sonia AF Ferreira	Morphology	Vouchered:Registered Collection	Leg	Sonia Ferreira	Adult	M	40.3932	-7.60087		Portugal	Guarda	Seia	Vale do Rossim
IBIOR332-22	INV03948	14812047	INV03948	INV03948	Research Center in Biodiversity and Genetic Resources	BOLD:AER0568	20	Arthropoda	82	Insecta	101	Orthoptera	1875	Tettigoniidae	202481	Tettigoniinae	708853	Antaxius	1032879	Antaxius spinibrachius			Sonia AF Ferreira	Morphology	Vouchered:Registered Collection	Leg	Sonia Ferreira | Martin Corley | Ana Rita Goncalves	Adult		40.3846	-7.7049		Portugal	Guarda	Seia	Hydroelectric power plant of Ponte de Jugais
IBIOR333-22	INV03952	14812048	INV03952	INV03952	Research Center in Biodiversity and Genetic Resources	BOLD:AEO6324	20	Arthropoda	82	Insecta	101	Orthoptera	1875	Tettigoniidae	296663	Bradyporinae	766701	Lluciapomaresius	1043178	Lluciapomaresius asturiensis			Sonia AF Ferreira	Morphology	Vouchered:Registered Collection	Leg	Sonia Ferreira | Martin Corley | Ana Rita Goncalves	Adult		40.3645	-7.6363		Portugal	Guarda	Seia	Lagoa Comprida
IBIOR334-22	INV03968	14812049	INV03968	INV03968	Research Center in Biodiversity and Genetic Resources	BOLD:AEO7449	20	Arthropoda	82	Insecta	101	Orthoptera	1875	Tettigoniidae	87525	Phaneropterinae	104255	Phaneroptera	293553	Phaneroptera nana			Sonia AF Ferreira	Morphology	Vouchered:Registered Collection	Leg	Sonia Ferreira | Martin Corley | Ana Rita Goncalves	Adult		40.3846	-7.7049		Portugal	Guarda	Seia	Hydroelectric power plant of Ponte de Jugais
IBIOR335-22	INV03978	14812050	INV03978	INV03978	Research Center in Biodiversity and Genetic Resources	BOLD:AEO7449	20	Arthropoda	82	Insecta	101	Orthoptera	1875	Tettigoniidae	87525	Phaneropterinae	104255	Phaneroptera	293553	Phaneroptera nana			Sonia AF Ferreira	Morphology	Vouchered:Registered Collection	Leg	Sonia Ferreira | Martin Corley | Ana Rita Goncalves	Adult		40.3846	-7.7049		Portugal	Guarda	Seia	Hydroelectric power plant of Ponte de Jugais
IBIOR336-22	INV03993	14812051	INV03993	INV03993	Research Center in Biodiversity and Genetic Resources	BOLD:AER0568	20	Arthropoda	82	Insecta	101	Orthoptera	1875	Tettigoniidae	202481	Tettigoniinae	708853	Antaxius	1032879	Antaxius spinibrachius			Sonia AF Ferreira	Morphology	Vouchered:Registered Collection	Leg	Sonia Ferreira | Martin Corley | Ana Rita Goncalves	Adult		40.3932	-7.6009		Portugal	Guarda	Seia	Vale do Rossim
IBIOR338-22	INV03998	14812053	INV03998	INV03998	Research Center in Biodiversity and Genetic Resources	BOLD:AEO6325	20	Arthropoda	82	Insecta	101	Orthoptera	1875	Tettigoniidae	202481	Tettigoniinae	200601	Platycleis	200602	Platycleis albopunctata			Sonia AF Ferreira	Morphology	Vouchered:Registered Collection	Leg	Sonia Ferreira | Martin Corley | Ana Rita Goncalves	Adult	F	40.3932	-7.6009		Portugal	Guarda	Seia	Vale do Rossim
IBIOR340-22	INV04001	14812055	INV04001	INV04001	Research Center in Biodiversity and Genetic Resources	BOLD:AER0568	20	Arthropoda	82	Insecta	101	Orthoptera	1875	Tettigoniidae	202481	Tettigoniinae	708853	Antaxius	1032879	Antaxius spinibrachius			Sonia AF Ferreira	Morphology	Vouchered:Registered Collection	Leg	Sonia Ferreira	Adult		40.419	-7.52194		Portugal	Guarda	Manteigas	Carvalheira
IBIOR341-22	INV04008	14812056	INV04008	INV04008	Research Center in Biodiversity and Genetic Resources	BOLD:AEO7449	20	Arthropoda	82	Insecta	101	Orthoptera	1875	Tettigoniidae	87525	Phaneropterinae	104255	Phaneroptera	293553	Phaneroptera nana			Sonia AF Ferreira	Morphology	Vouchered:Registered Collection	Leg	Sonia Ferreira	Adult		41.9093	-6.93305		Portugal	Braganca	Vinhais	Dine
IBIOR342-22	INV04014	14812057	INV04014	INV04014	Research Center in Biodiversity and Genetic Resources	BOLD:AEP5287	20	Arthropoda	82	Insecta	101	Orthoptera	1877	Gryllidae	296657	Gryllomorphinae	1024979	Eugryllodes	1028860	Eugryllodes escalerae			Sonia AF Ferreira	Morphology	Vouchered:Registered Collection	Leg	Sonia Ferreira | Martin Corley | Ana Rita Goncalves	Adult	M	41.9093	-6.9331		Portugal	Braganca	Vinhais	Dine
IBIOR343-22	INV04015	14812058	INV04015	INV04015	Research Center in Biodiversity and Genetic Resources	BOLD:AEP5287	20	Arthropoda	82	Insecta	101	Orthoptera	1877	Gryllidae	296657	Gryllomorphinae	1024979	Eugryllodes	1028860	Eugryllodes escalerae			Sonia AF Ferreira	Morphology	Vouchered:Registered Collection	Leg	Sonia Ferreira | Martin Corley | Ana Rita Goncalves	Adult	M	41.9093	-6.9331		Portugal	Braganca	Vinhais	Dine
IBIOR344-22	INV04019	14812059	INV04019	INV04019	Research Center in Biodiversity and Genetic Resources	BOLD:AEO7449	20	Arthropoda	82	Insecta	101	Orthoptera	1875	Tettigoniidae	87525	Phaneropterinae	104255	Phaneroptera	293553	Phaneroptera nana			Sonia AF Ferreira	Morphology	Vouchered:Registered Collection	Leg	Sonia Ferreira | Martin Corley | Ana Rita Goncalves	Adult		41.9093	-6.9331		Portugal	Braganca	Vinhais	Dine
IBIOR345-22	INV04021	14812060	INV04021	INV04021	Research Center in Biodiversity and Genetic Resources	BOLD:AEO7449	20	Arthropoda	82	Insecta	101	Orthoptera	1875	Tettigoniidae	87525	Phaneropterinae	104255	Phaneroptera	293553	Phaneroptera nana			Sonia AF Ferreira	Morphology	Vouchered:Registered Collection	Leg	Sonia Ferreira | Martin Corley | Ana Rita Goncalves	Adult		41.9093	-6.9331		Portugal	Braganca	Vinhais	Dine
IBIOR346-22	INV04028	14812061	INV04028	INV04028	Research Center in Biodiversity and Genetic Resources	BOLD:ACQ0538	20	Arthropoda	82	Insecta	101	Orthoptera	1872	Acrididae	331354	Calliptaminae	200452	Calliptamus	331378	Calliptamus barbarus			Sonia AF Ferreira	Morphology	Vouchered:Registered Collection	Leg	Sonia Ferreira | Martin Corley | Ana Rita Goncalves	Adult		41.9052	-6.7757	850	Portugal	Braganca	Braganca	Franca
IBIOR347-22	INV04034	14812062	INV04034	INV04034	Research Center in Biodiversity and Genetic Resources	BOLD:AER0567	20	Arthropoda	82	Insecta	101	Orthoptera	1875	Tettigoniidae	202481	Tettigoniinae	708853	Antaxius	1032879	Antaxius spinibrachius			Sonia AF Ferreira	Morphology	Vouchered:Registered Collection	Leg	Sonia Ferreira | Martin Corley | Ana Rita Goncalves	Adult		41.9052	-6.7757	850	Portugal	Braganca	Braganca	Franca
IBIOR348-22	INV04036	14812063	INV04036	INV04036	Research Center in Biodiversity and Genetic Resources	BOLD:AER0567	20	Arthropoda	82	Insecta	101	Orthoptera	1875	Tettigoniidae	202481	Tettigoniinae	708853	Antaxius	1032879	Antaxius spinibrachius			Sonia AF Ferreira	Morphology	Vouchered:Registered Collection	Leg	Sonia Ferreira | Martin Corley | Ana Rita Goncalves	Adult		41.9052	-6.7757	850	Portugal	Braganca	Braganca	Franca
IBIOR349-22	INV04042	14812064	INV04042	INV04042	Research Center in Biodiversity and Genetic Resources	BOLD:AEO7449	20	Arthropoda	82	Insecta	101	Orthoptera	1875	Tettigoniidae	87525	Phaneropterinae	104255	Phaneroptera	293553	Phaneroptera nana			Sonia AF Ferreira	Morphology	Vouchered:Registered Collection	Leg	Sonia Ferreira	Adult		41.8669	-6.98292		Portugal	Braganca	Vinhais	Paçó, Barragem de Prada
IBIOR350-22	INV04046	14812065	INV04046	INV04046	Research Center in Biodiversity and Genetic Resources	BOLD:AEP5287	20	Arthropoda	82	Insecta	101	Orthoptera	1877	Gryllidae	296657	Gryllomorphinae	1024979	Eugryllodes	1028860	Eugryllodes escalerae			Sonia AF Ferreira	Morphology	Vouchered:Registered Collection	Leg	Sonia Ferreira | Martin Corley | Ana Rita Goncalves	Adult	M	41.591	-6.5612		Portugal	Braganca	Vimioso	Vimioso
IBIOR351-22	INV04053	14812066	INV04053	INV04053	Research Center in Biodiversity and Genetic Resources	BOLD:AAP4386	20	Arthropoda	82	Insecta	101	Orthoptera	1872	Acrididae	4644	Oedipodinae	165432	Aiolopus	165461	Aiolopus strepens			Sonia AF Ferreira	Morphology	Vouchered:Registered Collection	Leg	Sonia Ferreira | Martin Corley | Ana Rita Goncalves	Adult		41.9093	-6.9331		Portugal	Braganca	Vinhais	Dine
IBIOR352-22	INV04088	14812067	INV04088	INV04088	Research Center in Biodiversity and Genetic Resources	BOLD:AER0567	20	Arthropoda	82	Insecta	101	Orthoptera	1875	Tettigoniidae	202481	Tettigoniinae	708853	Antaxius	1032879	Antaxius spinibrachius			Sonia AF Ferreira	Morphology	Vouchered:Registered Collection	Leg	Sonia Ferreira | Martin Corley | Ana Rita Goncalves	Adult		41.5972	-6.5585		Portugal	Braganca	Vimioso	Vimioso N6
IBIOR354-22	INV04091	14812069	INV04091	INV04091	Research Center in Biodiversity and Genetic Resources	BOLD:AEO7825	20	Arthropoda	82	Insecta	101	Orthoptera	1875	Tettigoniidae	296663	Bradyporinae	766703	Neocallicrania	766704	Neocallicrania selligera	766705	Neocallicrania selligera meridionalis	Sonia AF Ferreira	Morphology	Vouchered:Registered Collection	Leg	Sonia Ferreira | Martin Corley | Ana Rita Goncalves	Adult	F	40.3252	-7.5723		Portugal	Guarda	Gouveia	S. Pedro (birches)
IBIOR355-22	INV04101	14812070	INV04101	INV04101	Research Center in Biodiversity and Genetic Resources	BOLD:AEP5099	20	Arthropoda	82	Insecta	101	Orthoptera	1873	Gryllotalpidae	331340	Gryllotalpinae	4690	Gryllotalpa	766695	Gryllotalpa vineae			Sonia AF Ferreira	Morphology	Vouchered:Registered Collection	Leg	Sonia Ferreira	Adult		41.3283	-8.67276		Portugal	Porto	Vila do Conde	Vairao
IBIOR359-22	INV04118	14812074	INV04118	INV04118	Research Center in Biodiversity and Genetic Resources	BOLD:AER1532	20	Arthropoda	82	Insecta	101	Orthoptera	1875	Tettigoniidae	202481	Tettigoniinae	766709	Thyreonotus	766710	Thyreonotus bidens			Sonia AF Ferreira	Morphology	Vouchered:Registered Collection	Leg	Sonia Ferreira	Adult		41.0571	-6.9063		Portugal	Braganca	Freixo de Espada a Cinta	Ribeira do Mosteiro (ponte da calcada)
IBIOR361-22	INV04121	14812076	INV04121	INV04121	Research Center in Biodiversity and Genetic Resources	BOLD:AEP5098	20	Arthropoda	82	Insecta	101	Orthoptera	1877	Gryllidae	296657	Gryllomorphinae	331373	Gryllomorpha	1029077	Gryllomorpha uclensis			Sonia AF Ferreira	Morphology	Vouchered:Registered Collection	Leg	Sonia Ferreira	Adult		41.0571	-6.9063		Portugal	Braganca	Freixo de Espada a Cinta	Ribeira do Mosteiro (ponte da calcada)
IBIOR364-22	INV04148	14812079	INV04148	INV04148	Research Center in Biodiversity and Genetic Resources	BOLD:AEP5099	20	Arthropoda	82	Insecta	101	Orthoptera	1873	Gryllotalpidae	331340	Gryllotalpinae	4690	Gryllotalpa	766695	Gryllotalpa vineae			Sonia AF Ferreira	Morphology	Vouchered:Registered Collection	Leg		Adult		37.7	-8.1		Portugal	Beja	Castro Verde	Castro Verde
IBIOR373-22	INV04322	14812088	INV04322	INV04322	Research Center in Biodiversity and Genetic Resources	BOLD:ACU3727	20	Arthropoda	82	Insecta	101	Orthoptera	160347	Tetrigidae	331355	Tetriginae	198729	Tetrix	208634	Tetrix undulata			Sonia AF Ferreira	Morphology	Vouchered:Registered Collection	Leg	Sonia Ferreira	Adult	M	41.951	-6.9528	760	Portugal	Braganca	Vinhais	Moimenta, Ponte do Couco
IBIOR375-22	INV04324	14812090	INV04324	INV04324	Research Center in Biodiversity and Genetic Resources	BOLD:AER2533	20	Arthropoda	82	Insecta	101	Orthoptera	160347	Tetrigidae	331355	Tetriginae	198729	Tetrix	331420	Tetrix depressa			Sonia AF Ferreira	Morphology	Vouchered:Registered Collection	Leg	Sonia Ferreira	Adult	M	40.416	-7.573	1280	Portugal	Guarda	Manteigas	Salgueiro stream banks
IBIOR378-22	INV04327	14812093	INV04327	INV04327	Research Center in Biodiversity and Genetic Resources	BOLD:AAP5007	20	Arthropoda	82	Insecta	101	Orthoptera	160347	Tetrigidae	331355	Tetriginae	202469	Paratettix	471450	Paratettix meridionalis			Sonia AF Ferreira	Morphology	Vouchered:Registered Collection	Leg	Sonia Ferreira	Adult		38.995	-7.47	230	Portugal	Portalegre	Monforte	Almuro stream banks
IBIOR390-22	INV04384	14812105	INV04384	17	Research Center in Biodiversity and Genetic Resources	BOLD:AEP5224	20	Arthropoda	82	Insecta	101	Orthoptera	168337	Pamphagidae	738201	Pamphaginae	168342	Eumigus	1039158	Eumigus ayresi			Sonia AF Ferreira	Morphology	Vouchered:Registered Collection	Leg	Sonia Ferreira	Adult	M	40.4365	-7.5823	1421	Portugal	Guarda	Manteigas	Near the geodetic mark Taloeiro
IBIOR429-22	INV06585	14812144	INV06585	INV06585	Research Center in Biodiversity and Genetic Resources	BOLD:AEO7824	20	Arthropoda	82	Insecta	101	Orthoptera	1875	Tettigoniidae	296663	Bradyporinae	766703	Neocallicrania	766704	Neocallicrania selligera	1029577	Neocallicrania selligera selligera	Sonia AF Ferreira	Morphology	Vouchered:Registered Collection	Leg	Sonia Ferreira	Adult		41.3154	-7.2198		Portugal	Braganca	Vila Flor	Freixiel
IBIOR431-22	INV06609	14812146	INV06609	INV06609	Research Center in Biodiversity and Genetic Resources	BOLD:AEO7102	20	Arthropoda	82	Insecta	101	Orthoptera	1875	Tettigoniidae	202481	Tettigoniinae	331357	Pterolepis	1050510	Pterolepis grallata			Sonia AF Ferreira	Morphology	Vouchered:Registered Collection	Leg	Sonia Ferreira	Adult		40.9381	-7.0849		Portugal	Guarda	Figueira de Castelo Rodrigo	Horta da Saboia - Faia Brava
IBIOR432-22	INV06628	14812147	INV06628	INV06628	Research Center in Biodiversity and Genetic Resources	BOLD:ACU5079	20	Arthropoda	82	Insecta	101	Orthoptera	1872	Acrididae	4644	Oedipodinae	492849	Paracinema	492850	Paracinema tricolor			Sonia AF Ferreira	Morphology	Vouchered:Registered Collection	Leg	Sonia Ferreira	Adult		41.3494	-7.2899		Portugal	Braganca	Mirandela	Abreiro
IBIOR433-22	INV06629	14812148	INV06629	INV06629	Research Center in Biodiversity and Genetic Resources	BOLD:AEO7449	20	Arthropoda	82	Insecta	101	Orthoptera	1875	Tettigoniidae	87525	Phaneropterinae	104255	Phaneroptera	293553	Phaneroptera nana			Sonia AF Ferreira	Morphology	Vouchered:Registered Collection	Leg	Sonia Ferreira	Adult		41.3494	-7.2899		Portugal	Braganca	Mirandela	Abreiro
IBIOR434-22	INV06631	14812149	INV06631	INV06631	Research Center in Biodiversity and Genetic Resources	BOLD:AEO7102	20	Arthropoda	82	Insecta	101	Orthoptera	1875	Tettigoniidae	202481	Tettigoniinae	331357	Pterolepis	1050510	Pterolepis grallata			Sonia AF Ferreira	Morphology	Vouchered:Registered Collection	Leg	Sonia Ferreira	Adult		41.3494	-7.2899		Portugal	Braganca	Mirandela	Abreiro
IBIOR435-22	INV06634	14812150	INV06634	INV06634	Research Center in Biodiversity and Genetic Resources	BOLD:AEQ8462	20	Arthropoda	82	Insecta	101	Orthoptera	1875	Tettigoniidae	80301	Conocephalinae	104249	Conocephalus	261067	Conocephalus fuscus			Sonia AF Ferreira	Morphology	Vouchered:Registered Collection	Leg	Sonia Ferreira	Adult		41.3494	-7.2899		Portugal	Braganca	Mirandela	Abreiro
IBIOR436-22	INV06642	14812151	INV06642	INV06642	Research Center in Biodiversity and Genetic Resources	BOLD:AAP4452	20	Arthropoda	82	Insecta	101	Orthoptera	1872	Acrididae	4644	Oedipodinae	165436	Acrotylus	165465	Acrotylus insubricus			Sonia AF Ferreira	Morphology	Vouchered:Registered Collection	Leg	Sonia Ferreira	Adult	F	40.3846	-7.7049		Portugal	Guarda	Seia	Hydroelectric power plant of Ponte de Jugais
IBIOR439-22	INV06744	14812154	INV06744	INV06744	Research Center in Biodiversity and Genetic Resources	BOLD:AAJ3344	20	Arthropoda	82	Insecta	101	Orthoptera	1872	Acrididae	4644	Oedipodinae	165425	Sphingonotus	524220	Sphingonotus azurescens			Sonia AF Ferreira	Morphology	Vouchered:Registered Collection	Leg	Sonia Ferreira	Adult	M	41.3154	-7.2198		Portugal	Braganca	Vila Flor	Freixiel
IBIOR442-22	INV06862	14812157	INV06862	INV06862	Research Center in Biodiversity and Genetic Resources	BOLD:AAP5007	20	Arthropoda	82	Insecta	101	Orthoptera	160347	Tetrigidae	331355	Tetriginae	202469	Paratettix	471450	Paratettix meridionalis			Sonia AF Ferreira	Morphology	Vouchered:Registered Collection	Leg	Sonia Ferreira	Adult		41.3319	-7.3386		Portugal	Braganca	Carrazeda de Ansiaes	Brunheda
IBIOR443-22	INV06916	14812158	INV06916	INV06916	Research Center in Biodiversity and Genetic Resources	BOLD:AAJ7534	20	Arthropoda	82	Insecta	101	Orthoptera	1877	Gryllidae	160345	Gryllinae	264735	Acheta	264736	Acheta domestica			Sonia AF Ferreira	Morphology	Vouchered:Registered Collection	Leg	Sonia Ferreira	Adult		39.8215	-6.9734		Portugal	Castelo Branco	Idanha-a-Nova	Segura
IBIOR444-22	INV06918	14812159	INV06918	INV06918	Research Center in Biodiversity and Genetic Resources	BOLD:AEO7448	20	Arthropoda	82	Insecta	101	Orthoptera	1875	Tettigoniidae	87525	Phaneropterinae	104255	Phaneroptera	944093	Phaneroptera sparsa			Sonia AF Ferreira	Morphology	Vouchered:Registered Collection	Leg	Sonia Ferreira	Adult	M	39.8215	-6.9734		Portugal	Castelo Branco	Idanha-a-Nova	Segura
IBIOR445-22	INV06923	14812160	INV06923	INV06923	Research Center in Biodiversity and Genetic Resources	BOLD:AEQ8460	20	Arthropoda	82	Insecta	101	Orthoptera	1875	Tettigoniidae	80301	Conocephalinae	104249	Conocephalus	505716	Conocephalus conocephalus			Sonia AF Ferreira	Morphology	Vouchered:Registered Collection	Leg	Sonia Ferreira	Adult		39.8215	-6.9734		Portugal	Castelo Branco	Idanha-a-Nova	Segura
IBIOR467-22	INV07351	14812182	INV07351	INV07351	Research Center in Biodiversity and Genetic Resources	BOLD:AEO7102	20	Arthropoda	82	Insecta	101	Orthoptera	1875	Tettigoniidae	202481	Tettigoniinae	331357	Pterolepis	1050510	Pterolepis grallata			Sonia AF Ferreira	Morphology	Vouchered:Registered Collection	Leg	Sonia Ferreira	Adult		41.332	-7.2569		Portugal	Braganca	Vila Flor	Vieiro
IBIOR447-22	INV06926	14812162	INV06926	INV06926	Research Center in Biodiversity and Genetic Resources	BOLD:AEO7448	20	Arthropoda	82	Insecta	101	Orthoptera	1875	Tettigoniidae	87525	Phaneropterinae	104255	Phaneroptera	944093	Phaneroptera sparsa			Sonia AF Ferreira	Morphology	Vouchered:Registered Collection	Leg	Sonia Ferreira	Adult	F	39.8215	-6.9734		Portugal	Castelo Branco	Idanha-a-Nova	Segura
IBIOR448-22	INV06943	14812163	INV06943	INV06943	Research Center in Biodiversity and Genetic Resources	BOLD:AAP6118	20	Arthropoda	82	Insecta	101	Orthoptera	1877	Gryllidae	160345	Gryllinae	264735	Acheta	1031238	Acheta hispanicus			Sonia AF Ferreira	Morphology	Vouchered:Registered Collection	Leg	Sonia Ferreira	Adult		37.6529	-7.6438		Portugal	Beja	Mertola	Bombeira do Guadiana
IBIOR449-22	INV06944	14812164	INV06944	INV06944	Research Center in Biodiversity and Genetic Resources	BOLD:AEQ8460	20	Arthropoda	82	Insecta	101	Orthoptera	1875	Tettigoniidae	80301	Conocephalinae	104249	Conocephalus	505716	Conocephalus conocephalus			Sonia AF Ferreira	Morphology	Vouchered:Registered Collection	Leg	Sonia Ferreira	Adult		37.6529	-7.6438		Portugal	Beja	Mertola	Bombeira do Guadiana
IBIOR450-22	INV06945	14812165	INV06945	INV06945	Research Center in Biodiversity and Genetic Resources	BOLD:AEO7101	20	Arthropoda	82	Insecta	101	Orthoptera	1875	Tettigoniidae	202481	Tettigoniinae	331357	Pterolepis	1030242	Pterolepis spoliata			Sonia AF Ferreira	Morphology	Vouchered:Registered Collection	Leg	Sonia Ferreira	Adult	M	37.6529	-7.6438		Portugal	Beja	Mertola	Bombeira do Guadiana
IBIOR451-22	INV06946	14812166	INV06946	INV06946	Research Center in Biodiversity and Genetic Resources	BOLD:ABX6319	20	Arthropoda	82	Insecta	101	Orthoptera	1877	Gryllidae	160345	Gryllinae	4842	Gryllus	261076	Gryllus bimaculatus			Sonia AF Ferreira	Morphology	Vouchered:Registered Collection	Leg	Sonia Ferreira	Adult		37.6529	-7.6438		Portugal	Beja	Mertola	Bombeira do Guadiana
IBIOR452-22	INV06947	14812167	INV06947	INV06947	Research Center in Biodiversity and Genetic Resources	BOLD:AAJ7534	20	Arthropoda	82	Insecta	101	Orthoptera	1877	Gryllidae	160345	Gryllinae	264735	Acheta	264736	Acheta domestica			Sonia AF Ferreira	Morphology	Vouchered:Registered Collection	Leg	Sonia Ferreira	Adult		37.6529	-7.6438		Portugal	Beja	Mertola	Bombeira do Guadiana
IBIOR454-22	INV06963	14812169	INV06963	INV06963	Research Center in Biodiversity and Genetic Resources	BOLD:ABX6319	20	Arthropoda	82	Insecta	101	Orthoptera	1877	Gryllidae	160345	Gryllinae	4842	Gryllus	261076	Gryllus bimaculatus			Sonia AF Ferreira	Morphology	Vouchered:Registered Collection	Leg	Sonia Ferreira	Adult		37.1759	-7.4776		Portugal	Faro	Castro Marim	Praia Verde
IBIOR456-22	INV07034	14812171	INV07034	INV07034	Research Center in Biodiversity and Genetic Resources	BOLD:ACY3774	20	Arthropoda	82	Insecta	101	Orthoptera	524150	Trigonidiidae	266820	Trigonidiinae	302081	Trigonidium	471454	Trigonidium cicindeloides			Sonia AF Ferreira	Morphology	Vouchered:Registered Collection	Leg	Sonia Ferreira	Adult		39.8215	-6.9734		Portugal	Castelo Branco	Idanha-a-Nova	Segura
IBIOR457-22	INV07109	14812172	INV07109	INV07109	Research Center in Biodiversity and Genetic Resources	BOLD:AER1532	20	Arthropoda	82	Insecta	101	Orthoptera	1875	Tettigoniidae	202481	Tettigoniinae	766709	Thyreonotus	766710	Thyreonotus bidens			Sonia AF Ferreira	Morphology	Vouchered:Registered Collection	Leg	Sonia Ferreira	Adult		41.3154	-7.2198		Portugal	Braganca	Vila Flor	Freixiel
IBIOR458-22	INV07110	14812173	INV07110	INV07110	Research Center in Biodiversity and Genetic Resources	BOLD:AEO6325	20	Arthropoda	82	Insecta	101	Orthoptera	1875	Tettigoniidae	202481	Tettigoniinae	200601	Platycleis	200602	Platycleis albopunctata			Sonia AF Ferreira	Morphology	Vouchered:Registered Collection	Leg	Sonia Ferreira	Adult	F	41.3154	-7.2198		Portugal	Braganca	Vila Flor	Freixiel
IBIOR460-22	INV07146	14812175	INV07146	INV07146	Research Center in Biodiversity and Genetic Resources	BOLD:AEP5098	20	Arthropoda	82	Insecta	101	Orthoptera	1877	Gryllidae	296657	Gryllomorphinae	331373	Gryllomorpha	1029077	Gryllomorpha uclensis			Sonia AF Ferreira	Morphology	Vouchered:Registered Collection	Leg	Sonia Ferreira	Adult	F	41.3319	-7.3386		Portugal	Braganca	Carrazeda de Ansiaes	Brunheda
IBIOR462-22	INV07232	14812177	INV07232	INV07232	Research Center in Biodiversity and Genetic Resources	BOLD:AER1532	20	Arthropoda	82	Insecta	101	Orthoptera	1875	Tettigoniidae	202481	Tettigoniinae	766709	Thyreonotus	766710	Thyreonotus bidens			Sonia AF Ferreira	Morphology	Vouchered:Registered Collection	Leg	Sonia Ferreira	Adult		41.332	-7.2569		Portugal	Braganca	Vila Flor	Vieiro
IBIOR470-22	INV07436	14812185	INV07436	INV07436	Research Center in Biodiversity and Genetic Resources	BOLD:AEO7825	20	Arthropoda	82	Insecta	101	Orthoptera	1875	Tettigoniidae	296663	Bradyporinae	766703	Neocallicrania	766704	Neocallicrania selligera	766705	Neocallicrania selligera meridionalis	Sonia AF Ferreira	Morphology	Vouchered:Registered Collection	Leg	Sonia Ferreira	Adult		40.3846	-7.7049		Portugal	Guarda	Seia	Hydroelectric power plant of Ponte de Jugais
IBIOR471-22	INV07535	14812186	INV07535	INV07535	Research Center in Biodiversity and Genetic Resources	BOLD:AEP5097	20	Arthropoda	82	Insecta	101	Orthoptera	1877	Gryllidae	296657	Gryllomorphinae	331373	Gryllomorpha	766712	Gryllomorpha longicauda			Sonia AF Ferreira	Morphology	Vouchered:Registered Collection	Leg	Sonia Ferreira	Adult		37.2097	-8.0107		Portugal	Faro	Loule	Fonte Benemola
IBIOR472-22	INV07540	14812187	INV07540	INV07540	Research Center in Biodiversity and Genetic Resources	BOLD:AEO7448	20	Arthropoda	82	Insecta	101	Orthoptera	1875	Tettigoniidae	87525	Phaneropterinae	104255	Phaneroptera	944093	Phaneroptera sparsa			Sonia AF Ferreira	Morphology	Vouchered:Registered Collection	Leg	Sonia Ferreira	Adult	M	37.1028	-7.9625		Portugal	Faro	Faro	Santa Barbara de Nexe
IBIOR473-22	INV07542	14812188	INV07542	INV07542	Research Center in Biodiversity and Genetic Resources	BOLD:ADT8663	20	Arthropoda	82	Insecta	101	Orthoptera	1872	Acrididae	69941	Gomphocerinae	105576	Dociostaurus	168967	Dociostaurus jagoi			Sonia AF Ferreira	Morphology	Vouchered:Registered Collection	Leg	Sonia Ferreira	Adult		37.1971	-7.9221		Portugal	Faro	Sao Bras de Alportel	Sao Bras de Alportel
IBIOR474-22	INV07543	14812189	INV07543	INV07543	Research Center in Biodiversity and Genetic Resources	BOLD:AEO7448	20	Arthropoda	82	Insecta	101	Orthoptera	1875	Tettigoniidae	87525	Phaneropterinae	104255	Phaneroptera	944093	Phaneroptera sparsa			Sonia AF Ferreira	Morphology	Vouchered:Registered Collection	Leg	Sonia Ferreira	Adult	F	37.1971	-7.9221		Portugal	Faro	Sao Bras de Alportel	Sao Bras de Alportel
IBIOR477-22	INV07551	14812192	INV07551	INV07551	Research Center in Biodiversity and Genetic Resources	BOLD:AEP5097	20	Arthropoda	82	Insecta	101	Orthoptera	1877	Gryllidae	296657	Gryllomorphinae	331373	Gryllomorpha	766712	Gryllomorpha longicauda			Sonia AF Ferreira	Morphology	Vouchered:Registered Collection	Leg	Sonia Ferreira	Adult		37.1925	-7.9206		Portugal	Faro	Sao Bras de Alportel	Sao Bras de Alportel
IBIOR478-22	INV07552	14812193	INV07552	INV07552	Research Center in Biodiversity and Genetic Resources	BOLD:AEP5097	20	Arthropoda	82	Insecta	101	Orthoptera	1877	Gryllidae	296657	Gryllomorphinae	331373	Gryllomorpha	766712	Gryllomorpha longicauda			Sonia AF Ferreira	Morphology	Vouchered:Registered Collection	Leg	Sonia Ferreira	Adult		37.0291	-8.9877		Portugal	Faro	Vila do Bispo	Cabo de Sao Vicente
IBIOR479-22	INV07563	14812194	INV07563	INV07563	Research Center in Biodiversity and Genetic Resources	BOLD:AEO7101	20	Arthropoda	82	Insecta	101	Orthoptera	1875	Tettigoniidae	202481	Tettigoniinae	331357	Pterolepis	1050514	Pterolepis lusitanica			Sonia AF Ferreira	Morphology	Vouchered:Registered Collection	Leg	Sonia Ferreira	Adult	M	37.1925	-7.9206		Portugal	Faro	Sao Bras de Alportel	Sao Bras de Alportel
IBIOR480-22	INV07619	14812195	INV07619	INV07619	Research Center in Biodiversity and Genetic Resources	BOLD:ADT8663	20	Arthropoda	82	Insecta	101	Orthoptera	1872	Acrididae	69941	Gomphocerinae	105576	Dociostaurus	168967	Dociostaurus jagoi			Sonia AF Ferreira	Morphology	Vouchered:Registered Collection	Leg	Sonia Ferreira	Adult		37.1028	-7.9625		Portugal	Faro	Faro	Santa Barbara de Nexe
IBIOR481-22	INV07629	14812196	INV07629	INV07629	Research Center in Biodiversity and Genetic Resources	BOLD:AAF4350	20	Arthropoda	82	Insecta	101	Orthoptera	1265896	Oecanthidae	89131	Oecanthinae	89132	Oecanthus	261089	Oecanthus pellucens			Sonia AF Ferreira	Morphology	Vouchered:Registered Collection	Leg	Sonia Ferreira	Adult		37.0291	-8.9877		Portugal	Faro	Vila do Bispo	Cabo de Sao Vicente
IBIOR482-22	INV07633	14812197	INV07633	INV07633	Research Center in Biodiversity and Genetic Resources	BOLD:AEO7942	20	Arthropoda	82	Insecta	101	Orthoptera	331369	Mogoplistidae	181617	Mogoplistinae	1026370	Paramogoplistes	1047445	Paramogoplistes ortini			Sonia AF Ferreira	Morphology	Vouchered:Registered Collection	Leg	Sonia Ferreira	Adult		37.3051	-8.5533		Portugal	Faro	Monchique	Monchique
IBIOR483-22	INV07634	14812198	INV07634	INV07634	Research Center in Biodiversity and Genetic Resources	BOLD:AEO7941	20	Arthropoda	82	Insecta	101	Orthoptera	331369	Mogoplistidae	181617	Mogoplistinae	1026370	Paramogoplistes	1047443	Paramogoplistes dentatus			Sonia AF Ferreira	Morphology	Vouchered:Registered Collection	Leg	Sonia Ferreira	Adult		37.3051	-8.5533		Portugal	Faro	Monchique	Monchique
IBIOR548-22	INV11392	14812263	INV11392	INV11392	Research Center in Biodiversity and Genetic Resources	BOLD:AEI2886	20	Arthropoda	82	Insecta	101	Orthoptera	1872	Acrididae	4644	Oedipodinae	165425	Sphingonotus	766689	Sphingonotus lluciapomaresi			Sonia AF Ferreira	Morphology	Vouchered:Registered Collection	Leg	Sonia Ferreira	Adult	M	37.6217	-7.5629		Portugal	Beja	Mertola	Santana de Cambas
IBIOR549-22	INV11393	14812264	INV11393	INV11393	Research Center in Biodiversity and Genetic Resources	BOLD:ADT8663	20	Arthropoda	82	Insecta	101	Orthoptera	1872	Acrididae	69941	Gomphocerinae	105576	Dociostaurus	168967	Dociostaurus jagoi			Sonia AF Ferreira	Morphology	Vouchered:Registered Collection	Leg	Sonia Ferreira	Adult		37.6217	-7.5629		Portugal	Beja	Mertola	Santana de Cambas
IBIOR550-22	INV11426	14812265	INV11426	INV11426	Research Center in Biodiversity and Genetic Resources	BOLD:AEZ7204	20	Arthropoda	82	Insecta	101	Orthoptera	1872	Acrididae	331354	Calliptaminae	200452	Calliptamus	649857	Calliptamus wattenwylianus			Sonia AF Ferreira	Morphology	Vouchered:Registered Collection	Leg	Sonia Ferreira	Adult		37.6217	-7.5629		Portugal	Beja	Mertola	Santana de Cambas
IBIOR551-22	INV11434	14812266	INV11434	INV11434	Research Center in Biodiversity and Genetic Resources	BOLD:AEO6325	20	Arthropoda	82	Insecta	101	Orthoptera	1875	Tettigoniidae	202481	Tettigoniinae	200601	Platycleis	766692	Platycleis sabulosa			Sonia AF Ferreira	Morphology	Vouchered:Registered Collection	Leg	Sonia Ferreira	Adult	F	37.6765	-7.84866		Portugal	Beja	Mertola	Herdade de Alagaes
IBIOR553-22	INV11450	14812268	INV11450	INV11450	Research Center in Biodiversity and Genetic Resources	BOLD:AAP6118	20	Arthropoda	82	Insecta	101	Orthoptera	1877	Gryllidae	160345	Gryllinae	264735	Acheta	1031238	Acheta hispanicus			Sonia AF Ferreira	Morphology	Vouchered:Registered Collection	Leg	Sonia Ferreira	Adult		37.6765	-7.84866		Portugal	Beja	Mertola	Herdade de Alagaes
IBIOR554-22	INV11452	14812269	INV11452	INV11452	Research Center in Biodiversity and Genetic Resources	BOLD:AEO6325	20	Arthropoda	82	Insecta	101	Orthoptera	1875	Tettigoniidae	202481	Tettigoniinae	200601	Platycleis	766692	Platycleis sabulosa			Sonia AF Ferreira	Morphology	Vouchered:Registered Collection	Leg	Sonia Ferreira	Adult	F	37.6765	-7.84866		Portugal	Beja	Mertola	Herdade de Alagaes
IBIOR555-22	INV11453	14812270	INV11453	INV11453	Research Center in Biodiversity and Genetic Resources	BOLD:AEO7449	20	Arthropoda	82	Insecta	101	Orthoptera	1875	Tettigoniidae	87525	Phaneropterinae	104255	Phaneroptera	293553	Phaneroptera nana			Sonia AF Ferreira	Morphology	Vouchered:Registered Collection	Leg	Sonia Ferreira	Adult		37.6765	-7.84866		Portugal	Beja	Mertola	Herdade de Alagaes
IBIOR567-22	INV07171	14812282	INV07171	INV07171	Research Center in Biodiversity and Genetic Resources	BOLD:AER0569	20	Arthropoda	82	Insecta	101	Orthoptera	1875	Tettigoniidae	202481	Tettigoniinae	708853	Antaxius	1032879	Antaxius spinibrachius			Sonia AF Ferreira	Morphology	Vouchered:Registered Collection	Leg	Sonia Ferreira	Adult		41.2795	-7.3998		Portugal	Vila Real	Alijo	Amieiro
IBIOR568-22	INV07172	14812283	INV07172	INV07172	Research Center in Biodiversity and Genetic Resources	BOLD:AER0569	20	Arthropoda	82	Insecta	101	Orthoptera	1875	Tettigoniidae	202481	Tettigoniinae	708853	Antaxius	1032879	Antaxius spinibrachius			Sonia AF Ferreira	Morphology	Vouchered:Registered Collection	Leg	Sonia Ferreira	Adult		41.2796	-7.3996		Portugal	Vila Real	Alijo	Amieiro
IBIOR569-22	INV07174	14812284	INV07174	INV07174	Research Center in Biodiversity and Genetic Resources	BOLD:AER0567	20	Arthropoda	82	Insecta	101	Orthoptera	1875	Tettigoniidae	202481	Tettigoniinae	708853	Antaxius	1032879	Antaxius spinibrachius			Sonia AF Ferreira	Morphology	Vouchered:Registered Collection	Leg	Sonia Ferreira	Adult		41.2796	-7.3996		Portugal	Vila Real	Alijo	Amieiro
IBIOR570-22	INV07175	14812285	INV07175	INV07175	Research Center in Biodiversity and Genetic Resources	BOLD:AEO7102	20	Arthropoda	82	Insecta	101	Orthoptera	1875	Tettigoniidae	202481	Tettigoniinae	331357	Pterolepis	1050510	Pterolepis grallata			Sonia AF Ferreira	Morphology	Vouchered:Registered Collection	Leg	Sonia Ferreira	Adult		41.2839	-7.3956		Portugal	Vila Real	Alijo	Amieiro
IBIOR571-22	INV02704	14812286	INV02704	INV02704	Research Center in Biodiversity and Genetic Resources	BOLD:AAL3938	20	Arthropoda	82	Insecta	101	Orthoptera	1872	Acrididae	69941	Gomphocerinae	4958	Chorthippus	261087	Chorthippus vagans			Sonia AF Ferreira	Morphology	Vouchered:Registered Collection	Leg	Sonia Ferreira	Adult		41.2867	-7.3832		Portugal	Braganca	Carrazeda de Ansiaes	Quinta de Barrabaz
