# Supplementary material for: The InBIO Barcoding Initiative Database: DNA barcodes of Orthoptera from Portugal
Source: Biodivers Data J. 2024 May 15;12:e118010. doi: 10.3897/BDJ.12.e118010 (PMC11112160; doi:10.3897/BDJ.12.e118010)
Supplement: Supplementary material 2 — IBI – Orthoptera 01 library - Specimen details - Darwin Core Standard [file bdj-12-e118010-s002.txt]

id	occurrenceID	catalogNumber	fieldNumber	identificationRemarks	basisOfRecord	institutionCode	phylum	class	order	family	genus	scientificName	taxonRank	identifiedBy	habitat	samplingProtocol	eventDate	recordedBy	country	stateProvince	locality	decimalLatitude	decimalLongitude	geodeticDatum	coordinateUncertaintyInMeters	maximumElevationInMeters	lifeStage	sex	preparations	rightsHolder	license	language
IBIOR106-17	INV02541	INV02541	SP88	BOLD:AEP5100	PreservedSpecimen	Research Center in Biodiversity and Genetic Resources	Arthropoda	Insecta	Orthoptera	Gryllotalpidae	Gryllotalpa	Gryllotalpa vineae Bennet-Clark, 1970	species	Silvia AV Pina	moist habitat with grasses	direct capture	2016-05-21	Silvia Pina	Portugal	Setubal	Pinhal da Aiana	38.5095	-9.1506	WGS 84	30	15	Adult	M	leg removed as tissue sample for DNA extraction	Barcode of Life Datasystems	Creative Commons - Share Alike	en
IBIOR160-19	INV03944	INV03944	INV03944	BOLD:AAK7060	PreservedSpecimen	Research Center in Biodiversity and Genetic Resources	Arthropoda	Insecta	Orthoptera	Tettigoniidae	Meconema	Meconema thalassinum (De Geer, 1773)	species	Sonia AF Ferreira			2016-08-27	Sonia Ferreira | Martin Corley | Ana Rita Goncalves	Portugal	Guarda	Carvalheira	40.419	-7.52194	WGS 84	30		Adult		leg removed as tissue sample for DNA extraction	Barcode of Life Datasystems	Creative Commons - Share Alike	en
IBIOR535-22	INV10594	INV10594	INV10594	BOLD:AAJ6293	PreservedSpecimen	Research Center in Biodiversity and Genetic Resources	Arthropoda	Insecta	Orthoptera	Acrididae	Acrotylus	Acrotylus patruelis (Herrich-Schäffer, 1838)	species	Sonia AF Ferreira			2021-07-01	Sonia Ferreira	Portugal	Beja	Bombeira do Guadiana	37.6529	-7.6438	WGS 84	30		Adult	F	leg removed as tissue sample for DNA extraction	Barcode of Life Datasystems	Creative Commons - Share Alike	en
IBIOR102-17	INV02537	INV02537	SP87	BOLD:AAC5779	PreservedSpecimen	Research Center in Biodiversity and Genetic Resources	Arthropoda	Insecta	Orthoptera	Acrididae	Chorthippus	Chorthippus jacobsi Harz, 1975	species	Silvia AV Pina	moist habitat with grasses	direct capture	2016-05-04	Silvia Pina	Portugal	Setubal	Castelo	38.5071	-9.15037	WGS 84	30	20	Adult	M	leg removed as tissue sample for DNA extraction	Barcode of Life Datasystems	Creative Commons - Share Alike	en
IBIOR101-17	INV02536	INV02536	SP16	BOLD:AAC5779	PreservedSpecimen	Research Center in Biodiversity and Genetic Resources	Arthropoda	Insecta	Orthoptera	Acrididae	Chorthippus	Chorthippus jacobsi Harz, 1975	species	Silvia AV Pina	moist habitat with grasses	direct capture	2016-05-04	Silvia Pina	Portugal	Setubal	Castelo	38.5071	-9.15037	WGS 84	30	20	Adult	M	leg removed as tissue sample for DNA extraction	Barcode of Life Datasystems	Creative Commons - Share Alike	en
IBIOR100-17	INV02535	INV02535	SP15	BOLD:AAC5779	PreservedSpecimen	Research Center in Biodiversity and Genetic Resources	Arthropoda	Insecta	Orthoptera	Acrididae	Chorthippus	Chorthippus jacobsi Harz, 1975	species	Silvia AV Pina	moist habitat with grasses	direct capture	2016-05-04	Silvia Pina	Portugal	Setubal	Castelo	38.5071	-9.15037	WGS 84	30	20	Adult	F	leg removed as tissue sample for DNA extraction	Barcode of Life Datasystems	Creative Commons - Share Alike	en
IBIOR098-17	INV02533	INV02533	SP08	BOLD:AED8559	PreservedSpecimen	Research Center in Biodiversity and Genetic Resources	Arthropoda	Insecta	Orthoptera	Acrididae	Chorthippus	Chorthippus apicalis (Herrich-Schäffer, 1840)	species	Silvia AV Pina	moist habitat with grasses	direct capture	2016-04-24	Silvia Pina	Portugal	Setubal	Quinta do Conde	38.5656	-9.03485	WGS 84	30	15	Adult	M	leg removed as tissue sample for DNA extraction	Barcode of Life Datasystems	Creative Commons - Share Alike	en
IBIOR096-17	INV02531	INV02531	SP06	BOLD:AAX0669	PreservedSpecimen	Research Center in Biodiversity and Genetic Resources	Arthropoda	Insecta	Orthoptera	Acrididae	Omocestus	Omocestus panteli (Bolívar, 1887)	species	Silvia AV Pina	water bank	direct capture	2016-04-24	Silvia Pina	Portugal	Setubal	Quinta do Conde	38.5657	-9.03389	WGS 84	30	15	Adult	F	leg removed as tissue sample for DNA extraction	Barcode of Life Datasystems	Creative Commons - Share Alike	en
IBIOR527-22	INV10326	INV10326	INV10326	BOLD:AEO6325	PreservedSpecimen	Research Center in Biodiversity and Genetic Resources	Arthropoda	Insecta	Orthoptera	Tettigoniidae	Platycleis	Platycleis sabulosa Azam, 1901	species	Sonia AF Ferreira			2021-04-10	Sonia Ferreira	Portugal	Beja	Herdade de Alagaes	37.6765	-7.84866	WGS 84	30		Adult	F	leg removed as tissue sample for DNA extraction	Barcode of Life Datasystems	Creative Commons - Share Alike	en
IBIOR091-17	INV02526	INV02526	A029_B_2p_0617	BOLD:AEO7253	PreservedSpecimen	Research Center in Biodiversity and Genetic Resources	Arthropoda	Insecta	Orthoptera	Tettigoniidae	Platystolus	Platystolus martinezii (Bolívar, 1873)	species	Silvia AV Pina	grassland	direct capture in transect sampling	2015-05-31	Silvia Pina	Portugal	Beja	Aljustrel	37.8681	-8.12142	WGS 84	30	211	Adult	F	leg removed as tissue sample for DNA extraction	Barcode of Life Datasystems	Creative Commons - Share Alike	en
IBIOR090-17	INV02525	INV02525	A085_fora parcela_fora epoca_1236	BOLD:AAF1423	PreservedSpecimen	Research Center in Biodiversity and Genetic Resources	Arthropoda	Insecta	Orthoptera	Tettigoniidae	Tettigonia	Tettigonia viridissima (Linnaeus, 1758)	species	Silvia AV Pina	high grasses in roadside	direct capture in transect sampling	2015-05-12	Silvia Pina	Portugal	Beja	Santa Barbara dos Padroes	37.62	-7.97569	WGS 84	30	240	Adult	M	leg removed as tissue sample for DNA extraction	Barcode of Life Datasystems	Creative Commons - Share Alike	en
IBIOR520-22	INV10234	INV10234	INV10234	BOLD:AEO7449	PreservedSpecimen	Research Center in Biodiversity and Genetic Resources	Arthropoda	Insecta	Orthoptera	Tettigoniidae	Phaneroptera	Phaneroptera nana Fieber, 1853	species	Sonia AF Ferreira			2019-09-18	Sonia Ferreira	Portugal	Braganca	Carrazedo	41.7664	-6.9023	WGS 84	30	890	Adult		leg removed as tissue sample for DNA extraction	Barcode of Life Datasystems	Creative Commons - Share Alike	en
IBIOR519-22	INV10193	INV10193	INV10193	BOLD:ACY3774	PreservedSpecimen	Research Center in Biodiversity and Genetic Resources	Arthropoda	Insecta	Orthoptera	Trigonidiidae	Trigonidium	Trigonidium cicindeloides Rambur, 1838	species	Sonia AF Ferreira			2019-09-14	Sonia Ferreira	Portugal	Coimbra	Bizorreiro	40.1025	-8.8083	WGS 84	30		Adult		leg removed as tissue sample for DNA extraction	Barcode of Life Datasystems	Creative Commons - Share Alike	en
IBIOR086-17	INV02521	INV02521	A033_C_3p_0802	BOLD:AER2541	PreservedSpecimen	Research Center in Biodiversity and Genetic Resources	Arthropoda	Insecta	Orthoptera	Tettigoniidae	Tylopsis	Tylopsis lilifolia (Fabricius, 1793)	species	Silvia AV Pina	grassland	direct capture in transect sampling	2015-06-20	Silvia Pina	Portugal	Beja	Aljustrel	37.8804	-8.14131	WGS 84	30	143	Adult	F	leg removed as tissue sample for DNA extraction	Barcode of Life Datasystems	Creative Commons - Share Alike	en
IBIOR085-17	INV02520	INV02520	A029_F_3p_0758	BOLD:AER2541	PreservedSpecimen	Research Center in Biodiversity and Genetic Resources	Arthropoda	Insecta	Orthoptera	Tettigoniidae	Tylopsis	Tylopsis lilifolia (Fabricius, 1793)	species	Silvia AV Pina	oak plantation	direct capture in transect sampling	2015-06-22	Silvia Pina	Portugal	Beja	Aljustrel	37.8688	-8.11811	WGS 84	30	206	Adult	M	leg removed as tissue sample for DNA extraction	Barcode of Life Datasystems	Creative Commons - Share Alike	en
IBIOR083-17	INV02518	INV02518	A085_F_3p_0823	BOLD:AAE4790	PreservedSpecimen	Research Center in Biodiversity and Genetic Resources	Arthropoda	Insecta	Orthoptera	Tettigoniidae	Platycleis	Platycleis intermedia (Serville, 1838)	species	Silvia AV Pina	oak plantation	direct capture in transect sampling	2015-06-21	Silvia Pina	Portugal	Beja	Santa Barbara dos Padroes	37.6192	-7.97566	WGS 84	30	237	Adult	F	leg removed as tissue sample for DNA extraction	Barcode of Life Datasystems	Creative Commons - Share Alike	en
IBIOR514-22	INV09085	INV09085	INV09085	BOLD:AER6009	PreservedSpecimen	Research Center in Biodiversity and Genetic Resources	Arthropoda	Insecta	Orthoptera	Gryllotalpidae	Gryllotalpa	Gryllotalpa africana Palisot de Beauvois, 1805	species	Sonia AF Ferreira			2021-04-10	Sonia Ferreira	Portugal	Beja	Herdade de Alagaes	37.6765	-7.84866	WGS 84	30		Adult		leg removed as tissue sample for DNA extraction	Barcode of Life Datasystems	Creative Commons - Share Alike	en
IBIOR513-22	INV09078	INV09078	INV09078	BOLD:AEQ8462	PreservedSpecimen	Research Center in Biodiversity and Genetic Resources	Arthropoda	Insecta	Orthoptera	Tettigoniidae	Conocephalus	Conocephalus fuscus (Fabricius, 1793)	species	Sonia AF Ferreira			2021-04-10	Sonia Ferreira	Portugal	Beja	Herdade de Alagaes	37.6765	-7.84866	WGS 84	30		Adult		leg removed as tissue sample for DNA extraction	Barcode of Life Datasystems	Creative Commons - Share Alike	en
IBIOR512-22	INV09030	INV09030	INV09030	BOLD:AEQ8625	PreservedSpecimen	Research Center in Biodiversity and Genetic Resources	Arthropoda	Insecta	Orthoptera	Tettigoniidae	Cyrtaspis	Cyrtaspis scutata (Charpentier, 1825)	species	Sonia AF Ferreira			2019-05-30	Sonia Ferreira	Portugal	Setubal	Convento da Arrabida	38.4752	-8.9937	WGS 84	30		Adult	F	leg removed as tissue sample for DNA extraction	Barcode of Life Datasystems	Creative Commons - Share Alike	en
IBIOR078-17	INV02513	INV02513	B014_C_2p_0677	BOLD:AAC9180	PreservedSpecimen	Research Center in Biodiversity and Genetic Resources	Arthropoda	Insecta	Orthoptera	Acrididae	Oedipoda	Oedipoda charpentieri Fieber, 1853	species	Silvia AV Pina	grassland	direct capture in transect sampling	2015-06-01	Silvia Pina	Portugal	Beja	Castro Verde	37.6905	-8.02144	WGS 84	30	176	Adult	M	leg removed as tissue sample for DNA extraction	Barcode of Life Datasystems	Creative Commons - Share Alike	en
IBIOR077-17	INV02512	INV02512	A079_C_2p_1239	BOLD:AAC9180	PreservedSpecimen	Research Center in Biodiversity and Genetic Resources	Arthropoda	Insecta	Orthoptera	Acrididae	Oedipoda	Oedipoda charpentieri Fieber, 1853	species	Silvia AV Pina	grassland	direct capture in transect sampling	2015-05-26	Silvia Pina	Portugal	Beja	Sao Joao dos Caldeireiros	37.6711	-7.80483	WGS 84	30	137	Adult	M	leg removed as tissue sample for DNA extraction	Barcode of Life Datasystems	Creative Commons - Share Alike	en
IBIOR508-22	INV08769	INV08769	INV08769	BOLD:ADV9764	PreservedSpecimen	Research Center in Biodiversity and Genetic Resources	Arthropoda	Insecta	Orthoptera	Gryllidae	Sciobia	Sciobia lusitanica (Rambur, 1838)	species	Sonia AF Ferreira			2019-05-24	Sonia Ferreira	Portugal	Santarem	Alcanede	39.4688	-8.8547	WGS 84	30		Adult		leg removed as tissue sample for DNA extraction	Barcode of Life Datasystems	Creative Commons - Share Alike	en
IBIOR074-17	INV02509	INV02509	P03_O_2p_0380	BOLD:AEP5297	PreservedSpecimen	Research Center in Biodiversity and Genetic Resources	Arthropoda	Insecta	Orthoptera	Pamphagidae	Euryparyphes	Euryparyphes terrulentus (Serville, 1838)	species	Silvia AV Pina	grassland	direct capture in transect sampling	2015-05-25	Silvia Pina	Portugal	Beja	Sao Marcos da Ataboeira	37.707	-7.9566	WGS 84	30	188	Adult	M	leg removed as tissue sample for DNA extraction	Barcode of Life Datasystems	Creative Commons - Share Alike	en
IBIOR073-17	INV02508	INV02508	A079_pousio_2p_0448	BOLD:AEQ8654	PreservedSpecimen	Research Center in Biodiversity and Genetic Resources	Arthropoda	Insecta	Orthoptera	Tettigoniidae	Decticus	Decticus albifrons (Fabricius, 1775)	species	Silvia AV Pina	grassland	direct capture in transect sampling	2015-05-26	Silvia Pina	Portugal	Beja	Sao Joao dos Caldeireiros	37.6694	-7.80568	WGS 84	30	143	Adult	F	leg removed as tissue sample for DNA extraction	Barcode of Life Datasystems	Creative Commons - Share Alike	en
IBIOR504-22	INV08603	INV08603	INV08603	BOLD:AER5488	PreservedSpecimen	Research Center in Biodiversity and Genetic Resources	Arthropoda	Insecta	Orthoptera	Trigonidiidae	Nemobius	Nemobius sylvestris (Bosc, 1792)	species	Sonia AF Ferreira			2019-05-26	Sonia Ferreira	Portugal	Setubal	Foros da Quinta	38.0862	-8.7718	WGS 84	30		Adult		leg removed as tissue sample for DNA extraction	Barcode of Life Datasystems	Creative Commons - Share Alike	en
IBIOR071-17	INV02506	INV02506	A033_A_1p_0226	BOLD:AED8559	PreservedSpecimen	Research Center in Biodiversity and Genetic Resources	Arthropoda	Insecta	Orthoptera	Acrididae	Chorthippus	Chorthippus apicalis (Herrich-Schäffer, 1840)	species	Silvia AV Pina	grassland	direct capture in transect sampling	2015-05-17	Silvia Pina	Portugal	Beja	Aljustrel	37.8825	-8.14163	WGS 84	30	143	Adult	F	leg removed as tissue sample for DNA extraction	Barcode of Life Datasystems	Creative Commons - Share Alike	en
IBIOR070-17	INV02505	INV02505	B001_O_1p_1221	BOLD:AAO1248	PreservedSpecimen	Research Center in Biodiversity and Genetic Resources	Arthropoda	Insecta	Orthoptera	Acrididae	Anacridium	Anacridium aegyptium (Linnaeus, 1764)	species	Silvia AV Pina	grassland	direct capture in transect sampling	2015-04-22	Silvia Pina	Portugal	Beja	Aljustrel	37.8431	-8.1866	WGS 84	30	228	Adult	F	leg removed as tissue sample for DNA extraction	Barcode of Life Datasystems	Creative Commons - Share Alike	en
IBIOR068-17	INV02503	INV02503	B013-2_pousio_fora epoca_1235	BOLD:AAP4386	PreservedSpecimen	Research Center in Biodiversity and Genetic Resources	Arthropoda	Insecta	Orthoptera	Acrididae	Aiolopus	Aiolopus strepens (Latreille, 1804)	species	Silvia AV Pina	grassland	direct capture in transect sampling	2015-07-17	Silvia Pina	Portugal	Beja	Conceicao	37.7048	-7.95599	WGS 84	30	193	Adult	F	leg removed as tissue sample for DNA extraction	Barcode of Life Datasystems	Creative Commons - Share Alike	en
IBIOR067-17	INV02502	INV02502	P46_C_3p_1153	BOLD:AAZ1689	PreservedSpecimen	Research Center in Biodiversity and Genetic Resources	Arthropoda	Insecta	Orthoptera	Acrididae	Aiolopus	Aiolopus puissanti Defaut, 2005	species	Silvia AV Pina	grassland	direct capture in transect sampling	2015-06-16	Silvia Pina	Portugal	Beja	Conceicao	37.7849	-8.27572	WGS 84	30	172	Adult	F	leg removed as tissue sample for DNA extraction	Barcode of Life Datasystems	Creative Commons - Share Alike	en
IBIOR168-19	INV04333	INV04333	INV04333	BOLD:AAF1605	PreservedSpecimen	Research Center in Biodiversity and Genetic Resources	Arthropoda	Insecta	Orthoptera	Tetrigidae	Tetrix	Tetrix ceperoi (Bolívar, 1887)	species	Sonia AF Ferreira			2005-06-12	Sonia Ferreira | Pedro Sousa	Portugal	Guarda	Vale do Rossim	40.4002	-7.58917	WGS 84	30	1430	Adult	F	leg removed as tissue sample for DNA extraction	Barcode of Life Datasystems	Creative Commons - Share Alike	en
IBIOR167-19	INV04328	INV04328	INV04328	BOLD:AAF1605	PreservedSpecimen	Research Center in Biodiversity and Genetic Resources	Arthropoda	Insecta	Orthoptera	Tetrigidae	Tetrix	Tetrix ceperoi (Bolívar, 1887)	species	Sonia AF Ferreira			2005-06-12	Sonia Ferreira | Pedro Sousa	Portugal	Guarda	Near Vale Rossim, Vidoal stream	40.4002	-7.58917	WGS 84	30	1430	Adult		leg removed as tissue sample for DNA extraction	Barcode of Life Datasystems	Creative Commons - Share Alike	en
IBIOR065-17	INV00141	INV00141	P05_B_3p_0591	BOLD:AER2541	PreservedSpecimen	Research Center in Biodiversity and Genetic Resources	Arthropoda	Insecta	Orthoptera	Tettigoniidae	Tylopsis	Tylopsis lilifolia (Fabricius, 1793)	species	Silvia AV Pina	grassland	direct capture in transect sampling	2014-06-18	Silvia Pina	Portugal	Beja	Alcaria Ruiva	37.7307	-7.85843	WGS 84	30	203	Adult	F	leg removed as tissue sample for DNA extraction	Barcode of Life Datasystems	Creative Commons - Share Alike	en
IBIOR165-19	INV04094	INV04094	INV04094	BOLD:AAK7060	PreservedSpecimen	Research Center in Biodiversity and Genetic Resources	Arthropoda	Insecta	Orthoptera	Tettigoniidae	Meconema	Meconema thalassinum (De Geer, 1773)	species	Sonia AF Ferreira			2016-09-01	Sonia Ferreira | Martin Corley | Ana Rita Goncalves	Portugal	Braganca	Gondesende, Cepo Verde	41.8437	-6.86222	WGS 84	30		Adult	F	leg removed as tissue sample for DNA extraction	Barcode of Life Datasystems	Creative Commons - Share Alike	en
IBIOR164-19	INV04089	INV04089	INV04089	BOLD:AAJ7497	PreservedSpecimen	Research Center in Biodiversity and Genetic Resources	Arthropoda	Insecta	Orthoptera	Tettigoniidae	Ruspolia	Ruspolia nitidula (Scopoli, 1786)	species	Sonia AF Ferreira			2016-08-26	Sonia Ferreira | Martin Corley | Ana Rita Goncalves	Portugal	Guarda	Central Hidroelectrica da Ponte de Jugais	40.3846	-7.7049	WGS 84	30		Adult	M	leg removed as tissue sample for DNA extraction	Barcode of Life Datasystems	Creative Commons - Share Alike	en
IBIOR163-19	INV04086	INV04086	INV04086	BOLD:AAJ7497	PreservedSpecimen	Research Center in Biodiversity and Genetic Resources	Arthropoda	Insecta	Orthoptera	Tettigoniidae	Ruspolia	Ruspolia nitidula (Scopoli, 1786)	species	Sonia AF Ferreira			2016-08-02	Sonia Ferreira	Portugal	Porto	Canidelo	41.3033	-8.65095	WGS 84	30		Adult	F	leg removed as tissue sample for DNA extraction	Barcode of Life Datasystems	Creative Commons - Share Alike	en
IBIOR162-19	INV04047	INV04047	INV04047	BOLD:ACU5350	PreservedSpecimen	Research Center in Biodiversity and Genetic Resources	Arthropoda	Insecta	Orthoptera	Gryllidae	Eumodicogryllus	Eumodicogryllus bordigalensis (Latreille, 1804)	species	Sonia AF Ferreira			2016-09-04	Martin Corley	Portugal	Coimbra	Ilha da Murraceira	40.1354	-8.83643	WGS 84	30		Juvenile		leg removed as tissue sample for DNA extraction	Barcode of Life Datasystems	Creative Commons - Share Alike	en
IBIOR161-19	INV04033	INV04033	INV04033	BOLD:AAC9181	PreservedSpecimen	Research Center in Biodiversity and Genetic Resources	Arthropoda	Insecta	Orthoptera	Acrididae	Oedipoda	Oedipoda caerulescens (Linnaeus, 1758)	species	Sonia AF Ferreira			2016-08-31	Sonia Ferreira | Martin Corley | Ana Rita Goncalves	Portugal	Braganca	Franca	41.9052	-6.77572	WGS 84	30	850	Adult		leg removed as tissue sample for DNA extraction	Barcode of Life Datasystems	Creative Commons - Share Alike	en
IBIOR496-22	INV08476	INV08476	INV08476	BOLD:ADV9764	PreservedSpecimen	Research Center in Biodiversity and Genetic Resources	Arthropoda	Insecta	Orthoptera	Gryllidae	Sciobia	Sciobia lusitanica (Rambur, 1838)	species	Sonia AF Ferreira			2019-05-24	Sonia Ferreira	Portugal	Santarem	Alcanede	39.4688	-8.8547	WGS 84	30		Adult	F	leg removed as tissue sample for DNA extraction	Barcode of Life Datasystems	Creative Commons - Share Alike	en
IBIOR159-19	INV03732	INV03732	INV03732	BOLD:AAK7060	PreservedSpecimen	Research Center in Biodiversity and Genetic Resources	Arthropoda	Insecta	Orthoptera	Tettigoniidae	Meconema	Meconema thalassinum (De Geer, 1773)	species	Sonia AF Ferreira			2016-10-12	Sonia Ferreira	Portugal	Porto	Campus Agrario de Vairao	41.3283	-8.67276	WGS 84	30	100	Adult	F	leg removed as tissue sample for DNA extraction	Barcode of Life Datasystems	Creative Commons - Share Alike	en
IBIOR158-19	INV03638	INV03638	INV03638	BOLD:AAF4350	PreservedSpecimen	Research Center in Biodiversity and Genetic Resources	Arthropoda	Insecta	Orthoptera	Oecanthidae	Oecanthus	Oecanthus pellucens (Scopoli, 1763)	species	Sonia AF Ferreira			2016-08-31	Sonia Ferreira | Martin Corley | Ana Rita Goncalves	Portugal	Braganca	Franca	41.9052	-6.77572	WGS 84	30	850	Adult		leg removed as tissue sample for DNA extraction	Barcode of Life Datasystems	Creative Commons - Share Alike	en
IBIOR157-19	INV03615	INV03615	INV03615	BOLD:AAC3438	PreservedSpecimen	Research Center in Biodiversity and Genetic Resources	Arthropoda	Insecta	Orthoptera	Trigonidiidae	Nemobius	Nemobius sylvestris (Bosc, 1792)	species	Sonia AF Ferreira			2016-08-31	Sonia Ferreira | Martin Corley | Ana Rita Goncalves	Portugal	Braganca	Franca	41.9052	-6.77572	WGS 84	30	850	Adult		leg removed as tissue sample for DNA extraction	Barcode of Life Datasystems	Creative Commons - Share Alike	en
IBIOR156-19	INV03582	INV03582	INV03582	BOLD:AAF4350	PreservedSpecimen	Research Center in Biodiversity and Genetic Resources	Arthropoda	Insecta	Orthoptera	Oecanthidae	Oecanthus	Oecanthus pellucens (Scopoli, 1763)	species	Sonia AF Ferreira			2016-08-29	Sonia Ferreira | Martin Corley | Ana Rita Goncalves	Portugal	Braganca	Estevais	41.2327	-7.07292	WGS 84	30		Adult		leg removed as tissue sample for DNA extraction	Barcode of Life Datasystems	Creative Commons - Share Alike	en
IBIOR155-19	INV03553	INV03553	INV03553	BOLD:ACU5350	PreservedSpecimen	Research Center in Biodiversity and Genetic Resources	Arthropoda	Insecta	Orthoptera	Gryllidae	Eumodicogryllus	Eumodicogryllus bordigalensis (Latreille, 1804)	species	Sonia AF Ferreira			2016-08-28	Sonia Ferreira | Martin Corley | Ana Rita Goncalves	Portugal	Braganca	Quinta do Zacarias	41.3441	-6.92036	WGS 84	30		Adult		leg removed as tissue sample for DNA extraction	Barcode of Life Datasystems	Creative Commons - Share Alike	en
IBIOR154-19	INV03387	INV03387	INV03387	BOLD:AAF2021	PreservedSpecimen	Research Center in Biodiversity and Genetic Resources	Arthropoda	Insecta	Orthoptera	Tettigoniidae	Tessellana	Tessellana tessellata (Charpentier, 1825)	species	Sonia AF Ferreira			2016-08-26	Sonia Ferreira | Martin Corley | Ana Rita Goncalves	Portugal	Guarda	Near Vale Rossim, Vidoeiro stream	40.3849	-7.61749	WGS 84	30		Adult		leg removed as tissue sample for DNA extraction	Barcode of Life Datasystems	Creative Commons - Share Alike	en
IBIOR152-19	INV03268	INV03268	INV03268	BOLD:AAD6537	PreservedSpecimen	Research Center in Biodiversity and Genetic Resources	Arthropoda	Insecta	Orthoptera	Gryllidae	Gryllus	Gryllus campestris Linnaeus, 1758	species	Sonia AF Ferreira			2016-06-06	Sonia Ferreira | Martin Corley | Rui Andrade	Portugal	Braganca	Moinho do Canico	41.8393	-6.88971	WGS 84	30		Adult	M	leg removed as tissue sample for DNA extraction	Barcode of Life Datasystems	Creative Commons - Share Alike	en
IBIOR151-19	INV02932	INV02932	INV02932	BOLD:ACU5350	PreservedSpecimen	Research Center in Biodiversity and Genetic Resources	Arthropoda	Insecta	Orthoptera	Gryllidae	Eumodicogryllus	Eumodicogryllus bordigalensis (Latreille, 1804)	species	Sonia AF Ferreira			2016-06-02	Sonia Ferreira | Martin Corley | Rui Andrade	Portugal	Braganca	Quinta do Zacarias	41.3441	-6.92036	WGS 84	30		Adult		leg removed as tissue sample for DNA extraction	Barcode of Life Datasystems	Creative Commons - Share Alike	en
IBIOR150-19	INV02918	INV02918	INV02918	BOLD:ACU5350	PreservedSpecimen	Research Center in Biodiversity and Genetic Resources	Arthropoda	Insecta	Orthoptera	Gryllidae	Eumodicogryllus	Eumodicogryllus bordigalensis (Latreille, 1804)	species	Sonia AF Ferreira			2016-06-01	Sonia Ferreira | Martin Corley | Rui Andrade	Portugal	Braganca	Estevais	41.2327	-7.07292	WGS 84	30		Adult		leg removed as tissue sample for DNA extraction	Barcode of Life Datasystems	Creative Commons - Share Alike	en
IBIOR149-19	INV02916	INV02916	INV02916	BOLD:ACU5350	PreservedSpecimen	Research Center in Biodiversity and Genetic Resources	Arthropoda	Insecta	Orthoptera	Gryllidae	Eumodicogryllus	Eumodicogryllus bordigalensis (Latreille, 1804)	species	Sonia AF Ferreira			2016-06-01	Sonia Ferreira | Martin Corley | Rui Andrade	Portugal	Braganca	Estevais	41.2327	-7.07292	WGS 84	30		Adult		leg removed as tissue sample for DNA extraction	Barcode of Life Datasystems	Creative Commons - Share Alike	en
IBIOR062-17	INV00136	INV00136	P22_G_2p_0040	BOLD:AER1298	PreservedSpecimen	Research Center in Biodiversity and Genetic Resources	Arthropoda	Insecta	Orthoptera	Tettigoniidae	Tessellana	Tessellana tessellata (Charpentier, 1825)	species	Silvia AV Pina	pine plantation	direct capture in transect sampling	2014-06-04	Silvia Pina	Portugal	Beja	Sao Joao dos Caldeireiros	37.6597	-7.875	WGS 84	30	178	Adult	M	leg removed as tissue sample for DNA extraction	Barcode of Life Datasystems	Creative Commons - Share Alike	en
IBIOR147-19	INV02553	INV02553	SP27	BOLD:AAJ3344	PreservedSpecimen	Research Center in Biodiversity and Genetic Resources	Arthropoda	Insecta	Orthoptera	Acrididae	Sphingonotus	Sphingonotus nodulosus Llucià Pomares, 2013	species	Silvia AV Pina			2016-06-16	Silvia Pina	Portugal	Setubal	Quinta do Conde	38.5675	-9.05446	WGS 84	30	37	Adult	M	leg removed as tissue sample for DNA extraction	Barcode of Life Datasystems	Creative Commons - Share Alike	en
IBIOR144-19	INV02258	INV02258	INV02258	BOLD:AAC3438	PreservedSpecimen	Research Center in Biodiversity and Genetic Resources	Arthropoda	Insecta	Orthoptera	Trigonidiidae	Nemobius	Nemobius sylvestris (Bosc, 1792)	species	Sonia AF Ferreira			2016-08-27	Sonia Ferreira | Martin Corley | Ana Rita Goncalves	Portugal	Guarda	Carvalheira	40.419	-7.52194	WGS 84	30		Adult		leg removed as tissue sample for DNA extraction	Barcode of Life Datasystems	Creative Commons - Share Alike	en
IBIOR143-19	INV01600	INV01600	INV01600	BOLD:AAF4350	PreservedSpecimen	Research Center in Biodiversity and Genetic Resources	Arthropoda	Insecta	Orthoptera	Oecanthidae	Oecanthus	Oecanthus pellucens (Scopoli, 1763)	species	Sonia AF Ferreira			2016-08-26	Sonia Ferreira | Martin Corley | Ana Rita Goncalves	Portugal	Guarda	Central Hidroelectrica da Ponte de Jugais	40.3846	-7.7049	WGS 84	30		Adult		leg removed as tissue sample for DNA extraction	Barcode of Life Datasystems	Creative Commons - Share Alike	en
IBIOR061-17	INV00134	INV00134	P48_F_3p_0244	BOLD:AEO6325	PreservedSpecimen	Research Center in Biodiversity and Genetic Resources	Arthropoda	Insecta	Orthoptera	Tettigoniidae	Platycleis	Platycleis sabulosa Azam, 1901	species	Silvia AV Pina	oak plantation	direct capture in transect sampling	2014-06-24	Silvia Pina	Portugal	Beja	Ourique	37.6354	-8.1699	WGS 84	30	243	Adult	F	leg removed as tissue sample for DNA extraction	Barcode of Life Datasystems	Creative Commons - Share Alike	en
IBIOR141-19	INV05513	INV05513	INV05513	BOLD:AAD9526	PreservedSpecimen	Research Center in Biodiversity and Genetic Resources	Arthropoda	Insecta	Orthoptera	Acrididae	Locusta	Locusta migratoria (Linnaeus, 1758)	species	Sonia AF Ferreira			2017-07-04	Sonia Ferreira	Portugal	Braganca	Quinta do Barrabaz	41.276	-7.3769	WGS 84	30		Adult		leg removed as tissue sample for DNA extraction	Barcode of Life Datasystems	Creative Commons - Share Alike	en
IBIOR059-17	INV00132	INV00132	P52_Pousio_3p_0180	BOLD:AEO6325	PreservedSpecimen	Research Center in Biodiversity and Genetic Resources	Arthropoda	Insecta	Orthoptera	Tettigoniidae	Platycleis	Platycleis sabulosa Azam, 1901	species	Silvia AV Pina	grassland	direct capture in transect sampling	2014-06-25	Silvia Pina	Portugal	Beja	Alcaria Ruiva	37.7044	-7.8678	WGS 84	30	175	Adult	F	leg removed as tissue sample for DNA extraction	Barcode of Life Datasystems	Creative Commons - Share Alike	en
IBIOR058-17	INV00131	INV00131	P51_F_3p_0205	BOLD:AEO6325	PreservedSpecimen	Research Center in Biodiversity and Genetic Resources	Arthropoda	Insecta	Orthoptera	Tettigoniidae	Platycleis	Platycleis sabulosa Azam, 1901	species	Silvia AV Pina	pine plantation	direct capture in transect sampling	2014-06-24	Silvia Pina	Portugal	Beja	Conceicao	37.7567	-8.23432	WGS 84	30	187	Adult	F	leg removed as tissue sample for DNA extraction	Barcode of Life Datasystems	Creative Commons - Share Alike	en
IBIOR489-22	INV07769	INV07769	INV07769	BOLD:AEO7832	PreservedSpecimen	Research Center in Biodiversity and Genetic Resources	Arthropoda	Insecta	Orthoptera	Trigonidiidae	Nemobius	Nemobius sylvestris (Bosc, 1792)	species	Sonia AF Ferreira			2018-10-07	Sonia Ferreira	Portugal	Faro	Monchique	37.3051	-8.5533	WGS 84	30		Adult		leg removed as tissue sample for DNA extraction	Barcode of Life Datasystems	Creative Commons - Share Alike	en
IBIOR050-17	INV00117	INV00117	P33_C_1p_0024	BOLD:AEO7751	PreservedSpecimen	Research Center in Biodiversity and Genetic Resources	Arthropoda	Insecta	Orthoptera	Tettigoniidae	Odontura	Odontura glabricauda (Charpentier, 1825)	species	Silvia AV Pina	grassland	direct capture in transect sampling	2014-04-26	Silvia Pina	Portugal	Beja	Casevel	37.7462	-8.19931	WGS 84	30	196	Adult	M	leg removed as tissue sample for DNA extraction	Barcode of Life Datasystems	Creative Commons - Share Alike	en
IBIOR049-17	INV00115	INV00115	P20_Florestacao_2p_0265	BOLD:AEQ8654	PreservedSpecimen	Research Center in Biodiversity and Genetic Resources	Arthropoda	Insecta	Orthoptera	Tettigoniidae	Decticus	Decticus albifrons (Fabricius, 1775)	species	Silvia AV Pina	mixed pine oak plantation	direct capture in transect sampling	2014-05-24	Silvia Pina	Portugal	Beja	Sao Marcos da Ataboeira	37.6409	-7.87963	WGS 84	30	192	Adult	M	leg removed as tissue sample for DNA extraction	Barcode of Life Datasystems	Creative Commons - Share Alike	en
IBIOR480-22	INV07619	INV07619	INV07619	BOLD:ADT8663	PreservedSpecimen	Research Center in Biodiversity and Genetic Resources	Arthropoda	Insecta	Orthoptera	Acrididae	Dociostaurus	Dociostaurus jagoi Soltani, 1978	species	Sonia AF Ferreira			2018-10-05	Sonia Ferreira	Portugal	Faro	Santa Barbara de Nexe	37.1028	-7.9625	WGS 84	30		Adult		leg removed as tissue sample for DNA extraction	Barcode of Life Datasystems	Creative Commons - Share Alike	en
IBIOR479-22	INV07563	INV07563	INV07563	BOLD:AEO7101	PreservedSpecimen	Research Center in Biodiversity and Genetic Resources	Arthropoda	Insecta	Orthoptera	Tettigoniidae	Pterolepis	Pterolepis lusitanica (Bolívar, 1900)	species	Sonia AF Ferreira			2018-10-05	Sonia Ferreira	Portugal	Faro	Sao Bras de Alportel	37.1925	-7.9206	WGS 84	30		Adult	M	leg removed as tissue sample for DNA extraction	Barcode of Life Datasystems	Creative Commons - Share Alike	en
IBIOR478-22	INV07552	INV07552	INV07552	BOLD:AEP5097	PreservedSpecimen	Research Center in Biodiversity and Genetic Resources	Arthropoda	Insecta	Orthoptera	Gryllidae	Gryllomorpha	Gryllomorpha longicauda (Rambur, 1838)	species	Sonia AF Ferreira			2018-10-06	Sonia Ferreira	Portugal	Faro	Cabo de Sao Vicente	37.0291	-8.9877	WGS 84	30		Adult		leg removed as tissue sample for DNA extraction	Barcode of Life Datasystems	Creative Commons - Share Alike	en
IBIOR477-22	INV07551	INV07551	INV07551	BOLD:AEP5097	PreservedSpecimen	Research Center in Biodiversity and Genetic Resources	Arthropoda	Insecta	Orthoptera	Gryllidae	Gryllomorpha	Gryllomorpha longicauda (Rambur, 1838)	species	Sonia AF Ferreira			2018-10-05	Sonia Ferreira	Portugal	Faro	Sao Bras de Alportel	37.1925	-7.9206	WGS 84	30		Adult		leg removed as tissue sample for DNA extraction	Barcode of Life Datasystems	Creative Commons - Share Alike	en
IBIOR474-22	INV07543	INV07543	INV07543	BOLD:AEO7448	PreservedSpecimen	Research Center in Biodiversity and Genetic Resources	Arthropoda	Insecta	Orthoptera	Tettigoniidae	Phaneroptera	Phaneroptera sparsa Stål, 1857	species	Sonia AF Ferreira			2018-10-05	Sonia Ferreira	Portugal	Faro	Sao Bras de Alportel	37.1971	-7.9221	WGS 84	30		Adult	F	leg removed as tissue sample for DNA extraction	Barcode of Life Datasystems	Creative Commons - Share Alike	en
IBIOR041-17	INV00106	INV00106	P12_G_3p_0073	BOLD:AEI2886	PreservedSpecimen	Research Center in Biodiversity and Genetic Resources	Arthropoda	Insecta	Orthoptera	Acrididae	Sphingonotus	Sphingonotus lluciapomaresi (Defaut, 2005)	species	Silvia AV Pina	oak plantation	direct capture in transect sampling	2014-06-20	Silvia Pina	Portugal	Beja	Alcaria Ruiva	37.785	-7.8661	WGS 84	30	154	Adult	M	leg removed as tissue sample for DNA extraction	Barcode of Life Datasystems	Creative Commons - Share Alike	en
IBIOR040-17	INV00105	INV00105	P22_F_3p_0424	BOLD:AEI2886	PreservedSpecimen	Research Center in Biodiversity and Genetic Resources	Arthropoda	Insecta	Orthoptera	Acrididae	Sphingonotus	Sphingonotus lluciapomaresi (Defaut, 2005)	species	Silvia AV Pina	pine plantation	direct capture in transect sampling	2014-06-25	Silvia Pina	Portugal	Beja	Sao Joao dos Caldeireiros	37.6606	-7.87515	WGS 84	30	181	Adult	M	leg removed as tissue sample for DNA extraction	Barcode of Life Datasystems	Creative Commons - Share Alike	en
IBIOR038-17	INV00103	INV00103	P05_A_3p_0032	BOLD:AEO7437	PreservedSpecimen	Research Center in Biodiversity and Genetic Resources	Arthropoda	Insecta	Orthoptera	Acrididae	Pezotettix	Pezotettix giornae (Rossi, 1794)	species	Silvia AV Pina	grassland	direct capture in transect sampling	2014-06-18	Silvia Pina	Portugal	Beja	Alcaria Ruiva	37.7303	-7.85743	WGS 84	30	200	Adult	F	leg removed as tissue sample for DNA extraction	Barcode of Life Datasystems	Creative Commons - Share Alike	en
IBIOR469-22	INV07353	INV07353	INV07353	BOLD:AAL4618	PreservedSpecimen	Research Center in Biodiversity and Genetic Resources	Arthropoda	Insecta	Orthoptera	Tettigoniidae	Platycleis	Platycleis sabulosa Azam, 1901	species	Sonia AF Ferreira			2018-08-22	Sonia Ferreira	Portugal	Braganca	Vieiro	41.332	-7.2569	WGS 84	30		Adult	F	leg removed as tissue sample for DNA extraction	Barcode of Life Datasystems	Creative Commons - Share Alike	en
IBIOR468-22	INV07352	INV07352	INV07352	BOLD:AEO6325	PreservedSpecimen	Research Center in Biodiversity and Genetic Resources	Arthropoda	Insecta	Orthoptera	Tettigoniidae	Platycleis	Platycleis sabulosa Azam, 1901	species	Sonia AF Ferreira			2018-08-22	Sonia Ferreira	Portugal	Braganca	Vieiro	41.332	-7.2569	WGS 84	30		Adult	F	leg removed as tissue sample for DNA extraction	Barcode of Life Datasystems	Creative Commons - Share Alike	en
IBIOR467-22	INV07351	INV07351	INV07351	BOLD:AEO7102	PreservedSpecimen	Research Center in Biodiversity and Genetic Resources	Arthropoda	Insecta	Orthoptera	Tettigoniidae	Pterolepis	Pterolepis grallata (Pantel, 1886)	species	Sonia AF Ferreira			2018-08-22	Sonia Ferreira	Portugal	Braganca	Vieiro	41.332	-7.2569	WGS 84	30		Adult		leg removed as tissue sample for DNA extraction	Barcode of Life Datasystems	Creative Commons - Share Alike	en
IBIOR466-22	INV07347	INV07347	INV07347	BOLD:ADV9764	PreservedSpecimen	Research Center in Biodiversity and Genetic Resources	Arthropoda	Insecta	Orthoptera	Gryllidae	Sciobia	Sciobia lusitanica (Rambur, 1838)	species	Sonia AF Ferreira			2018-05-16	Sonia Ferreira	Portugal	Guarda	Quinta do Chegao, Rio Agueda	41.018	-6.9337	WGS 84	30		Adult		leg removed as tissue sample for DNA extraction	Barcode of Life Datasystems	Creative Commons - Share Alike	en
IBIOR033-17	INV00098	INV00098	P52_Pousio_2p_0010	BOLD:AAX0669	PreservedSpecimen	Research Center in Biodiversity and Genetic Resources	Arthropoda	Insecta	Orthoptera	Acrididae	Omocestus	Omocestus panteli (Bolívar, 1887)	species	Silvia AV Pina	grassland	direct capture in transect sampling	2014-06-01	Silvia Pina	Portugal	Beja	Alcaria Ruiva	37.7044	-7.8678	WGS 84	30	175	Adult	F	leg removed as tissue sample for DNA extraction	Barcode of Life Datasystems	Creative Commons - Share Alike	en
IBIOR032-17	INV00097	INV00097	P52_Pousio_2p_0009	BOLD:AAX0669	PreservedSpecimen	Research Center in Biodiversity and Genetic Resources	Arthropoda	Insecta	Orthoptera	Acrididae	Omocestus	Omocestus panteli (Bolívar, 1887)	species	Silvia AV Pina	grassland	direct capture in transect sampling	2014-05-31	Silvia Pina	Portugal	Beja	Alcaria Ruiva	37.7044	-7.8678	WGS 84	30	175	Adult	M	leg removed as tissue sample for DNA extraction	Barcode of Life Datasystems	Creative Commons - Share Alike	en
IBIOR031-17	INV00096	INV00096	P17_A_3p_0471	BOLD:AAC9180	PreservedSpecimen	Research Center in Biodiversity and Genetic Resources	Arthropoda	Insecta	Orthoptera	Acrididae	Oedipoda	Oedipoda charpentieri Fieber, 1853	species	Silvia AV Pina	grassland	direct capture in transect sampling	2014-06-15	Silvia Pina	Portugal	Beja	Santa Barbara dos Padroes	37.6072	-7.9936	WGS 84	30	255	Adult	F	leg removed as tissue sample for DNA extraction	Barcode of Life Datasystems	Creative Commons - Share Alike	en
IBIOR030-17	INV00095	INV00095	P32_Pousio_3p_0126	BOLD:AAC9180	PreservedSpecimen	Research Center in Biodiversity and Genetic Resources	Arthropoda	Insecta	Orthoptera	Acrididae	Oedipoda	Oedipoda charpentieri Fieber, 1853	species	Silvia AV Pina	grassland	direct capture in transect sampling	2014-06-19	Silvia Pina	Portugal	Beja	Conceicao	37.7862	-8.22691	WGS 84	30	201	Adult	M	leg removed as tissue sample for DNA extraction	Barcode of Life Datasystems	Creative Commons - Share Alike	en
IBIOR029-17	INV00094	INV00094	P48_G_3p_0001	BOLD:AAC9181	PreservedSpecimen	Research Center in Biodiversity and Genetic Resources	Arthropoda	Insecta	Orthoptera	Acrididae	Oedipoda	Oedipoda caerulescens (Linnaeus, 1758)	species	Silvia AV Pina	oak plantation	direct capture in transect sampling	2014-06-24	Silvia Pina	Portugal	Beja	Ourique	37.6363	-8.16944	WGS 84	30	244	Adult	F	leg removed as tissue sample for DNA extraction	Barcode of Life Datasystems	Creative Commons - Share Alike	en
IBIOR460-22	INV07146	INV07146	INV07146	BOLD:AEP5098	PreservedSpecimen	Research Center in Biodiversity and Genetic Resources	Arthropoda	Insecta	Orthoptera	Gryllidae	Gryllomorpha	Gryllomorpha uclensis Pantel, 1890	species	Sonia AF Ferreira			2018-09-06	Sonia Ferreira	Portugal	Braganca	Brunheda	41.3319	-7.3386	WGS 84	30		Adult	F	leg removed as tissue sample for DNA extraction	Barcode of Life Datasystems	Creative Commons - Share Alike	en
IBIOR459-22	INV07145	INV07145	INV07145	BOLD:AEO7506	PreservedSpecimen	Research Center in Biodiversity and Genetic Resources	Arthropoda	Insecta	Orthoptera	Gryllidae	Petaloptila	Petaloptila galaica Domingo, 2021	species	Sonia AF Ferreira			2018-09-06	Sonia Ferreira	Portugal	Braganca	Brunheda	41.3319	-7.3386	WGS 84	30		Adult	M	leg removed as tissue sample for DNA extraction	Barcode of Life Datasystems	Creative Commons - Share Alike	en
IBIOR026-17	INV00088	INV00088	P51_C_3p_0945	BOLD:ADJ5172	PreservedSpecimen	Research Center in Biodiversity and Genetic Resources	Arthropoda	Insecta	Orthoptera	Acrididae	Euchorthippus	Euchorthippus elegantulus Zeuner, 1940	species	Silvia AV Pina	grassland	direct capture in transect sampling	2014-06-24	Silvia Pina	Portugal	Beja	Conceicao	37.7569	-8.22972	WGS 84	30	181	Adult	F	leg removed as tissue sample for DNA extraction	Barcode of Life Datasystems	Creative Commons - Share Alike	en
IBIOR457-22	INV07109	INV07109	INV07109	BOLD:AER1532	PreservedSpecimen	Research Center in Biodiversity and Genetic Resources	Arthropoda	Insecta	Orthoptera	Tettigoniidae	Thyreonotus	Thyreonotus bidens (Bolívar, 1887)	species	Sonia AF Ferreira			2018-09-03	Sonia Ferreira	Portugal	Braganca	Freixiel	41.3154	-7.2198	WGS 84	30		Adult		leg removed as tissue sample for DNA extraction	Barcode of Life Datasystems	Creative Commons - Share Alike	en
IBIOR456-22	INV07034	INV07034	INV07034	BOLD:ACY3774	PreservedSpecimen	Research Center in Biodiversity and Genetic Resources	Arthropoda	Insecta	Orthoptera	Trigonidiidae	Trigonidium	Trigonidium cicindeloides Rambur, 1838	species	Sonia AF Ferreira			2018-09-30	Sonia Ferreira	Portugal	Castelo Branco	Segura	39.8215	-6.9734	WGS 84	30		Adult		leg removed as tissue sample for DNA extraction	Barcode of Life Datasystems	Creative Commons - Share Alike	en
IBIOR022-17	INV00084	INV00084	P48_F_3p_0241	BOLD:ADJ5172	PreservedSpecimen	Research Center in Biodiversity and Genetic Resources	Arthropoda	Insecta	Orthoptera	Acrididae	Euchorthippus	Euchorthippus elegantulus Zeuner, 1940	species	Silvia AV Pina	oak plantation	direct capture in transect sampling	2014-06-24	Silvia Pina	Portugal	Beja	Ourique	37.6354	-8.1699	WGS 84	30	243	Adult	F	leg removed as tissue sample for DNA extraction	Barcode of Life Datasystems	Creative Commons - Share Alike	en
IBIOR453-22	INV06948	INV06948	INV06948	BOLD:AEQ8460	PreservedSpecimen	Research Center in Biodiversity and Genetic Resources	Arthropoda	Insecta	Orthoptera	Tettigoniidae	Conocephalus	Conocephalus conocephalus (Linnaeus, 1767)	species	Sonia AF Ferreira			2018-10-01	Sonia Ferreira	Portugal	Beja	Bombeira do Guadiana	37.6529	-7.6438	WGS 84	30		Adult		leg removed as tissue sample for DNA extraction	Barcode of Life Datasystems	Creative Commons - Share Alike	en
IBIOR020-17	INV00081	INV00081	P22_A_1p_0579	BOLD:AAX8673	PreservedSpecimen	Research Center in Biodiversity and Genetic Resources	Arthropoda	Insecta	Orthoptera	Acrididae	Dociostaurus	Dociostaurus maroccanus (Thunberg, 1815)	species	Silvia AV Pina	grassland	direct capture in transect sampling	2014-05-13	Silvia Pina	Portugal	Beja	Sao Marcos da Ataboeira	37.6627	-7.87498	WGS 84	30	184	Adult	F	leg removed as tissue sample for DNA extraction	Barcode of Life Datasystems	Creative Commons - Share Alike	en
IBIOR019-17	INV00080	INV00080	P47_C_2p_0021	BOLD:AAX8673	PreservedSpecimen	Research Center in Biodiversity and Genetic Resources	Arthropoda	Insecta	Orthoptera	Acrididae	Dociostaurus	Dociostaurus maroccanus (Thunberg, 1815)	species	Silvia AV Pina	grassland	direct capture in transect sampling	2014-05-19	Silvia Pina	Portugal	Beja	Ourique	37.6256	-8.1735	WGS 84	30	258	Adult	M	leg removed as tissue sample for DNA extraction	Barcode of Life Datasystems	Creative Commons - Share Alike	en
IBIOR018-17	INV00079	INV00079	P28_A_3p_0800	BOLD:ADV6985	PreservedSpecimen	Research Center in Biodiversity and Genetic Resources	Arthropoda	Insecta	Orthoptera	Acrididae	Dociostaurus	Dociostaurus hispanicus Bolívar, 1898	species	Silvia AV Pina	grassland	direct capture in transect sampling	2014-06-17	Silvia Pina	Portugal	Beja	Castro Verde	37.6393	-8.07417	WGS 84	30	229	Adult	F	leg removed as tissue sample for DNA extraction	Barcode of Life Datasystems	Creative Commons - Share Alike	en
IBIOR449-22	INV06944	INV06944	INV06944	BOLD:AEQ8460	PreservedSpecimen	Research Center in Biodiversity and Genetic Resources	Arthropoda	Insecta	Orthoptera	Tettigoniidae	Conocephalus	Conocephalus conocephalus (Linnaeus, 1767)	species	Sonia AF Ferreira			2018-10-01	Sonia Ferreira	Portugal	Beja	Bombeira do Guadiana	37.6529	-7.6438	WGS 84	30		Adult		leg removed as tissue sample for DNA extraction	Barcode of Life Datasystems	Creative Commons - Share Alike	en
IBIOR448-22	INV06943	INV06943	INV06943	BOLD:AAP6118	PreservedSpecimen	Research Center in Biodiversity and Genetic Resources	Arthropoda	Insecta	Orthoptera	Gryllidae	Acheta	Acheta hispanicus Rambur, 1838	species	Sonia AF Ferreira			2018-10-01	Sonia Ferreira	Portugal	Beja	Bombeira do Guadiana	37.6529	-7.6438	WGS 84	30		Adult		leg removed as tissue sample for DNA extraction	Barcode of Life Datasystems	Creative Commons - Share Alike	en
IBIOR447-22	INV06926	INV06926	INV06926	BOLD:AEO7448	PreservedSpecimen	Research Center in Biodiversity and Genetic Resources	Arthropoda	Insecta	Orthoptera	Tettigoniidae	Phaneroptera	Phaneroptera sparsa Stål, 1857	species	Sonia AF Ferreira			2018-09-30	Sonia Ferreira	Portugal	Castelo Branco	Segura	39.8215	-6.9734	WGS 84	30		Adult	F	leg removed as tissue sample for DNA extraction	Barcode of Life Datasystems	Creative Commons - Share Alike	en
IBIOR014-17	INV00075	INV00075	P13_F_3p_0077	BOLD:ADU3247	PreservedSpecimen	Research Center in Biodiversity and Genetic Resources	Arthropoda	Insecta	Orthoptera	Acrididae	Dociostaurus	Dociostaurus genei (Ocskay, 1832)	species	Silvia AV Pina	pine plantation	direct capture in transect sampling	2014-06-16	Silvia Pina	Portugal	Beja	Alcaria Ruiva	37.6997	-7.85938	WGS 84	30	187	Adult	F	leg removed as tissue sample for DNA extraction	Barcode of Life Datasystems	Creative Commons - Share Alike	en
IBIOR013-17	INV00074	INV00074	P36_F_2p_0064	BOLD:AAL3938	PreservedSpecimen	Research Center in Biodiversity and Genetic Resources	Arthropoda	Insecta	Orthoptera	Acrididae	Chorthippus	Chorthippus vagans (Eversmann, 1848)	species	Silvia AV Pina	eucalyptus plantation	direct capture in transect sampling	2014-05-30	Silvia Pina	Portugal	Beja	Aljustrel	37.8283	-8.10125	WGS 84	30	181	Adult	F	leg removed as tissue sample for DNA extraction	Barcode of Life Datasystems	Creative Commons - Share Alike	en
IBIOR012-17	INV00073	INV00073	P05_F_2p_0184	BOLD:AAL3938	PreservedSpecimen	Research Center in Biodiversity and Genetic Resources	Arthropoda	Insecta	Orthoptera	Acrididae	Chorthippus	Chorthippus vagans (Eversmann, 1848)	species	Silvia AV Pina	eucalyptus plantation	direct capture in transect sampling	2014-05-23	Silvia Pina	Portugal	Beja	Alcaria Ruiva	37.7298	-7.85583	WGS 84	30	198	Adult	M	leg removed as tissue sample for DNA extraction	Barcode of Life Datasystems	Creative Commons - Share Alike	en
IBIOR011-17	INV00072	INV00072	P28_B_2p_0264	BOLD:AED8559	PreservedSpecimen	Research Center in Biodiversity and Genetic Resources	Arthropoda	Insecta	Orthoptera	Acrididae	Chorthippus	Chorthippus apicalis (Herrich-Schäffer, 1840)	species	Silvia AV Pina	grassland	direct capture in transect sampling	2014-05-22	Silvia Pina	Portugal	Beja	Castro Verde	37.6399	-8.07504	WGS 84	30	228	Adult	F	leg removed as tissue sample for DNA extraction	Barcode of Life Datasystems	Creative Commons - Share Alike	en
IBIOR010-17	INV00071	INV00071	P52_B_1p_0119	BOLD:AED8559	PreservedSpecimen	Research Center in Biodiversity and Genetic Resources	Arthropoda	Insecta	Orthoptera	Acrididae	Chorthippus	Chorthippus apicalis (Herrich-Schäffer, 1840)	species	Silvia AV Pina	grassland	direct capture in transect sampling	2014-05-09	Silvia Pina	Portugal	Beja	Alcaria Ruiva	37.7045	-7.86787	WGS 84	30	175	Adult	M	leg removed as tissue sample for DNA extraction	Barcode of Life Datasystems	Creative Commons - Share Alike	en
IBIOR009-17	INV00070	INV00070	P01_B_3p_0325	BOLD:AEZ7204	PreservedSpecimen	Research Center in Biodiversity and Genetic Resources	Arthropoda	Insecta	Orthoptera	Acrididae	Calliptamus	Calliptamus wattenwylianus Pantel, 1896	species	Silvia AV Pina	grassland	direct capture in transect sampling	2014-06-25	Silvia Pina	Portugal	Beja	Sao Marcos da Ataboeira	37.719	-7.93274	WGS 84	30	187	Adult	F	leg removed as tissue sample for DNA extraction	Barcode of Life Datasystems	Creative Commons - Share Alike	en
IBIOR007-17	INV00068	INV00068	P05_A_3p_0056	BOLD:ACQ0538	PreservedSpecimen	Research Center in Biodiversity and Genetic Resources	Arthropoda	Insecta	Orthoptera	Acrididae	Calliptamus	Calliptamus barbarus (Costa, 1836)	species	Silvia AV Pina	grassland	direct capture in transect sampling	2014-06-18	Silvia Pina	Portugal	Beja	Alcaria Ruiva	37.7303	-7.85743	WGS 84	30	200	Adult	F	leg removed as tissue sample for DNA extraction	Barcode of Life Datasystems	Creative Commons - Share Alike	en
IBIOR006-17	INV00067	INV00067	P48_G_3p_0057	BOLD:ACQ0538	PreservedSpecimen	Research Center in Biodiversity and Genetic Resources	Arthropoda	Insecta	Orthoptera	Acrididae	Calliptamus	Calliptamus barbarus (Costa, 1836)	species	Silvia AV Pina	oak plantation	direct capture in transect sampling	2014-06-24	Silvia Pina	Portugal	Beja	Ourique	37.6363	-8.16944	WGS 84	30	244	Adult	M	leg removed as tissue sample for DNA extraction	Barcode of Life Datasystems	Creative Commons - Share Alike	en
IBIOR005-17	INV00066	INV00066	A74_Pousio_2p_0063	BOLD:AAP4386	PreservedSpecimen	Research Center in Biodiversity and Genetic Resources	Arthropoda	Insecta	Orthoptera	Acrididae	Aiolopus	Aiolopus strepens (Latreille, 1804)	species	Silvia AV Pina	grassland	direct capture in transect sampling	2014-06-04	Silvia Pina	Portugal	Beja	Aljustrel	37.8632	-8.0928	WGS 84	30	172	Adult	F	leg removed as tissue sample for DNA extraction	Barcode of Life Datasystems	Creative Commons - Share Alike	en
IBIOR436-22	INV06642	INV06642	INV06642	BOLD:AAP4452	PreservedSpecimen	Research Center in Biodiversity and Genetic Resources	Arthropoda	Insecta	Orthoptera	Acrididae	Acrotylus	Acrotylus insubricus (Scopoli, 1786)	species	Sonia AF Ferreira			2018-05-15	Sonia Ferreira	Portugal	Guarda	Hydroelectric power plant of Ponte de Jugais	40.3846	-7.7049	WGS 84	30		Adult	F	leg removed as tissue sample for DNA extraction	Barcode of Life Datasystems	Creative Commons - Share Alike	en
IBIOR002-17	INV00063	INV00063	A90_O_2p_0061	BOLD:AAJ6293	PreservedSpecimen	Research Center in Biodiversity and Genetic Resources	Arthropoda	Insecta	Orthoptera	Acrididae	Acrotylus	Acrotylus patruelis (Herrich-Schäffer, 1838)	species	Silvia AV Pina	grassland	direct capture in transect sampling	2014-06-04	Silvia Pina	Portugal	Beja	Messejana	37.8379	-8.20453	WGS 84	30	237	Adult	F	leg removed as tissue sample for DNA extraction	Barcode of Life Datasystems	Creative Commons - Share Alike	en
IBIOR588-22	INV10036	INV10036	INV10036	BOLD:ACU3727	PreservedSpecimen	Research Center in Biodiversity and Genetic Resources	Arthropoda	Insecta	Orthoptera	Tetrigidae	Tetrix	Tetrix undulata (Sowerby, 1806)	species	Sonia AF Ferreira			2019-09-25	Sonia Ferreira	Portugal	Viana do Castelo	Mosteiro de Sao Joao de Arga	41.8384	-8.7321	WGS 84	30		Adult		leg removed as tissue sample for DNA extraction	Barcode of Life Datasystems	Creative Commons - Share Alike	en
IBIOR587-22	INV09862	INV09862	INV09862	BOLD:ACU3727	PreservedSpecimen	Research Center in Biodiversity and Genetic Resources	Arthropoda	Insecta	Orthoptera	Tetrigidae	Tetrix	Tetrix undulata (Sowerby, 1806)	species	Sonia AF Ferreira			2019-09-20	Sonia Ferreira	Portugal	Braganca	Guadramil	41.9212	-6.5747	WGS 84	30		Adult		leg removed as tissue sample for DNA extraction	Barcode of Life Datasystems	Creative Commons - Share Alike	en
IBIOR586-22	INV09777	INV09777	INV09777	BOLD:ACU3727	PreservedSpecimen	Research Center in Biodiversity and Genetic Resources	Arthropoda	Insecta	Orthoptera	Tetrigidae	Tetrix	Tetrix undulata (Sowerby, 1806)	species	Sonia AF Ferreira			2019-09-18	Sonia Ferreira	Portugal	Braganca	Carrazedo	41.7664	-6.9023	WGS 84	30	890	Adult		leg removed as tissue sample for DNA extraction	Barcode of Life Datasystems	Creative Commons - Share Alike	en
IBIOR585-22	INV09776	INV09776	INV09776	BOLD:ACU3727	PreservedSpecimen	Research Center in Biodiversity and Genetic Resources	Arthropoda	Insecta	Orthoptera	Tetrigidae	Tetrix	Tetrix undulata (Sowerby, 1806)	species	Sonia AF Ferreira			2019-09-18	Sonia Ferreira	Portugal	Braganca	Carrazedo	41.7664	-6.9023	WGS 84	30	890	Adult		leg removed as tissue sample for DNA extraction	Barcode of Life Datasystems	Creative Commons - Share Alike	en
IBIOR584-22	INV09746	INV09746	INV09746	BOLD:AEO7506	PreservedSpecimen	Research Center in Biodiversity and Genetic Resources	Arthropoda	Insecta	Orthoptera	Gryllidae	Petaloptila	Petaloptila galaica Domingo, 2021	species	Sonia AF Ferreira			2019-09-16	Sonia Ferreira	Portugal	Vila Real	Santo Andre	41.8729	-7.669	WGS 84	30		Adult		leg removed as tissue sample for DNA extraction	Barcode of Life Datasystems	Creative Commons - Share Alike	en
IBIOR583-22	INV09723	INV09723	INV09723	BOLD:AER6209	PreservedSpecimen	Research Center in Biodiversity and Genetic Resources	Arthropoda	Insecta	Orthoptera	Tettigoniidae	Tessellana	Tessellana tessellata (Charpentier, 1825)	species	Sonia AF Ferreira			2019-09-15	Sonia Ferreira	Portugal	Vila Real	Serra do Larouco	41.8816	-7.7286	WGS 84	30		Adult		leg removed as tissue sample for DNA extraction	Barcode of Life Datasystems	Creative Commons - Share Alike	en
IBIOR571-22	INV02704	INV02704	INV02704	BOLD:AAL3938	PreservedSpecimen	Research Center in Biodiversity and Genetic Resources	Arthropoda	Insecta	Orthoptera	Acrididae	Chorthippus	Chorthippus vagans (Eversmann, 1848)	species	Sonia AF Ferreira			2017-07-14	Sonia Ferreira	Portugal	Braganca	Quinta do Barrabaz	41.2867	-7.3832	WGS 84	30		Adult		leg removed as tissue sample for DNA extraction	Barcode of Life Datasystems	Creative Commons - Share Alike	en
IBIOR570-22	INV07175	INV07175	INV07175	BOLD:AEO7102	PreservedSpecimen	Research Center in Biodiversity and Genetic Resources	Arthropoda	Insecta	Orthoptera	Tettigoniidae	Pterolepis	Pterolepis grallata (Pantel, 1886)	species	Sonia AF Ferreira			2018-09-09	Sonia Ferreira	Portugal	Vila Real	Amieiro	41.2839	-7.3956	WGS 84	30		Adult		leg removed as tissue sample for DNA extraction	Barcode of Life Datasystems	Creative Commons - Share Alike	en
IBIOR137-17	INV02581	INV02581	SP84	BOLD:AER1533	PreservedSpecimen	Research Center in Biodiversity and Genetic Resources	Arthropoda	Insecta	Orthoptera	Tettigoniidae	Thyreonotus	Thyreonotus bidens (Bolívar, 1887)	species	Silvia AV Pina	prickly bush in pine forest	direct capture	2016-10-16	Silvia Pina	Portugal	Setubal	Cabeco Melao	38.5467	-9.04532	WGS 84	30	45	Adult	M	leg removed as tissue sample for DNA extraction	Barcode of Life Datasystems	Creative Commons - Share Alike	en
IBIOR568-22	INV07172	INV07172	INV07172	BOLD:AER0569	PreservedSpecimen	Research Center in Biodiversity and Genetic Resources	Arthropoda	Insecta	Orthoptera	Tettigoniidae	Antaxius	Antaxius spinibrachius (Fischer, 1853)	species	Sonia AF Ferreira			2018-09-09	Sonia Ferreira	Portugal	Vila Real	Amieiro	41.2796	-7.3996	WGS 84	30		Adult		leg removed as tissue sample for DNA extraction	Barcode of Life Datasystems	Creative Commons - Share Alike	en
IBIOR135-17	INV02579	INV02579	SP72	BOLD:ADJ5172	PreservedSpecimen	Research Center in Biodiversity and Genetic Resources	Arthropoda	Insecta	Orthoptera	Acrididae	Euchorthippus	Euchorthippus elegantulus Zeuner, 1940	species	Francisco Barros	scrub meadow with rosemary and thyme	direct capture	2016-09-27	Silvia Pina	Portugal	Santarem	Casais Monizes (near geodetic landmark of Candeeiros)	39.4384	-8.9178	WGS 84	30	484	Adult	M	leg removed as tissue sample for DNA extraction	Barcode of Life Datasystems	Creative Commons - Share Alike	en
IBIOR133-17	INV02577	INV02577	SP80	BOLD:AEO9013	PreservedSpecimen	Research Center in Biodiversity and Genetic Resources	Arthropoda	Insecta	Orthoptera	Tettigoniidae	Incertana	Incertana decorata (Fieber, 1853)	species	Francisco Barros	dense grasses	direct capture	2016-09-27	Silvia Pina	Portugal	Lisboa	Quartel	39.1799	-9.0455	WGS 84	30	506	Adult	M	leg removed as tissue sample for DNA extraction	Barcode of Life Datasystems	Creative Commons - Share Alike	en
IBIOR008-17	INV00069	INV00069	P08_O_3p_0027	BOLD:AEZ7204	PreservedSpecimen	Research Center in Biodiversity and Genetic Resources	Arthropoda	Insecta	Orthoptera	Acrididae	Calliptamus	Calliptamus wattenwylianus Pantel, 1896	species	Silvia AV Pina	grassland	direct capture in transect sampling	2014-06-16	Silvia Pina	Portugal	Beja	Entradas	37.7791	-7.99434	WGS 84	30	187	Adult	M	leg removed as tissue sample for DNA extraction	Barcode of Life Datasystems	Creative Commons - Share Alike	en
IBIOR439-22	INV06744	INV06744	INV06744	BOLD:AAJ3344	PreservedSpecimen	Research Center in Biodiversity and Genetic Resources	Arthropoda	Insecta	Orthoptera	Acrididae	Sphingonotus	Sphingonotus azurescens (Rambur, 1838)	species	Sonia AF Ferreira			2018-08-21	Sonia Ferreira	Portugal	Braganca	Freixiel	41.3154	-7.2198	WGS 84	30		Adult	M	leg removed as tissue sample for DNA extraction	Barcode of Life Datasystems	Creative Commons - Share Alike	en
IBIOR438-22	INV06726	INV06726	INV06726	BOLD:ADT8663	PreservedSpecimen	Research Center in Biodiversity and Genetic Resources	Arthropoda	Insecta	Orthoptera	Acrididae	Dociostaurus	Dociostaurus jagoi Soltani, 1978	species	Sonia AF Ferreira			2018-07-28	Sonia Ferreira	Portugal	Guarda	Horta da Saboia - Faia Brava	40.9381	-7.0849	WGS 84	30		Adult		leg removed as tissue sample for DNA extraction	Barcode of Life Datasystems	Creative Commons - Share Alike	en
IBIOR004-17	INV00065	INV00065	P01_O_2p_0235	BOLD:AAZ1689	PreservedSpecimen	Research Center in Biodiversity and Genetic Resources	Arthropoda	Insecta	Orthoptera	Acrididae	Aiolopus	Aiolopus puissanti Defaut, 2005	species	Silvia AV Pina	grassland	direct capture in transect sampling	2014-06-03	Silvia Pina	Portugal	Beja	Sao Marcos da Ataboeira	37.7204	-7.93131	WGS 84	30	171	Adult	F	leg removed as tissue sample for DNA extraction	Barcode of Life Datasystems	Creative Commons - Share Alike	en
IBIOR435-22	INV06634	INV06634	INV06634	BOLD:AEQ8462	PreservedSpecimen	Research Center in Biodiversity and Genetic Resources	Arthropoda	Insecta	Orthoptera	Tettigoniidae	Conocephalus	Conocephalus fuscus (Fabricius, 1793)	species	Sonia AF Ferreira			2018-08-21	Sonia Ferreira	Portugal	Braganca	Abreiro	41.3494	-7.2899	WGS 84	30		Adult		leg removed as tissue sample for DNA extraction	Barcode of Life Datasystems	Creative Commons - Share Alike	en
IBIOR434-22	INV06631	INV06631	INV06631	BOLD:AEO7102	PreservedSpecimen	Research Center in Biodiversity and Genetic Resources	Arthropoda	Insecta	Orthoptera	Tettigoniidae	Pterolepis	Pterolepis grallata (Pantel, 1886)	species	Sonia AF Ferreira			2018-08-21	Sonia Ferreira	Portugal	Braganca	Abreiro	41.3494	-7.2899	WGS 84	30		Adult		leg removed as tissue sample for DNA extraction	Barcode of Life Datasystems	Creative Commons - Share Alike	en
IBIOR433-22	INV06629	INV06629	INV06629	BOLD:AEO7449	PreservedSpecimen	Research Center in Biodiversity and Genetic Resources	Arthropoda	Insecta	Orthoptera	Tettigoniidae	Phaneroptera	Phaneroptera nana Fieber, 1853	species	Sonia AF Ferreira			2018-08-21	Sonia Ferreira	Portugal	Braganca	Abreiro	41.3494	-7.2899	WGS 84	30		Adult		leg removed as tissue sample for DNA extraction	Barcode of Life Datasystems	Creative Commons - Share Alike	en
IBIOR432-22	INV06628	INV06628	INV06628	BOLD:ACU5079	PreservedSpecimen	Research Center in Biodiversity and Genetic Resources	Arthropoda	Insecta	Orthoptera	Acrididae	Paracinema	Paracinema tricolor (Thunberg, 1815)	species	Sonia AF Ferreira			2018-08-21	Sonia Ferreira	Portugal	Braganca	Abreiro	41.3494	-7.2899	WGS 84	30		Adult		leg removed as tissue sample for DNA extraction	Barcode of Life Datasystems	Creative Commons - Share Alike	en
IBIOR431-22	INV06609	INV06609	INV06609	BOLD:AEO7102	PreservedSpecimen	Research Center in Biodiversity and Genetic Resources	Arthropoda	Insecta	Orthoptera	Tettigoniidae	Pterolepis	Pterolepis grallata (Pantel, 1886)	species	Sonia AF Ferreira			2018-07-28	Sonia Ferreira	Portugal	Guarda	Horta da Saboia - Faia Brava	40.9381	-7.0849	WGS 84	30		Adult		leg removed as tissue sample for DNA extraction	Barcode of Life Datasystems	Creative Commons - Share Alike	en
IBIOR429-22	INV06585	INV06585	INV06585	BOLD:AEO7824	PreservedSpecimen	Research Center in Biodiversity and Genetic Resources	Arthropoda	Insecta	Orthoptera	Tettigoniidae	Neocallicrania	Neocallicrania selligera selligera (Charpentier, 1825)	subspecies	Sonia AF Ferreira			2018-07-12	Sonia Ferreira	Portugal	Braganca	Freixiel	41.3154	-7.2198	WGS 84	30		Adult		leg removed as tissue sample for DNA extraction	Barcode of Life Datasystems	Creative Commons - Share Alike	en
IBIOR427-22	INV06570	INV06570	INV06570	BOLD:AER1532	PreservedSpecimen	Research Center in Biodiversity and Genetic Resources	Arthropoda	Insecta	Orthoptera	Tettigoniidae	Thyreonotus	Thyreonotus bidens (Bolívar, 1887)	species	Sonia AF Ferreira			2018-08-15	Sonia Ferreira	Portugal	Braganca	Vilarinho das Azenhas	41.3738	-7.2032	WGS 84	30		Adult		leg removed as tissue sample for DNA extraction	Barcode of Life Datasystems	Creative Commons - Share Alike	en
IBIOR425-22	INV06560	INV06560	INV06560	BOLD:AEO7449	PreservedSpecimen	Research Center in Biodiversity and Genetic Resources	Arthropoda	Insecta	Orthoptera	Tettigoniidae	Phaneroptera	Phaneroptera nana Fieber, 1853	species	Sonia AF Ferreira			2018-08-21	Sonia Ferreira	Portugal	Braganca	Freixiel	41.3154	-7.2198	WGS 84	30		Adult	M	leg removed as tissue sample for DNA extraction	Barcode of Life Datasystems	Creative Commons - Share Alike	en
IBIOR424-22	INV06558	INV06558	INV06558	BOLD:AEO7449	PreservedSpecimen	Research Center in Biodiversity and Genetic Resources	Arthropoda	Insecta	Orthoptera	Tettigoniidae	Phaneroptera	Phaneroptera nana Fieber, 1853	species	Sonia AF Ferreira			2018-08-21	Sonia Ferreira	Portugal	Braganca	Freixiel	41.3154	-7.2198	WGS 84	30		Adult	F	leg removed as tissue sample for DNA extraction	Barcode of Life Datasystems	Creative Commons - Share Alike	en
IBIOR423-22	INV06545	INV06545	INV06545	BOLD:AAF2021	PreservedSpecimen	Research Center in Biodiversity and Genetic Resources	Arthropoda	Insecta	Orthoptera	Tettigoniidae	Tessellana	Tessellana tessellata (Charpentier, 1825)	species	Sonia AF Ferreira			2018-07-11	Sonia Ferreira	Portugal	Braganca	Vieiro	41.332	-7.2569	WGS 84	30		Adult		leg removed as tissue sample for DNA extraction	Barcode of Life Datasystems	Creative Commons - Share Alike	en
IBIOR422-22	INV06544	INV06544	INV06544	BOLD:AER1298	PreservedSpecimen	Research Center in Biodiversity and Genetic Resources	Arthropoda	Insecta	Orthoptera	Tettigoniidae	Tessellana	Tessellana tessellata (Charpentier, 1825)	species	Sonia AF Ferreira			2018-07-11	Sonia Ferreira	Portugal	Braganca	Vieiro	41.332	-7.2569	WGS 84	30		Adult		leg removed as tissue sample for DNA extraction	Barcode of Life Datasystems	Creative Commons - Share Alike	en
IBIOR421-22	INV06531	INV06531	INV06531	BOLD:ACU3727	PreservedSpecimen	Research Center in Biodiversity and Genetic Resources	Arthropoda	Insecta	Orthoptera	Tetrigidae	Tetrix	Tetrix undulata (Sowerby, 1806)	species	Sonia AF Ferreira			2018-05-15	Sonia Ferreira	Portugal	Guarda	Hydroelectric power plant of Ponte de Jugais	40.3846	-7.7049	WGS 84	30		Adult		leg removed as tissue sample for DNA extraction	Barcode of Life Datasystems	Creative Commons - Share Alike	en
IBIOR420-22	INV06520	INV06520	INV06520	BOLD:AEO7751	PreservedSpecimen	Research Center in Biodiversity and Genetic Resources	Arthropoda	Insecta	Orthoptera	Tettigoniidae	Odontura	Odontura glabricauda (Charpentier, 1825)	species	Sonia AF Ferreira			2018-05-14	Sonia Ferreira	Portugal	Castelo Branco	Herdade da Poupa	39.6804	-7.0976	WGS 84	30		Adult		leg removed as tissue sample for DNA extraction	Barcode of Life Datasystems	Creative Commons - Share Alike	en
IBIOR419-22	INV06518	INV06518	INV06518	BOLD:AEO7751	PreservedSpecimen	Research Center in Biodiversity and Genetic Resources	Arthropoda	Insecta	Orthoptera	Tettigoniidae	Odontura	Odontura glabricauda (Charpentier, 1825)	species	Sonia AF Ferreira			2018-05-14	Sonia Ferreira	Portugal	Castelo Branco	Herdade da Poupa	39.6804	-7.0976	WGS 84	30		Adult		leg removed as tissue sample for DNA extraction	Barcode of Life Datasystems	Creative Commons - Share Alike	en
IBIOR417-22	INV06511	INV06511	INV06511	BOLD:AEO6325	PreservedSpecimen	Research Center in Biodiversity and Genetic Resources	Arthropoda	Insecta	Orthoptera	Tettigoniidae	Platycleis	Platycleis albopunctata (Goeze, 1778)	species	Sonia AF Ferreira			2018-08-20	Sonia Ferreira	Portugal	Braganca	Freixiel	41.3154	-7.2198	WGS 84	30		Adult	F	leg removed as tissue sample for DNA extraction	Barcode of Life Datasystems	Creative Commons - Share Alike	en
IBIOR415-22	INV06353	INV06353	INV06353	BOLD:ACU3727	PreservedSpecimen	Research Center in Biodiversity and Genetic Resources	Arthropoda	Insecta	Orthoptera	Tetrigidae	Tetrix	Tetrix undulata (Sowerby, 1806)	species	Sonia AF Ferreira			2018-05-18	Sonia Ferreira	Portugal	Braganca	North of Salgueiro	41.9057	-7.0304	WGS 84	30		Adult		leg removed as tissue sample for DNA extraction	Barcode of Life Datasystems	Creative Commons - Share Alike	en
IBIOR412-22	INV06087	INV06087	INV06087	BOLD:AEO7449	PreservedSpecimen	Research Center in Biodiversity and Genetic Resources	Arthropoda	Insecta	Orthoptera	Tettigoniidae	Phaneroptera	Phaneroptera nana Fieber, 1853	species	Sonia AF Ferreira			2017-07-05	Sonia Ferreira	Portugal	Vila Real	Amieiro	41.2839	-7.3956	WGS 84	30		Adult		leg removed as tissue sample for DNA extraction	Barcode of Life Datasystems	Creative Commons - Share Alike	en
IBIOR411-22	INV06069	INV06069	INV06069	BOLD:AEO7102	PreservedSpecimen	Research Center in Biodiversity and Genetic Resources	Arthropoda	Insecta	Orthoptera	Tettigoniidae	Pterolepis	Pterolepis grallata (Pantel, 1886)	species	Sonia AF Ferreira			2017-09-05	Sonia Ferreira	Portugal	Vila Real	Sao Mamede de Ribatua	41.2169	-7.4395	WGS 84	30		Adult		leg removed as tissue sample for DNA extraction	Barcode of Life Datasystems	Creative Commons - Share Alike	en
IBIOR410-22	INV06068	INV06068	INV06068	BOLD:AEO7102	PreservedSpecimen	Research Center in Biodiversity and Genetic Resources	Arthropoda	Insecta	Orthoptera	Tettigoniidae	Pterolepis	Pterolepis grallata (Pantel, 1886)	species	Sonia AF Ferreira			2017-09-05	Sonia Ferreira	Portugal	Braganca	Quinta do Zimbro	41.2055	-7.4034	WGS 84	30		Adult		leg removed as tissue sample for DNA extraction	Barcode of Life Datasystems	Creative Commons - Share Alike	en
IBIOR408-22	INV06063	INV06063	INV06063	BOLD:AEO7449	PreservedSpecimen	Research Center in Biodiversity and Genetic Resources	Arthropoda	Insecta	Orthoptera	Tettigoniidae	Phaneroptera	Phaneroptera nana Fieber, 1853	species	Sonia AF Ferreira			2017-09-04	Sonia Ferreira	Portugal	Braganca	Abreiro	41.3484	-7.3056	WGS 84	30		Adult		leg removed as tissue sample for DNA extraction	Barcode of Life Datasystems	Creative Commons - Share Alike	en
IBIOR406-22	INV06052	INV06052	INV06052	BOLD:AAP4386	PreservedSpecimen	Research Center in Biodiversity and Genetic Resources	Arthropoda	Insecta	Orthoptera	Acrididae	Aiolopus	Aiolopus strepens (Latreille, 1804)	species	Sonia AF Ferreira			2017-07-04	Sonia Ferreira	Portugal	Braganca	Quinta do Barrabaz	41.2758	-7.3774	WGS 84	30		Adult		leg removed as tissue sample for DNA extraction	Barcode of Life Datasystems	Creative Commons - Share Alike	en
IBIOR404-22	INV05516	INV05516	INV05516	BOLD:AAL4618	PreservedSpecimen	Research Center in Biodiversity and Genetic Resources	Arthropoda	Insecta	Orthoptera	Tettigoniidae	Platycleis	Platycleis sabulosa Azam, 1901	species	Sonia AF Ferreira			2017-07-03	Sonia Ferreira	Portugal	Braganca	Freixiel	41.3306	-7.2401	WGS 84	30		Adult	F	leg removed as tissue sample for DNA extraction	Barcode of Life Datasystems	Creative Commons - Share Alike	en
IBIOR403-22	INV05515	INV05515	INV05515	BOLD:AEO6325	PreservedSpecimen	Research Center in Biodiversity and Genetic Resources	Arthropoda	Insecta	Orthoptera	Tettigoniidae	Platycleis	Platycleis sabulosa Azam, 1901	species	Sonia AF Ferreira			2017-07-03	Sonia Ferreira	Portugal	Braganca	Freixiel	41.3306	-7.2401	WGS 84	30		Adult	F	leg removed as tissue sample for DNA extraction	Barcode of Life Datasystems	Creative Commons - Share Alike	en
IBIOR401-22	INV05451	INV05451	INV05451	BOLD:AAF1423	PreservedSpecimen	Research Center in Biodiversity and Genetic Resources	Arthropoda	Insecta	Orthoptera	Tettigoniidae	Tettigonia	Tettigonia viridissima (Linnaeus, 1758)	species	Sonia AF Ferreira			2017-07-15	Sonia Ferreira	Portugal	Braganca	Freixiel	41.3154	-7.2198	WGS 84	30		Adult		leg removed as tissue sample for DNA extraction	Barcode of Life Datasystems	Creative Commons - Share Alike	en
IBIOR399-22	INV05439	INV05439	INV05439	BOLD:AAL4618	PreservedSpecimen	Research Center in Biodiversity and Genetic Resources	Arthropoda	Insecta	Orthoptera	Tettigoniidae	Platycleis	Platycleis sabulosa Azam, 1901	species	Sonia AF Ferreira			2017-07-03	Sonia Ferreira	Portugal	Braganca	Freixiel	41.3157	-7.2198	WGS 84	30		Adult	F	leg removed as tissue sample for DNA extraction	Barcode of Life Datasystems	Creative Commons - Share Alike	en
IBIOR396-22	INV05307	INV05307	INV05307	BOLD:AER1532	PreservedSpecimen	Research Center in Biodiversity and Genetic Resources	Arthropoda	Insecta	Orthoptera	Tettigoniidae	Thyreonotus	Thyreonotus bidens (Bolívar, 1887)	species	Sonia AF Ferreira			2017-07-14	Sonia Ferreira	Portugal	Braganca	Quinta do Barrabaz	41.2867	-7.3832	WGS 84	30		Adult		leg removed as tissue sample for DNA extraction	Barcode of Life Datasystems	Creative Commons - Share Alike	en
IBIOR392-22	INV05270	INV05270	INV05270	BOLD:AAJ6293	PreservedSpecimen	Research Center in Biodiversity and Genetic Resources	Arthropoda	Insecta	Orthoptera	Acrididae	Acrotylus	Acrotylus patruelis (Herrich-Schäffer, 1838)	species	Sonia AF Ferreira			2017-07-14	Sonia Ferreira	Portugal	Braganca	Quinta do Barrabaz	41.2867	-7.3832	WGS 84	30		Adult	M	leg removed as tissue sample for DNA extraction	Barcode of Life Datasystems	Creative Commons - Share Alike	en
IBIOR390-22	INV04384	INV04384	17	BOLD:AEP5224	PreservedSpecimen	Research Center in Biodiversity and Genetic Resources	Arthropoda	Insecta	Orthoptera	Pamphagidae	Eumigus	Eumigus ayresi Bolívar, 1912	species	Sonia AF Ferreira			2007-07-18	Sonia Ferreira	Portugal	Guarda	Near the geodetic mark Taloeiro	40.4365	-7.5823	WGS 84	30	1421	Adult	M	leg removed as tissue sample for DNA extraction	Barcode of Life Datasystems	Creative Commons - Share Alike	en
IBIOR389-22	INV04382	INV04382	2	BOLD:AEP5224	PreservedSpecimen	Research Center in Biodiversity and Genetic Resources	Arthropoda	Insecta	Orthoptera	Pamphagidae	Eumigus	Eumigus ayresi Bolívar, 1912	species	Sonia AF Ferreira			2007-06-11	Sonia Ferreira	Portugal	Guarda	Castelo Rodrigo	40.8775	-6.9645	WGS 84	30	798	Adult	M	leg removed as tissue sample for DNA extraction	Barcode of Life Datasystems	Creative Commons - Share Alike	en
IBIOR388-22	INV04381	INV04381	6	BOLD:AEP5224	PreservedSpecimen	Research Center in Biodiversity and Genetic Resources	Arthropoda	Insecta	Orthoptera	Pamphagidae	Eumigus	Eumigus ayresi Bolívar, 1912	species	Sonia AF Ferreira			2007-06-12	Sonia Ferreira	Portugal	Guarda	Nave de Santo Antonio, near the fountain	40.3173	-7.5779	WGS 84	30	1550	Adult	F	leg removed as tissue sample for DNA extraction	Barcode of Life Datasystems	Creative Commons - Share Alike	en
IBIOR383-22	INV04335	INV04335	INV04335	BOLD:AER2533	PreservedSpecimen	Research Center in Biodiversity and Genetic Resources	Arthropoda	Insecta	Orthoptera	Tetrigidae	Tetrix	Tetrix depressa Brisout de Barneville, 1848	species	Sonia AF Ferreira			2005-05-17	Sonia Ferreira	Portugal	Guarda	Alto do Vale Redondo	40.96	-7.25	WGS 84	30		Adult		leg removed as tissue sample for DNA extraction	Barcode of Life Datasystems	Creative Commons - Share Alike	en
IBIOR378-22	INV04327	INV04327	INV04327	BOLD:AAP5007	PreservedSpecimen	Research Center in Biodiversity and Genetic Resources	Arthropoda	Insecta	Orthoptera	Tetrigidae	Paratettix	Paratettix meridionalis (Rambur, 1838)	species	Sonia AF Ferreira			2005-03-13	Sonia Ferreira	Portugal	Portalegre	Almuro stream banks	38.995	-7.47	WGS 84	30	230	Adult		leg removed as tissue sample for DNA extraction	Barcode of Life Datasystems	Creative Commons - Share Alike	en
IBIOR375-22	INV04324	INV04324	INV04324	BOLD:AER2533	PreservedSpecimen	Research Center in Biodiversity and Genetic Resources	Arthropoda	Insecta	Orthoptera	Tetrigidae	Tetrix	Tetrix depressa Brisout de Barneville, 1848	species	Sonia AF Ferreira			2005-04-13	Sonia Ferreira	Portugal	Guarda	Salgueiro stream banks	40.416	-7.573	WGS 84	30	1280	Adult	M	leg removed as tissue sample for DNA extraction	Barcode of Life Datasystems	Creative Commons - Share Alike	en
IBIOR373-22	INV04322	INV04322	INV04322	BOLD:ACU3727	PreservedSpecimen	Research Center in Biodiversity and Genetic Resources	Arthropoda	Insecta	Orthoptera	Tetrigidae	Tetrix	Tetrix undulata (Sowerby, 1806)	species	Sonia AF Ferreira			2005-06-02	Sonia Ferreira	Portugal	Braganca	Moimenta, Ponte do Couco	41.951	-6.9528	WGS 84	30	760	Adult	M	leg removed as tissue sample for DNA extraction	Barcode of Life Datasystems	Creative Commons - Share Alike	en
IBIOR364-22	INV04148	INV04148	INV04148	BOLD:AEP5099	PreservedSpecimen	Research Center in Biodiversity and Genetic Resources	Arthropoda	Insecta	Orthoptera	Gryllotalpidae	Gryllotalpa	Gryllotalpa vineae Bennet-Clark, 1970	species	Sonia AF Ferreira			2015-01-01		Portugal	Beja	Castro Verde	37.7	-8.1	WGS 84	30		Adult		leg removed as tissue sample for DNA extraction	Barcode of Life Datasystems	Creative Commons - Share Alike	en
IBIOR362-22	INV04122	INV04122	INV04122	BOLD:AEP5098	PreservedSpecimen	Research Center in Biodiversity and Genetic Resources	Arthropoda	Insecta	Orthoptera	Gryllidae	Gryllomorpha	Gryllomorpha uclensis Pantel, 1890	species	Sonia AF Ferreira			2016-09-24	Sonia Ferreira	Portugal	Braganca	Ribeira do Mosteiro (ponte da calcada)	41.0571	-6.9063	WGS 84	30		Adult		leg removed as tissue sample for DNA extraction	Barcode of Life Datasystems	Creative Commons - Share Alike	en
IBIOR361-22	INV04121	INV04121	INV04121	BOLD:AEP5098	PreservedSpecimen	Research Center in Biodiversity and Genetic Resources	Arthropoda	Insecta	Orthoptera	Gryllidae	Gryllomorpha	Gryllomorpha uclensis Pantel, 1890	species	Sonia AF Ferreira			2016-09-24	Sonia Ferreira	Portugal	Braganca	Ribeira do Mosteiro (ponte da calcada)	41.0571	-6.9063	WGS 84	30		Adult		leg removed as tissue sample for DNA extraction	Barcode of Life Datasystems	Creative Commons - Share Alike	en
IBIOR359-22	INV04118	INV04118	INV04118	BOLD:AER1532	PreservedSpecimen	Research Center in Biodiversity and Genetic Resources	Arthropoda	Insecta	Orthoptera	Tettigoniidae	Thyreonotus	Thyreonotus bidens (Bolívar, 1887)	species	Sonia AF Ferreira			2016-09-24	Sonia Ferreira	Portugal	Braganca	Ribeira do Mosteiro (ponte da calcada)	41.0571	-6.9063	WGS 84	30		Adult		leg removed as tissue sample for DNA extraction	Barcode of Life Datasystems	Creative Commons - Share Alike	en
IBIOR355-22	INV04101	INV04101	INV04101	BOLD:AEP5099	PreservedSpecimen	Research Center in Biodiversity and Genetic Resources	Arthropoda	Insecta	Orthoptera	Gryllotalpidae	Gryllotalpa	Gryllotalpa vineae Bennet-Clark, 1970	species	Sonia AF Ferreira			2016-09-16	Sonia Ferreira	Portugal	Porto	Vairao	41.3283	-8.67276	WGS 84	30		Adult		leg removed as tissue sample for DNA extraction	Barcode of Life Datasystems	Creative Commons - Share Alike	en
IBIOR354-22	INV04091	INV04091	INV04091	BOLD:AEO7825	PreservedSpecimen	Research Center in Biodiversity and Genetic Resources	Arthropoda	Insecta	Orthoptera	Tettigoniidae	Neocallicrania	Neocallicrania selligera meridionalis (Pfau, 1996)	subspecies	Sonia AF Ferreira			2016-08-26	Sonia Ferreira | Martin Corley | Ana Rita Goncalves	Portugal	Guarda	S. Pedro (birches)	40.3252	-7.5723	WGS 84	30		Adult	F	leg removed as tissue sample for DNA extraction	Barcode of Life Datasystems	Creative Commons - Share Alike	en
IBIOR352-22	INV04088	INV04088	INV04088	BOLD:AER0567	PreservedSpecimen	Research Center in Biodiversity and Genetic Resources	Arthropoda	Insecta	Orthoptera	Tettigoniidae	Antaxius	Antaxius spinibrachius (Fischer, 1853)	species	Sonia AF Ferreira			2016-08-30	Sonia Ferreira | Martin Corley | Ana Rita Goncalves	Portugal	Braganca	Vimioso N6	41.5972	-6.5585	WGS 84	30		Adult		leg removed as tissue sample for DNA extraction	Barcode of Life Datasystems	Creative Commons - Share Alike	en
IBIOR351-22	INV04053	INV04053	INV04053	BOLD:AAP4386	PreservedSpecimen	Research Center in Biodiversity and Genetic Resources	Arthropoda	Insecta	Orthoptera	Acrididae	Aiolopus	Aiolopus strepens (Latreille, 1804)	species	Sonia AF Ferreira			2016-09-02	Sonia Ferreira | Martin Corley | Ana Rita Goncalves	Portugal	Braganca	Dine	41.9093	-6.9331	WGS 84	30		Adult		leg removed as tissue sample for DNA extraction	Barcode of Life Datasystems	Creative Commons - Share Alike	en
IBIOR350-22	INV04046	INV04046	INV04046	BOLD:AEP5287	PreservedSpecimen	Research Center in Biodiversity and Genetic Resources	Arthropoda	Insecta	Orthoptera	Gryllidae	Eugryllodes	Eugryllodes escalerae (Bolívar, 1894)	species	Sonia AF Ferreira			2016-08-30	Sonia Ferreira | Martin Corley | Ana Rita Goncalves	Portugal	Braganca	Vimioso	41.591	-6.5612	WGS 84	30		Adult	M	leg removed as tissue sample for DNA extraction	Barcode of Life Datasystems	Creative Commons - Share Alike	en
IBIOR349-22	INV04042	INV04042	INV04042	BOLD:AEO7449	PreservedSpecimen	Research Center in Biodiversity and Genetic Resources	Arthropoda	Insecta	Orthoptera	Tettigoniidae	Phaneroptera	Phaneroptera nana Fieber, 1853	species	Sonia AF Ferreira			2016-09-01	Sonia Ferreira	Portugal	Braganca	Paçó, Barragem de Prada	41.8669	-6.98292	WGS 84	30		Adult		leg removed as tissue sample for DNA extraction	Barcode of Life Datasystems	Creative Commons - Share Alike	en
IBIOR348-22	INV04036	INV04036	INV04036	BOLD:AER0567	PreservedSpecimen	Research Center in Biodiversity and Genetic Resources	Arthropoda	Insecta	Orthoptera	Tettigoniidae	Antaxius	Antaxius spinibrachius (Fischer, 1853)	species	Sonia AF Ferreira			2016-08-31	Sonia Ferreira | Martin Corley | Ana Rita Goncalves	Portugal	Braganca	Franca	41.9052	-6.7757	WGS 84	30	850	Adult		leg removed as tissue sample for DNA extraction	Barcode of Life Datasystems	Creative Commons - Share Alike	en
IBIOR347-22	INV04034	INV04034	INV04034	BOLD:AER0567	PreservedSpecimen	Research Center in Biodiversity and Genetic Resources	Arthropoda	Insecta	Orthoptera	Tettigoniidae	Antaxius	Antaxius spinibrachius (Fischer, 1853)	species	Sonia AF Ferreira			2016-08-31	Sonia Ferreira | Martin Corley | Ana Rita Goncalves	Portugal	Braganca	Franca	41.9052	-6.7757	WGS 84	30	850	Adult		leg removed as tissue sample for DNA extraction	Barcode of Life Datasystems	Creative Commons - Share Alike	en
IBIOR346-22	INV04028	INV04028	INV04028	BOLD:ACQ0538	PreservedSpecimen	Research Center in Biodiversity and Genetic Resources	Arthropoda	Insecta	Orthoptera	Acrididae	Calliptamus	Calliptamus barbarus (Costa, 1836)	species	Sonia AF Ferreira			2016-08-31	Sonia Ferreira | Martin Corley | Ana Rita Goncalves	Portugal	Braganca	Franca	41.9052	-6.7757	WGS 84	30	850	Adult		leg removed as tissue sample for DNA extraction	Barcode of Life Datasystems	Creative Commons - Share Alike	en
IBIOR345-22	INV04021	INV04021	INV04021	BOLD:AEO7449	PreservedSpecimen	Research Center in Biodiversity and Genetic Resources	Arthropoda	Insecta	Orthoptera	Tettigoniidae	Phaneroptera	Phaneroptera nana Fieber, 1853	species	Sonia AF Ferreira			2016-09-02	Sonia Ferreira | Martin Corley | Ana Rita Goncalves	Portugal	Braganca	Dine	41.9093	-6.9331	WGS 84	30		Adult		leg removed as tissue sample for DNA extraction	Barcode of Life Datasystems	Creative Commons - Share Alike	en
IBIOR344-22	INV04019	INV04019	INV04019	BOLD:AEO7449	PreservedSpecimen	Research Center in Biodiversity and Genetic Resources	Arthropoda	Insecta	Orthoptera	Tettigoniidae	Phaneroptera	Phaneroptera nana Fieber, 1853	species	Sonia AF Ferreira			2016-09-02	Sonia Ferreira | Martin Corley | Ana Rita Goncalves	Portugal	Braganca	Dine	41.9093	-6.9331	WGS 84	30		Adult		leg removed as tissue sample for DNA extraction	Barcode of Life Datasystems	Creative Commons - Share Alike	en
IBIOR343-22	INV04015	INV04015	INV04015	BOLD:AEP5287	PreservedSpecimen	Research Center in Biodiversity and Genetic Resources	Arthropoda	Insecta	Orthoptera	Gryllidae	Eugryllodes	Eugryllodes escalerae (Bolívar, 1894)	species	Sonia AF Ferreira			2016-09-02	Sonia Ferreira | Martin Corley | Ana Rita Goncalves	Portugal	Braganca	Dine	41.9093	-6.9331	WGS 84	30		Adult	M	leg removed as tissue sample for DNA extraction	Barcode of Life Datasystems	Creative Commons - Share Alike	en
IBIOR342-22	INV04014	INV04014	INV04014	BOLD:AEP5287	PreservedSpecimen	Research Center in Biodiversity and Genetic Resources	Arthropoda	Insecta	Orthoptera	Gryllidae	Eugryllodes	Eugryllodes escalerae (Bolívar, 1894)	species	Sonia AF Ferreira			2016-09-02	Sonia Ferreira | Martin Corley | Ana Rita Goncalves	Portugal	Braganca	Dine	41.9093	-6.9331	WGS 84	30		Adult	M	leg removed as tissue sample for DNA extraction	Barcode of Life Datasystems	Creative Commons - Share Alike	en
IBIOR341-22	INV04008	INV04008	INV04008	BOLD:AEO7449	PreservedSpecimen	Research Center in Biodiversity and Genetic Resources	Arthropoda	Insecta	Orthoptera	Tettigoniidae	Phaneroptera	Phaneroptera nana Fieber, 1853	species	Sonia AF Ferreira			2016-09-02	Sonia Ferreira	Portugal	Braganca	Dine	41.9093	-6.93305	WGS 84	30		Adult		leg removed as tissue sample for DNA extraction	Barcode of Life Datasystems	Creative Commons - Share Alike	en
IBIOR340-22	INV04001	INV04001	INV04001	BOLD:AER0568	PreservedSpecimen	Research Center in Biodiversity and Genetic Resources	Arthropoda	Insecta	Orthoptera	Tettigoniidae	Antaxius	Antaxius spinibrachius (Fischer, 1853)	species	Sonia AF Ferreira			2016-08-27	Sonia Ferreira	Portugal	Guarda	Carvalheira	40.419	-7.52194	WGS 84	30		Adult		leg removed as tissue sample for DNA extraction	Barcode of Life Datasystems	Creative Commons - Share Alike	en
IBIOR339-22	INV04000	INV04000	INV04000	BOLD:AER0568	PreservedSpecimen	Research Center in Biodiversity and Genetic Resources	Arthropoda	Insecta	Orthoptera	Tettigoniidae	Antaxius	Antaxius spinibrachius (Fischer, 1853)	species	Sonia AF Ferreira			2016-08-27	Sonia Ferreira	Portugal	Guarda	Carvalheira	40.419	-7.52194	WGS 84	30		Adult		leg removed as tissue sample for DNA extraction	Barcode of Life Datasystems	Creative Commons - Share Alike	en
IBIOR338-22	INV03998	INV03998	INV03998	BOLD:AEO6325	PreservedSpecimen	Research Center in Biodiversity and Genetic Resources	Arthropoda	Insecta	Orthoptera	Tettigoniidae	Platycleis	Platycleis albopunctata (Goeze, 1778)	species	Sonia AF Ferreira			2016-08-27	Sonia Ferreira | Martin Corley | Ana Rita Goncalves	Portugal	Guarda	Vale do Rossim	40.3932	-7.6009	WGS 84	30		Adult	F	leg removed as tissue sample for DNA extraction	Barcode of Life Datasystems	Creative Commons - Share Alike	en
IBIOR337-22	INV03994	INV03994	INV03994	BOLD:AER0568	PreservedSpecimen	Research Center in Biodiversity and Genetic Resources	Arthropoda	Insecta	Orthoptera	Tettigoniidae	Antaxius	Antaxius spinibrachius (Fischer, 1853)	species	Sonia AF Ferreira			2016-08-27	Sonia Ferreira | Martin Corley | Ana Rita Goncalves	Portugal	Guarda	Vale do Rossim	40.3932	-7.6009	WGS 84	30		Adult		leg removed as tissue sample for DNA extraction	Barcode of Life Datasystems	Creative Commons - Share Alike	en
IBIOR336-22	INV03993	INV03993	INV03993	BOLD:AER0568	PreservedSpecimen	Research Center in Biodiversity and Genetic Resources	Arthropoda	Insecta	Orthoptera	Tettigoniidae	Antaxius	Antaxius spinibrachius (Fischer, 1853)	species	Sonia AF Ferreira			2016-08-27	Sonia Ferreira | Martin Corley | Ana Rita Goncalves	Portugal	Guarda	Vale do Rossim	40.3932	-7.6009	WGS 84	30		Adult		leg removed as tissue sample for DNA extraction	Barcode of Life Datasystems	Creative Commons - Share Alike	en
IBIOR335-22	INV03978	INV03978	INV03978	BOLD:AEO7449	PreservedSpecimen	Research Center in Biodiversity and Genetic Resources	Arthropoda	Insecta	Orthoptera	Tettigoniidae	Phaneroptera	Phaneroptera nana Fieber, 1853	species	Sonia AF Ferreira			2016-08-26	Sonia Ferreira | Martin Corley | Ana Rita Goncalves	Portugal	Guarda	Hydroelectric power plant of Ponte de Jugais	40.3846	-7.7049	WGS 84	30		Adult		leg removed as tissue sample for DNA extraction	Barcode of Life Datasystems	Creative Commons - Share Alike	en
IBIOR334-22	INV03968	INV03968	INV03968	BOLD:AEO7449	PreservedSpecimen	Research Center in Biodiversity and Genetic Resources	Arthropoda	Insecta	Orthoptera	Tettigoniidae	Phaneroptera	Phaneroptera nana Fieber, 1853	species	Sonia AF Ferreira			2016-08-26	Sonia Ferreira | Martin Corley | Ana Rita Goncalves	Portugal	Guarda	Hydroelectric power plant of Ponte de Jugais	40.3846	-7.7049	WGS 84	30		Adult		leg removed as tissue sample for DNA extraction	Barcode of Life Datasystems	Creative Commons - Share Alike	en
IBIOR333-22	INV03952	INV03952	INV03952	BOLD:AEO6324	PreservedSpecimen	Research Center in Biodiversity and Genetic Resources	Arthropoda	Insecta	Orthoptera	Tettigoniidae	Lluciapomaresius	Lluciapomaresius asturiensis (Bolívar, 1898)	species	Sonia AF Ferreira			2016-08-27	Sonia Ferreira | Martin Corley | Ana Rita Goncalves	Portugal	Guarda	Lagoa Comprida	40.3645	-7.6363	WGS 84	30		Adult		leg removed as tissue sample for DNA extraction	Barcode of Life Datasystems	Creative Commons - Share Alike	en
IBIOR332-22	INV03948	INV03948	INV03948	BOLD:AER0568	PreservedSpecimen	Research Center in Biodiversity and Genetic Resources	Arthropoda	Insecta	Orthoptera	Tettigoniidae	Antaxius	Antaxius spinibrachius (Fischer, 1853)	species	Sonia AF Ferreira			2016-08-26	Sonia Ferreira | Martin Corley | Ana Rita Goncalves	Portugal	Guarda	Hydroelectric power plant of Ponte de Jugais	40.3846	-7.7049	WGS 84	30		Adult		leg removed as tissue sample for DNA extraction	Barcode of Life Datasystems	Creative Commons - Share Alike	en
IBIOR331-22	INV03941	INV03941	INV03941	BOLD:AAC5779	PreservedSpecimen	Research Center in Biodiversity and Genetic Resources	Arthropoda	Insecta	Orthoptera	Acrididae	Chorthippus	Chorthippus binotatus (Charpentier, 1825)	species	Sonia AF Ferreira			2016-08-27	Sonia Ferreira	Portugal	Guarda	Vale do Rossim	40.3932	-7.60087	WGS 84	30		Adult	M	leg removed as tissue sample for DNA extraction	Barcode of Life Datasystems	Creative Commons - Share Alike	en
IBIOR330-22	INV03938	INV03938	INV03938	BOLD:AEO7506	PreservedSpecimen	Research Center in Biodiversity and Genetic Resources	Arthropoda	Insecta	Orthoptera	Gryllidae	Petaloptila	Petaloptila galaica Domingo, 2021	species	Sonia AF Ferreira			2015-01-01	Sonia Ferreira	Portugal	Porto	Campus Agrario de Vairao	41.3283	-8.6728	WGS 84	30	100	Juvenile		leg removed as tissue sample for DNA extraction	Barcode of Life Datasystems	Creative Commons - Share Alike	en
IBIOR329-22	INV03759	INV03759	INV03759	BOLD:AAC3438	PreservedSpecimen	Research Center in Biodiversity and Genetic Resources	Arthropoda	Insecta	Orthoptera	Trigonidiidae	Nemobius	Nemobius sylvestris (Bosc, 1792)	species	Sonia AF Ferreira			2016-09-23	Sonia Ferreira | Vanessa Mata	Portugal	Braganca	Quinta do Zacarias	41.3441	-6.9204	WGS 84	30		Adult		leg removed as tissue sample for DNA extraction	Barcode of Life Datasystems	Creative Commons - Share Alike	en
IBIOR328-22	INV03758	INV03758	INV03758	BOLD:AAC3438	PreservedSpecimen	Research Center in Biodiversity and Genetic Resources	Arthropoda	Insecta	Orthoptera	Trigonidiidae	Nemobius	Nemobius sylvestris (Bosc, 1792)	species	Sonia AF Ferreira			2016-09-23	Sonia Ferreira | Vanessa Mata	Portugal	Braganca	Quinta do Zacarias	41.3441	-6.9204	WGS 84	30		Adult		leg removed as tissue sample for DNA extraction	Barcode of Life Datasystems	Creative Commons - Share Alike	en
IBIOR327-22	INV03744	INV03744	INV03744	BOLD:ABX6319	PreservedSpecimen	Research Center in Biodiversity and Genetic Resources	Arthropoda	Insecta	Orthoptera	Gryllidae	Gryllus	Gryllus bimaculatus De Geer, 1773	species	Sonia AF Ferreira			2016-09-24	Sonia Ferreira | Vanessa Mata	Portugal	Braganca	Ribeira do Mosteiro (ponte da calcada)	41.0571	-6.9063	WGS 84	30		Juvenile		leg removed as tissue sample for DNA extraction	Barcode of Life Datasystems	Creative Commons - Share Alike	en
IBIOR326-22	INV03740	INV03740	INV03740	BOLD:AAJ6293	PreservedSpecimen	Research Center in Biodiversity and Genetic Resources	Arthropoda	Insecta	Orthoptera	Acrididae	Acrotylus	Acrotylus patruelis (Herrich-Schäffer, 1838)	species	Sonia AF Ferreira			2016-09-24	Sonia Ferreira | Vanessa Mata	Portugal	Braganca	Ribeira do Mosteiro (ponte da calcada)	41.0571	-6.9063	WGS 84	30		Adult	F	leg removed as tissue sample for DNA extraction	Barcode of Life Datasystems	Creative Commons - Share Alike	en
IBIOR325-22	INV03739	INV03739	INV03739	BOLD:AEO6935	PreservedSpecimen	Research Center in Biodiversity and Genetic Resources	Arthropoda	Insecta	Orthoptera	Trigonidiidae	Pteronemobius	Pteronemobius lineolatus (Brullé, 1835)	species	Sonia AF Ferreira			2016-09-24	Sonia Ferreira | Vanessa Mata	Portugal	Braganca	Ribeira do Mosteiro (ponte da calcada)	41.0571	-6.9063	WGS 84	30		Adult		leg removed as tissue sample for DNA extraction	Barcode of Life Datasystems	Creative Commons - Share Alike	en
IBIOR323-22	INV03734	INV03734	INV03734	BOLD:AER0035	PreservedSpecimen	Research Center in Biodiversity and Genetic Resources	Arthropoda	Insecta	Orthoptera	Acrididae	Chorthippus	Chorthippus jucundus (Fischer, 1853)	species	Sonia AF Ferreira			2016-08-26	Sonia Ferreira | Martin Corley | Ana Rita Goncalves	Portugal	Guarda	Fonte Santa	40.383	-7.5448	WGS 84	30		Adult	M	leg removed as tissue sample for DNA extraction	Barcode of Life Datasystems	Creative Commons - Share Alike	en
IBIOR321-22	INV03714	INV03714	INV03714	BOLD:AAF1605	PreservedSpecimen	Research Center in Biodiversity and Genetic Resources	Arthropoda	Insecta	Orthoptera	Tetrigidae	Tetrix	Tetrix ceperoi (Bolívar, 1887)	species	Sonia AF Ferreira			2016-09-01	Sonia Ferreira | Martin Corley | Ana Rita Goncalves	Portugal	Braganca	Paçó, Barragem de Prada	41.8669	-6.9829	WGS 84	30		Adult		leg removed as tissue sample for DNA extraction	Barcode of Life Datasystems	Creative Commons - Share Alike	en
IBIOR319-22	INV03712	INV03712	INV03712	BOLD:AAC3399	PreservedSpecimen	Research Center in Biodiversity and Genetic Resources	Arthropoda	Insecta	Orthoptera	Acrididae	Pseudochorthippus	Pseudochorthippus parallelus (Zetterstedt, 1821)	species	Sonia AF Ferreira			2016-09-02	Sonia Ferreira | Martin Corley | Ana Rita Goncalves	Portugal	Braganca	Cova da Lua	41.878	-6.8107	WGS 84	30		Adult		leg removed as tissue sample for DNA extraction	Barcode of Life Datasystems	Creative Commons - Share Alike	en
IBIOR318-22	INV03711	INV03711	INV03711	BOLD:AEI2886	PreservedSpecimen	Research Center in Biodiversity and Genetic Resources	Arthropoda	Insecta	Orthoptera	Acrididae	Sphingonotus	Sphingonotus lluciapomaresi (Defaut, 2005)	species	Sonia AF Ferreira			2016-08-30	Sonia Ferreira | Martin Corley | Ana Rita Goncalves	Portugal	Braganca	Vimioso N6	41.5972	-6.5585	WGS 84	30		Adult	M	leg removed as tissue sample for DNA extraction	Barcode of Life Datasystems	Creative Commons - Share Alike	en
IBIOR317-22	INV03710	INV03710	INV03710	BOLD:AEP5098	PreservedSpecimen	Research Center in Biodiversity and Genetic Resources	Arthropoda	Insecta	Orthoptera	Gryllidae	Gryllomorpha	Gryllomorpha uclensis Pantel, 1890	species	Sonia AF Ferreira			2016-08-30	Sonia Ferreira | Martin Corley | Ana Rita Goncalves	Portugal	Braganca	Vimioso N6	41.5972	-6.5585	WGS 84	30		Adult		leg removed as tissue sample for DNA extraction	Barcode of Life Datasystems	Creative Commons - Share Alike	en
IBIOR316-22	INV03709	INV03709	INV03709	BOLD:AEI2886	PreservedSpecimen	Research Center in Biodiversity and Genetic Resources	Arthropoda	Insecta	Orthoptera	Acrididae	Sphingonotus	Sphingonotus lluciapomaresi (Defaut, 2005)	species	Sonia AF Ferreira			2016-08-30	Sonia Ferreira | Martin Corley | Ana Rita Goncalves	Portugal	Braganca	Vimioso N6	41.5972	-6.5585	WGS 84	30		Adult	M	leg removed as tissue sample for DNA extraction	Barcode of Life Datasystems	Creative Commons - Share Alike	en
IBIOR315-22	INV03671	INV03671	INV03671	BOLD:AEO7506	PreservedSpecimen	Research Center in Biodiversity and Genetic Resources	Arthropoda	Insecta	Orthoptera	Gryllidae	Petaloptila	Petaloptila galaica Domingo, 2021	species	Sonia AF Ferreira			2016-09-02	Sonia Ferreira | Martin Corley | Ana Rita Goncalves	Portugal	Braganca	Dine	41.9093	-6.9331	WGS 84	30		Adult		leg removed as tissue sample for DNA extraction	Barcode of Life Datasystems	Creative Commons - Share Alike	en
IBIOR314-22	INV03646	INV03646	INV03646	BOLD:ACQ0538	PreservedSpecimen	Research Center in Biodiversity and Genetic Resources	Arthropoda	Insecta	Orthoptera	Acrididae	Calliptamus	Calliptamus barbarus (Costa, 1836)	species	Sonia AF Ferreira			2016-08-31	Sonia Ferreira | Martin Corley | Ana Rita Goncalves	Portugal	Braganca	Franca	41.9052	-6.7757	WGS 84	30	850	Adult		leg removed as tissue sample for DNA extraction	Barcode of Life Datasystems	Creative Commons - Share Alike	en
IBIOR313-22	INV03628	INV03628	INV03628	BOLD:ADT8663	PreservedSpecimen	Research Center in Biodiversity and Genetic Resources	Arthropoda	Insecta	Orthoptera	Acrididae	Dociostaurus	Dociostaurus jagoi Soltani, 1978	species	Sonia AF Ferreira			2016-08-31	Sonia Ferreira | Martin Corley | Ana Rita Goncalves	Portugal	Braganca	Franca	41.9052	-6.7757	WGS 84	30	850	Adult		leg removed as tissue sample for DNA extraction	Barcode of Life Datasystems	Creative Commons - Share Alike	en
IBIOR312-22	INV03607	INV03607	INV03607	BOLD:AEP5098	PreservedSpecimen	Research Center in Biodiversity and Genetic Resources	Arthropoda	Insecta	Orthoptera	Gryllidae	Gryllomorpha	Gryllomorpha uclensis Pantel, 1890	species	Sonia AF Ferreira			2016-08-30	Sonia Ferreira | Martin Corley | Ana Rita Goncalves	Portugal	Braganca	Vimioso	41.591	-6.5612	WGS 84	30		Adult		leg removed as tissue sample for DNA extraction	Barcode of Life Datasystems	Creative Commons - Share Alike	en
IBIOR311-22	INV03557	INV03557	INV03557	BOLD:ADJ5172	PreservedSpecimen	Research Center in Biodiversity and Genetic Resources	Arthropoda	Insecta	Orthoptera	Acrididae	Euchorthippus	Euchorthippus elegantulus Zeuner, 1940	species	Sonia AF Ferreira			2016-08-28	Sonia Ferreira | Martin Corley | Ana Rita Goncalves	Portugal	Braganca	Quinta do Zacarias	41.3441	-6.9204	WGS 84	30		Adult	M	leg removed as tissue sample for DNA extraction	Barcode of Life Datasystems	Creative Commons - Share Alike	en
IBIOR310-22	INV03556	INV03556	INV03556	BOLD:ADT8663	PreservedSpecimen	Research Center in Biodiversity and Genetic Resources	Arthropoda	Insecta	Orthoptera	Acrididae	Dociostaurus	Dociostaurus jagoi Soltani, 1978	species	Sonia AF Ferreira			2016-08-28	Sonia Ferreira | Martin Corley | Ana Rita Goncalves	Portugal	Braganca	Quinta do Zacarias	41.3441	-6.9204	WGS 84	30		Adult		leg removed as tissue sample for DNA extraction	Barcode of Life Datasystems	Creative Commons - Share Alike	en
IBIOR309-22	INV03547	INV03547	INV03547	BOLD:ADT8663	PreservedSpecimen	Research Center in Biodiversity and Genetic Resources	Arthropoda	Insecta	Orthoptera	Acrididae	Dociostaurus	Dociostaurus jagoi Soltani, 1978	species	Sonia AF Ferreira			2016-08-28	Sonia Ferreira | Martin Corley | Ana Rita Goncalves	Portugal	Braganca	Quinta do Zacarias	41.3441	-6.9204	WGS 84	30		Adult		leg removed as tissue sample for DNA extraction	Barcode of Life Datasystems	Creative Commons - Share Alike	en
IBIOR308-22	INV03536	INV03536	INV03536	BOLD:ADT8663	PreservedSpecimen	Research Center in Biodiversity and Genetic Resources	Arthropoda	Insecta	Orthoptera	Acrididae	Dociostaurus	Dociostaurus jagoi Soltani, 1978	species	Sonia AF Ferreira			2016-08-28	Sonia Ferreira | Martin Corley | Ana Rita Goncalves	Portugal	Braganca	Quinta do Zacarias	41.3441	-6.9204	WGS 84	30		Adult		leg removed as tissue sample for DNA extraction	Barcode of Life Datasystems	Creative Commons - Share Alike	en
IBIOR307-22	INV03388	INV03388	INV03388	BOLD:AEO6324	PreservedSpecimen	Research Center in Biodiversity and Genetic Resources	Arthropoda	Insecta	Orthoptera	Tettigoniidae	Lluciapomaresius	Lluciapomaresius asturiensis (Bolívar, 1898)	species	Sonia AF Ferreira			2016-08-26	Sonia Ferreira | Martin Corley | Ana Rita Goncalves	Portugal	Guarda	Near Vale Rossim	40.3849	-7.6175	WGS 84	30	1445	Adult		leg removed as tissue sample for DNA extraction	Barcode of Life Datasystems	Creative Commons - Share Alike	en
IBIOR306-22	INV03278	INV03278	INV03278	BOLD:AEO7436	PreservedSpecimen	Research Center in Biodiversity and Genetic Resources	Arthropoda	Insecta	Orthoptera	Acrididae	Pezotettix	Pezotettix giornae (Rossi, 1794)	species	Sonia AF Ferreira			2016-08-28	Sonia Ferreira | Martin Corley | Ana Rita Goncalves	Portugal	Braganca	Quinta do Zacarias	41.3441	-6.9204	WGS 84	30		Adult		leg removed as tissue sample for DNA extraction	Barcode of Life Datasystems	Creative Commons - Share Alike	en
IBIOR305-22	INV03265	INV03265	INV03265	BOLD:AEO7507	PreservedSpecimen	Research Center in Biodiversity and Genetic Resources	Arthropoda	Insecta	Orthoptera	Gryllidae	Petaloptila	Petaloptila fermini Gorochov & Llorente del Moral, 2001	species	Sonia AF Ferreira			2016-05-28	Sonia Ferreira	Portugal	Leiria	2 km East of Ansiao	39.9174	-8.4134	WGS 84	30		Juvenile		leg removed as tissue sample for DNA extraction	Barcode of Life Datasystems	Creative Commons - Share Alike	en
IBIOR304-22	INV03264	INV03264	INV03264	BOLD:AEO7507	PreservedSpecimen	Research Center in Biodiversity and Genetic Resources	Arthropoda	Insecta	Orthoptera	Gryllidae	Petaloptila	Petaloptila fermini Gorochov & Llorente del Moral, 2001	species	Sonia AF Ferreira			2016-03-16	Francisco Barros	Portugal	Leiria	Barroca, Alcaria	39.56	-8.79	WGS 84	30		Adult	M	leg removed as tissue sample for DNA extraction	Barcode of Life Datasystems	Creative Commons - Share Alike	en
IBIOR303-22	INV03263	INV03263	INV03263	BOLD:AEO7507	PreservedSpecimen	Research Center in Biodiversity and Genetic Resources	Arthropoda	Insecta	Orthoptera	Gryllidae	Petaloptila	Petaloptila fermini Gorochov & Llorente del Moral, 2001	species	Sonia AF Ferreira			2014-03-23	Francisco Barros	Portugal	Leiria	Barroca, Alcaria	39.56	-8.79	WGS 84	30		Adult	F	leg removed as tissue sample for DNA extraction	Barcode of Life Datasystems	Creative Commons - Share Alike	en
IBIOR302-22	INV03262	INV03262	INV03262	BOLD:AEO7507	PreservedSpecimen	Research Center in Biodiversity and Genetic Resources	Arthropoda	Insecta	Orthoptera	Gryllidae	Petaloptila	Petaloptila fermini Gorochov & Llorente del Moral, 2001	species	Sonia AF Ferreira			2016-03-16	Francisco Barros	Portugal	Leiria	Barroca, Alcaria	39.56	-8.79	WGS 84	30		Adult	M	leg removed as tissue sample for DNA extraction	Barcode of Life Datasystems	Creative Commons - Share Alike	en
IBIOR301-22	INV03261	INV03261	INV03261	BOLD:AEO7507	PreservedSpecimen	Research Center in Biodiversity and Genetic Resources	Arthropoda	Insecta	Orthoptera	Gryllidae	Petaloptila	Petaloptila fermini Gorochov & Llorente del Moral, 2001	species	Sonia AF Ferreira			2014-03-16	Francisco Barros	Portugal	Leiria	Barroca, Alcaria	39.56	-8.79	WGS 84	30		Adult	F	leg removed as tissue sample for DNA extraction	Barcode of Life Datasystems	Creative Commons - Share Alike	en
IBIOR300-22	INV02977	INV02977	INV02977	BOLD:AEO7506	PreservedSpecimen	Research Center in Biodiversity and Genetic Resources	Arthropoda	Insecta	Orthoptera	Gryllidae	Petaloptila	Petaloptila galaica Domingo, 2021	species	Sonia AF Ferreira			2016-06-05	Sonia Ferreira | Martin Corley | Rui Andrade	Portugal	Braganca	Moinho do Canico	41.8393	-6.8897	WGS 84	30		Adult		leg removed as tissue sample for DNA extraction	Barcode of Life Datasystems	Creative Commons - Share Alike	en
IBIOR299-22	INV02976	INV02976	INV02976	BOLD:AEO7506	PreservedSpecimen	Research Center in Biodiversity and Genetic Resources	Arthropoda	Insecta	Orthoptera	Gryllidae	Petaloptila	Petaloptila galaica Domingo, 2021	species	Sonia AF Ferreira			2016-06-05	Sonia Ferreira | Martin Corley | Rui Andrade	Portugal	Braganca	Moinho do Canico	41.8393	-6.8897	WGS 84	30		Adult		leg removed as tissue sample for DNA extraction	Barcode of Life Datasystems	Creative Commons - Share Alike	en
IBIOR298-22	INV02975	INV02975	INV02975	BOLD:AEO7506	PreservedSpecimen	Research Center in Biodiversity and Genetic Resources	Arthropoda	Insecta	Orthoptera	Gryllidae	Petaloptila	Petaloptila galaica Domingo, 2021	species	Sonia AF Ferreira			2016-06-05	Sonia Ferreira | Martin Corley | Rui Andrade	Portugal	Braganca	Moinho do Canico	41.8393	-6.8897	WGS 84	30		Adult		leg removed as tissue sample for DNA extraction	Barcode of Life Datasystems	Creative Commons - Share Alike	en
IBIOR294-22	INV02890	INV02890	INV02890	BOLD:AEO7506	PreservedSpecimen	Research Center in Biodiversity and Genetic Resources	Arthropoda	Insecta	Orthoptera	Gryllidae	Petaloptila	Petaloptila galaica Domingo, 2021	species	Sonia AF Ferreira			2016-05-30	Sonia Ferreira | Martin Corley | Rui Andrade	Portugal	Viana do Castelo	Podre - Assureira	42.0028	-8.1691	WGS 84	30	811	Adult		leg removed as tissue sample for DNA extraction	Barcode of Life Datasystems	Creative Commons - Share Alike	en
IBIOR291-22	INV02887	INV02887	INV02887	BOLD:ACU3727	PreservedSpecimen	Research Center in Biodiversity and Genetic Resources	Arthropoda	Insecta	Orthoptera	Tetrigidae	Tetrix	Tetrix undulata (Sowerby, 1806)	species	Sonia AF Ferreira			2016-05-30	Sonia Ferreira | Martin Corley | Rui Andrade	Portugal	Viana do Castelo	Costa da Cabrita, Castro Laboreiro	42.0416	-8.1453	WGS 84	30		Adult		leg removed as tissue sample for DNA extraction	Barcode of Life Datasystems	Creative Commons - Share Alike	en
IBIOR290-22	INV02886	INV02886	INV02886	BOLD:ACU3727	PreservedSpecimen	Research Center in Biodiversity and Genetic Resources	Arthropoda	Insecta	Orthoptera	Tetrigidae	Tetrix	Tetrix undulata (Sowerby, 1806)	species	Sonia AF Ferreira			2016-05-30	Sonia Ferreira | Martin Corley | Rui Andrade	Portugal	Viana do Castelo	Costa da Cabrita, Castro Laboreiro	42.0416	-8.1453	WGS 84	30		Adult		leg removed as tissue sample for DNA extraction	Barcode of Life Datasystems	Creative Commons - Share Alike	en
IBIOR289-22	INV02882	INV02882	INV02882	BOLD:AEO7506	PreservedSpecimen	Research Center in Biodiversity and Genetic Resources	Arthropoda	Insecta	Orthoptera	Gryllidae	Petaloptila	Petaloptila galaica Domingo, 2021	species	Sonia AF Ferreira			2016-05-29	Sonia Ferreira | Martin Corley | Rui Andrade	Portugal	Viana do Castelo	Podre - Assureira	42.0028	-8.1691	WGS 84	30	811	Adult	M	leg removed as tissue sample for DNA extraction	Barcode of Life Datasystems	Creative Commons - Share Alike	en
IBIOR288-22	INV02881	INV02881	INV02881	BOLD:AEO7506	PreservedSpecimen	Research Center in Biodiversity and Genetic Resources	Arthropoda	Insecta	Orthoptera	Gryllidae	Petaloptila	Petaloptila galaica Domingo, 2021	species	Sonia AF Ferreira			2016-05-29	Sonia Ferreira | Martin Corley | Rui Andrade	Portugal	Viana do Castelo	Podre - Assureira	42.0028	-8.1691	WGS 84	30	811	Adult	F	leg removed as tissue sample for DNA extraction	Barcode of Life Datasystems	Creative Commons - Share Alike	en
IBIOR287-22	INV02880	INV02880	INV02880	BOLD:AEO7506	PreservedSpecimen	Research Center in Biodiversity and Genetic Resources	Arthropoda	Insecta	Orthoptera	Gryllidae	Petaloptila	Petaloptila galaica Domingo, 2021	species	Sonia AF Ferreira			2016-05-29	Sonia Ferreira | Martin Corley | Rui Andrade	Portugal	Viana do Castelo	Podre - Assureira	42.0028	-8.1691	WGS 84	30	811	Adult	M	leg removed as tissue sample for DNA extraction	Barcode of Life Datasystems	Creative Commons - Share Alike	en
IBIOR286-22	INV02494	INV02494	INV02494	BOLD:AEO7506	PreservedSpecimen	Research Center in Biodiversity and Genetic Resources	Arthropoda	Insecta	Orthoptera	Gryllidae	Petaloptila	Petaloptila galaica Domingo, 2021	species	Sonia AF Ferreira			2016-06-05	Sonia Ferreira | Martin Corley | Rui Andrade	Portugal	Braganca	Franca	41.9052	-6.7757	WGS 84	30	850	Adult		leg removed as tissue sample for DNA extraction	Barcode of Life Datasystems	Creative Commons - Share Alike	en
IBIOR284-22	INV01297	INV01297	INV01297	BOLD:AER0568	PreservedSpecimen	Research Center in Biodiversity and Genetic Resources	Arthropoda	Insecta	Orthoptera	Tettigoniidae	Antaxius	Antaxius spinibrachius (Fischer, 1853)	species	Sonia AF Ferreira			2016-08-25	Sonia Ferreira | Martin Corley | Ana Rita Goncalves	Portugal	Castelo Branco	Near Penhas da Saude	40.3145	-7.5582	WGS 84	30		Adult		leg removed as tissue sample for DNA extraction	Barcode of Life Datasystems	Creative Commons - Share Alike	en
IBIOR282-22	INV00487	INV00487	INV00487	BOLD:AAP5007	PreservedSpecimen	Research Center in Biodiversity and Genetic Resources	Arthropoda	Insecta	Orthoptera	Tetrigidae	Paratettix	Paratettix meridionalis (Rambur, 1838)	species	Sonia AF Ferreira			2015-04-30	Jose Manuel Grosso-Silva	Portugal	Braganca	Rio Macas, near Moinho da Refega	41.7751	-6.5573	WGS 84	30	566	Adult		leg removed as tissue sample for DNA extraction	Barcode of Life Datasystems	Creative Commons - Share Alike	en
IBIOR281-22	INV00169	INV00169	INV00169	BOLD:AAP5007	PreservedSpecimen	Research Center in Biodiversity and Genetic Resources	Arthropoda	Insecta	Orthoptera	Tetrigidae	Paratettix	Paratettix meridionalis (Rambur, 1838)	species	Sonia AF Ferreira			2015-04-24	Jose Manuel Grosso-Silva	Portugal	Porto	Casa de Serralves, garden	41.1591	-8.6588	WGS 84	30		Adult		leg removed as tissue sample for DNA extraction	Barcode of Life Datasystems	Creative Commons - Share Alike	en
IBIOR271-22	INV00116	INV00116	P32_F_2p_0211	BOLD:AEQ8654	PreservedSpecimen	Research Center in Biodiversity and Genetic Resources	Arthropoda	Insecta	Orthoptera	Tettigoniidae	Decticus	Decticus albifrons (Fabricius, 1775)	species	Sonia AF Ferreira			2014-05-27	Silvia Pina	Portugal	Beja	Castro Verde	37.7	-8.1	WGS 84	30		Adult	F	leg removed as tissue sample for DNA extraction	Barcode of Life Datasystems	Creative Commons - Share Alike	en
IBIOR270-22	INV00109	INV00109	P52_O_2p_0339	BOLD:AAF4350	PreservedSpecimen	Research Center in Biodiversity and Genetic Resources	Arthropoda	Insecta	Orthoptera	Oecanthidae	Oecanthus	Oecanthus pellucens (Scopoli, 1763)	species	Sonia AF Ferreira			2014-05-31	Silvia Pina	Portugal	Beja	Castro Verde	37.7	-8.1	WGS 84	30		Adult	F	leg removed as tissue sample for DNA extraction	Barcode of Life Datasystems	Creative Commons - Share Alike	en
IBIOR265-22	INV10730	INV10730	RA0098	BOLD:AAX0669	PreservedSpecimen	Research Center in Biodiversity and Genetic Resources	Arthropoda	Insecta	Orthoptera	Acrididae	Omocestus	Omocestus panteli (Bolívar, 1887)	species	Rui Andrade			2019-07-20	Rui Andrade	Portugal	Porto	Povoa de Varzim	41.397	-8.754	WGS 84	30		Adult		leg removed as tissue sample for DNA extraction	Barcode of Life Datasystems	Creative Commons - Share Alike	en
IBIOR263-22	INV08112	INV08112	SP255	BOLD:AEO7826	PreservedSpecimen	Research Center in Biodiversity and Genetic Resources	Arthropoda	Insecta	Orthoptera	Tettigoniidae	Neocallicrania	Neocallicrania lusitanica (Aires & Menano, 1916)	species	Silvia AV Pina			2018-07-12	Francisco Barros	Portugal	Setubal	Parque Natural da Arrabida, Vale do Risco	38.458	-9.025	WGS 84	30	169	Adult	F	leg removed as tissue sample for DNA extraction	Barcode of Life Datasystems	Creative Commons - Share Alike	en
IBIOR262-22	INV08111	INV08111	SP238	BOLD:AEO7822	PreservedSpecimen	Research Center in Biodiversity and Genetic Resources	Arthropoda	Insecta	Orthoptera	Tettigoniidae	Neocallicrania	Neocallicrania lusitanica (Aires & Menano, 1916)	species	Silvia AV Pina			2018-06-17	Francisco Barros	Portugal	Lisboa	Alcoentre	39.165	-8.959	WGS 84	30	56	Adult	F	leg removed as tissue sample for DNA extraction	Barcode of Life Datasystems	Creative Commons - Share Alike	en
IBIOR261-22	INV08110	INV08110	SP217	BOLD:AEO7822	PreservedSpecimen	Research Center in Biodiversity and Genetic Resources	Arthropoda	Insecta	Orthoptera	Tettigoniidae	Neocallicrania	Neocallicrania lusitanica (Aires & Menano, 1916)	species	Silvia AV Pina			2018-06-17	Francisco Barros	Portugal	Lisboa	Alcoentre	39.165	-8.959	WGS 84	30	56	Adult	M	leg removed as tissue sample for DNA extraction	Barcode of Life Datasystems	Creative Commons - Share Alike	en
IBIOR260-22	INV08109	INV08109	SP242	BOLD:AEP5781	PreservedSpecimen	Research Center in Biodiversity and Genetic Resources	Arthropoda	Insecta	Orthoptera	Tettigoniidae	Ephippigerida	Ephippigerida rosae Barat & Correas, 2015	species	Silvia AV Pina			2018-07-10	Francisco Barros	Portugal	Lisboa	Alcoentre	39.173	-8.965	WGS 84	30	64	Adult	F	leg removed as tissue sample for DNA extraction	Barcode of Life Datasystems	Creative Commons - Share Alike	en
IBIOR259-22	INV08108	INV08108	SP289	BOLD:AEP5780	PreservedSpecimen	Research Center in Biodiversity and Genetic Resources	Arthropoda	Insecta	Orthoptera	Tettigoniidae	Ephippigerida	Ephippigerida diluta (Bolívar, 1878)	species	Silvia AV Pina			2018-08-16	Silvia Pina	Portugal	Castelo Branco	Meimao	40.301	-7.095	WGS 84	30	842	Adult	M	leg removed as tissue sample for DNA extraction	Barcode of Life Datasystems	Creative Commons - Share Alike	en
IBIOR258-22	INV08107	INV08107	SP288	BOLD:AEP5780	PreservedSpecimen	Research Center in Biodiversity and Genetic Resources	Arthropoda	Insecta	Orthoptera	Tettigoniidae	Ephippigerida	Ephippigerida diluta (Bolívar, 1878)	species	Silvia AV Pina			2018-08-16	Silvia Pina	Portugal	Castelo Branco	Meimao	40.301	-7.095	WGS 84	30	842	Adult	F	leg removed as tissue sample for DNA extraction	Barcode of Life Datasystems	Creative Commons - Share Alike	en
IBIOR257-22	INV08106	INV08106	SP257	BOLD:AEO7821	PreservedSpecimen	Research Center in Biodiversity and Genetic Resources	Arthropoda	Insecta	Orthoptera	Tettigoniidae	Neocallicrania	Neocallicrania serrata (Bolívar, 1885)	species	Silvia AV Pina			2018-07-13	Francisco Barros	Portugal	Setubal	Melides	38.126	-8.789	WGS 84	30	20	Adult	M	leg removed as tissue sample for DNA extraction	Barcode of Life Datasystems	Creative Commons - Share Alike	en
IBIOR256-22	INV08105	INV08105	SP256	BOLD:AEO7821	PreservedSpecimen	Research Center in Biodiversity and Genetic Resources	Arthropoda	Insecta	Orthoptera	Tettigoniidae	Neocallicrania	Neocallicrania serrata (Bolívar, 1885)	species	Silvia AV Pina			2018-07-13	Francisco Barros	Portugal	Setubal	Melides	38.126	-8.789	WGS 84	30	20	Adult	F	leg removed as tissue sample for DNA extraction	Barcode of Life Datasystems	Creative Commons - Share Alike	en
IBIOR255-22	INV08104	INV08104	SP291	BOLD:AEO7823	PreservedSpecimen	Research Center in Biodiversity and Genetic Resources	Arthropoda	Insecta	Orthoptera	Tettigoniidae	Neocallicrania	Neocallicrania miegii (Bolívar, 1873)	species	Silvia AV Pina			2018-08-16	Francisco Barros	Portugal	Guarda	Parque Natural da Serra da Estrela, near Vale do Zezere	40.35	-7.549	WGS 84	30	1441	Adult	M	leg removed as tissue sample for DNA extraction	Barcode of Life Datasystems	Creative Commons - Share Alike	en
IBIOR254-22	INV08103	INV08103	SP290	BOLD:AEO7823	PreservedSpecimen	Research Center in Biodiversity and Genetic Resources	Arthropoda	Insecta	Orthoptera	Tettigoniidae	Neocallicrania	Neocallicrania miegii (Bolívar, 1873)	species	Silvia AV Pina			2018-08-16	Francisco Barros	Portugal	Guarda	Parque Natural da Serra da Estrela, near Vale do Zezere	40.35	-7.549	WGS 84	30	1441	Adult	F	leg removed as tissue sample for DNA extraction	Barcode of Life Datasystems	Creative Commons - Share Alike	en
IBIOR253-22	INV08102	INV08102	SP249	BOLD:AEO7827	PreservedSpecimen	Research Center in Biodiversity and Genetic Resources	Arthropoda	Insecta	Orthoptera	Tettigoniidae	Neocallicrania	Neocallicrania barrosi Barat, 2013	species	Silvia AV Pina			2018-07-18	Francisco Barros	Portugal	Leiria	Nazare	39.624	-9.074	WGS 84	30	69	Adult	F	leg removed as tissue sample for DNA extraction	Barcode of Life Datasystems	Creative Commons - Share Alike	en
IBIOR252-22	INV08101	INV08101	SP258	BOLD:AEO7827	PreservedSpecimen	Research Center in Biodiversity and Genetic Resources	Arthropoda	Insecta	Orthoptera	Tettigoniidae	Neocallicrania	Neocallicrania barrosi Barat, 2013	species	Silvia AV Pina			2018-07-18	Francisco Barros	Portugal	Leiria	Pataias	39.73	-9.034	WGS 84	30	53	Adult	M	leg removed as tissue sample for DNA extraction	Barcode of Life Datasystems	Creative Commons - Share Alike	en
IBIOR251-22	INV08100	INV08100	SP284	BOLD:AEO8295	PreservedSpecimen	Research Center in Biodiversity and Genetic Resources	Arthropoda	Insecta	Orthoptera	Tettigoniidae	Lluciapomaresius	Lluciapomaresius stalii (Bolívar, 1877)	species	Silvia AV Pina			2018-08-16	Francisco Barros	Portugal	Guarda	Parque Natural da Serra da Estrela, near Vale do Zezere	40.35	-7.549	WGS 84	30	1441	Adult	M	leg removed as tissue sample for DNA extraction	Barcode of Life Datasystems	Creative Commons - Share Alike	en
IBIOR249-22	INV08098	INV08098	SP261	BOLD:AEI3656	PreservedSpecimen	Research Center in Biodiversity and Genetic Resources	Arthropoda	Insecta	Orthoptera	Gryllidae	Svercus	Svercus palmetorum (Krauss, 1902)	species	Silvia AV Pina			2018-08-04	Silvia Pina	Portugal	Setubal	Brejos de Azeitao	38.546	-9.016	WGS 84	30	63	Adult	M	leg removed as tissue sample for DNA extraction	Barcode of Life Datasystems	Creative Commons - Share Alike	en
IBIOR248-22	INV08097	INV08097	SP265	BOLD:AER4390	PreservedSpecimen	Research Center in Biodiversity and Genetic Resources	Arthropoda	Insecta	Orthoptera	Acrididae	Stenobothrus	Stenobothrus grammicus Cazurro y Ruiz, 1888	species	Silvia AV Pina			2018-08-17	Francisco Barros	Portugal	Castelo Branco	Cortes do Meio	40.302	-7.579	WGS 84	30	1729	Adult	M	leg removed as tissue sample for DNA extraction	Barcode of Life Datasystems	Creative Commons - Share Alike	en
IBIOR247-22	INV08096	INV08096	SP268	BOLD:AER4390	PreservedSpecimen	Research Center in Biodiversity and Genetic Resources	Arthropoda	Insecta	Orthoptera	Acrididae	Stenobothrus	Stenobothrus grammicus Cazurro y Ruiz, 1888	species	Silvia AV Pina			2018-08-17	Francisco Barros	Portugal	Castelo Branco	Cortes do Meio	40.302	-7.579	WGS 84	30	1729	Adult	F	leg removed as tissue sample for DNA extraction	Barcode of Life Datasystems	Creative Commons - Share Alike	en
IBIOR245-22	INV08094	INV08094	SP306	BOLD:AEI2886	PreservedSpecimen	Research Center in Biodiversity and Genetic Resources	Arthropoda	Insecta	Orthoptera	Acrididae	Sphingonotus	Sphingonotus lusitanicus Ebner, 1941	species	Silvia AV Pina			2018-09-11	Silvia Pina	Portugal	Faro	Ilha da Armona	37.019	-7.806	WGS 84	30	3	Adult	M	leg removed as tissue sample for DNA extraction	Barcode of Life Datasystems	Creative Commons - Share Alike	en
IBIOR244-22	INV08093	INV08093	SP111	BOLD:AER3084	PreservedSpecimen	Research Center in Biodiversity and Genetic Resources	Arthropoda	Insecta	Orthoptera	Acrididae	Sphingonotus	Sphingonotus imitans Brunner von Wattenwyl, 1882	species	Silvia AV Pina			2017-06-18	Silvia Pina	Portugal	Setubal	Parque Ecologico da Varzea da Quinta do Conde	38.566	-9.034	WGS 84	30	15	Adult	M	leg removed as tissue sample for DNA extraction	Barcode of Life Datasystems	Creative Commons - Share Alike	en
IBIOR243-22	INV08092	INV08092	SP213	BOLD:ADV9764	PreservedSpecimen	Research Center in Biodiversity and Genetic Resources	Arthropoda	Insecta	Orthoptera	Gryllidae	Sciobia	Sciobia lusitanica (Rambur, 1838)	species	Silvia AV Pina			2018-06-03	Silvia Pina	Portugal	Braganca	Parque Natural do Douro Internacional, Ribeira do Mosteiro hiking trail	41.048	-6.904	WGS 84	30	161	Adult	M	leg removed as tissue sample for DNA extraction	Barcode of Life Datasystems	Creative Commons - Share Alike	en
IBIOR241-22	INV08090	INV08090	SP252	BOLD:AEO7101	PreservedSpecimen	Research Center in Biodiversity and Genetic Resources	Arthropoda	Insecta	Orthoptera	Tettigoniidae	Pterolepis	Pterolepis spoliata Rambur, 1838	species	Silvia AV Pina			2018-07-13	Francisco Barros	Portugal	Setubal	Melides	38.126	-8.789	WGS 84	30	20	Adult	M	leg removed as tissue sample for DNA extraction	Barcode of Life Datasystems	Creative Commons - Share Alike	en
IBIOR240-22	INV05589	INV05589	SP248	BOLD:ACG7286	PreservedSpecimen	Research Center in Biodiversity and Genetic Resources	Arthropoda	Insecta	Orthoptera	Oecanthidae	Oecanthus	Oecanthus dulcisonans Gorochov, 1993	species	Silvia AV Pina			2018-07-13	Francisco Barros	Portugal	Setubal	Melides	38.126	-8.789	WGS 84	30	20	Adult	M	leg removed as tissue sample for DNA extraction	Barcode of Life Datasystems	Creative Commons - Share Alike	en
IBIOR239-22	INV05588	INV05588	SP273	BOLD:AEO7752	PreservedSpecimen	Research Center in Biodiversity and Genetic Resources	Arthropoda	Insecta	Orthoptera	Tettigoniidae	Odontura	Odontura macphersoni Morales-Agacino, 1943	species	Silvia AV Pina			2018-08-16	Silvia Pina	Portugal	Guarda	Parque Natural da Serra da Estrela, near Vale do Zezere	40.35	-7.549	WGS 84	30	1441	Adult	M	leg removed as tissue sample for DNA extraction	Barcode of Life Datasystems	Creative Commons - Share Alike	en
IBIOR238-22	INV05587	INV05587	SP270	BOLD:AEO7752	PreservedSpecimen	Research Center in Biodiversity and Genetic Resources	Arthropoda	Insecta	Orthoptera	Tettigoniidae	Odontura	Odontura macphersoni Morales-Agacino, 1943	species	Silvia AV Pina			2018-08-16	Silvia Pina	Portugal	Guarda	Parque Natural da Serra da Estrela, near Vale do Zezere	40.35	-7.549	WGS 84	30	1441	Adult	F	leg removed as tissue sample for DNA extraction	Barcode of Life Datasystems	Creative Commons - Share Alike	en
IBIOR237-22	INV05586	INV05586	SP311	BOLD:AAV4939	PreservedSpecimen	Research Center in Biodiversity and Genetic Resources	Arthropoda	Insecta	Orthoptera	Acrididae	Eyprepocnemis	Eyprepocnemis plorans (Charpentier, 1825)	species	Silvia AV Pina			2018-09-10	Silvia Pina	Portugal	Faro	Ilha da Armona	37.024	-7.803	WGS 84	30	2	Adult	F	leg removed as tissue sample for DNA extraction	Barcode of Life Datasystems	Creative Commons - Share Alike	en
IBIOR236-22	INV05585	INV05585	SP310	BOLD:AAV4939	PreservedSpecimen	Research Center in Biodiversity and Genetic Resources	Arthropoda	Insecta	Orthoptera	Acrididae	Eyprepocnemis	Eyprepocnemis plorans (Charpentier, 1825)	species	Silvia AV Pina			2018-09-10	Silvia Pina	Portugal	Faro	Ilha da Armona	37.024	-7.803	WGS 84	30	2	Adult	M	leg removed as tissue sample for DNA extraction	Barcode of Life Datasystems	Creative Commons - Share Alike	en
IBIOR234-22	INV05583	INV05583	SP228	BOLD:AEQ8462	PreservedSpecimen	Research Center in Biodiversity and Genetic Resources	Arthropoda	Insecta	Orthoptera	Tettigoniidae	Conocephalus	Conocephalus fuscus (Fabricius, 1793)	species	Silvia AV Pina			2018-07-01	Silvia Pina	Portugal	Beja	Povoa de Sao Miguel	38.209	-7.306	WGS 84	30	172	Adult	M	leg removed as tissue sample for DNA extraction	Barcode of Life Datasystems	Creative Commons - Share Alike	en
IBIOR232-22	INV05581	INV05581	SP246	BOLD:AER2325	PreservedSpecimen	Research Center in Biodiversity and Genetic Resources	Arthropoda	Insecta	Orthoptera	Pamphagidae	Acinipe	Acinipe ignatii Llorente del Moral & Presa, 1983	species	Silvia AV Pina			2018-07-13	Francisco Barros	Portugal	Setubal	Melides	38.126	-8.789	WGS 84	30	20	Adult	F	leg removed as tissue sample for DNA extraction	Barcode of Life Datasystems	Creative Commons - Share Alike	en
IBIOR231-22	INV05580	INV05580	SP247	BOLD:AER2325	PreservedSpecimen	Research Center in Biodiversity and Genetic Resources	Arthropoda	Insecta	Orthoptera	Pamphagidae	Acinipe	Acinipe ignatii Llorente del Moral & Presa, 1983	species	Silvia AV Pina			2018-07-19	Silvia Pina	Portugal	Setubal	Melides	38.126	-8.789	WGS 84	30	20	Adult	M	leg removed as tissue sample for DNA extraction	Barcode of Life Datasystems	Creative Commons - Share Alike	en
IBIOR229-22	INV05578	INV05578	SP200	BOLD:ADV9764	PreservedSpecimen	Research Center in Biodiversity and Genetic Resources	Arthropoda	Insecta	Orthoptera	Gryllidae	Sciobia	Sciobia lusitanica (Rambur, 1838)	species	Silvia AV Pina			2018-04-18	Silvia Pina	Portugal	Evora	Redondo	38.591	-7.597	WGS 84	30	256	Adult	F	leg removed as tissue sample for DNA extraction	Barcode of Life Datasystems	Creative Commons - Share Alike	en
IBIOR228-22	INV05577	INV05577	SP201	BOLD:AEO6980	PreservedSpecimen	Research Center in Biodiversity and Genetic Resources	Arthropoda	Insecta	Orthoptera	Tettigoniidae	Pycnogaster	Pycnogaster cucullatus (Charpentier, 1825)	species	Silvia AV Pina			2018-05-04	Silvia Pina	Portugal	Santarem	Herdade dos Concelhos	39.015	-8.448	WGS 84	30	104	Adult	M	leg removed as tissue sample for DNA extraction	Barcode of Life Datasystems	Creative Commons - Share Alike	en
IBIOR227-22	INV05576	INV05576	SP192	BOLD:AEI3508	PreservedSpecimen	Research Center in Biodiversity and Genetic Resources	Arthropoda	Insecta	Orthoptera	Mogoplistidae	Pseudomogoplistes	Pseudomogoplistes vicentae Gorochov, 1996	species	Silvia AV Pina			2018-01-20	Silvia Pina	Portugal	Leiria	Praia da Consolacao, Atouguia da Baleia	39.321	-9.358	WGS 84	30	5	Adult	M	leg removed as tissue sample for DNA extraction	Barcode of Life Datasystems	Creative Commons - Share Alike	en
IBIOR226-22	INV05575	INV05575	SP191	BOLD:AEI3508	PreservedSpecimen	Research Center in Biodiversity and Genetic Resources	Arthropoda	Insecta	Orthoptera	Mogoplistidae	Pseudomogoplistes	Pseudomogoplistes vicentae Gorochov, 1996	species	Silvia AV Pina			2017-12-16	Silvia Pina	Portugal	Setubal	Cabo Espichel, Praia da Baleeira	38.416	-9.189	WGS 84	30	45	Adult	F	leg removed as tissue sample for DNA extraction	Barcode of Life Datasystems	Creative Commons - Share Alike	en
IBIOR225-22	INV05574	INV05574	SP189	BOLD:AEO7101	PreservedSpecimen	Research Center in Biodiversity and Genetic Resources	Arthropoda	Insecta	Orthoptera	Tettigoniidae	Pterolepis	Pterolepis lusitanica (Bolívar, 1900)	species	Silvia AV Pina			2017-10-31	Silvia Pina	Portugal	Santarem	Herdade dos Concelhos	39.008	-8.452	WGS 84	30	65	Adult	M	leg removed as tissue sample for DNA extraction	Barcode of Life Datasystems	Creative Commons - Share Alike	en
IBIOR222-22	INV05571	INV05571	SP182	BOLD:AER1092	PreservedSpecimen	Research Center in Biodiversity and Genetic Resources	Arthropoda	Insecta	Orthoptera	Mogoplistidae	Arachnocephalus	Arachnocephalus vestitus Costa, 1855	species	Silvia AV Pina			2017-10-08	Silvia Pina	Portugal	Setubal	Parque Ecologico da Varzea da Quinta do Conde	38.566	-9.034	WGS 84	30	16	Adult	F	leg removed as tissue sample for DNA extraction	Barcode of Life Datasystems	Creative Commons - Share Alike	en
IBIOR221-22	INV05570	INV05570	SP181	BOLD:AEQ8460	PreservedSpecimen	Research Center in Biodiversity and Genetic Resources	Arthropoda	Insecta	Orthoptera	Tettigoniidae	Conocephalus	Conocephalus conocephalus (Linnaeus, 1767)	species	Silvia AV Pina			2017-10-08	Silvia Pina	Portugal	Setubal	Parque Ecologico da Varzea da Quinta do Conde	38.566	-9.034	WGS 84	30	15	Adult	F	leg removed as tissue sample for DNA extraction	Barcode of Life Datasystems	Creative Commons - Share Alike	en
IBIOR220-22	INV05569	INV05569	SP180	BOLD:AEQ8460	PreservedSpecimen	Research Center in Biodiversity and Genetic Resources	Arthropoda	Insecta	Orthoptera	Tettigoniidae	Conocephalus	Conocephalus conocephalus (Linnaeus, 1767)	species	Silvia AV Pina			2017-10-08	Silvia Pina	Portugal	Setubal	Parque Ecologico da Varzea da Quinta do Conde	38.566	-9.034	WGS 84	30	15	Adult	M	leg removed as tissue sample for DNA extraction	Barcode of Life Datasystems	Creative Commons - Share Alike	en
IBIOR217-22	INV05566	INV05566	SP171	BOLD:AAC6368	PreservedSpecimen	Research Center in Biodiversity and Genetic Resources	Arthropoda	Insecta	Orthoptera	Acrididae	Stenobothrus	Stenobothrus lineatus (Panzer, 1796)	species	Silvia AV Pina			2017-07-27	Francisco Barros	Portugal	Braganca	Franca	41.983	-6.806	WGS 84	30	1405	Adult	F	leg removed as tissue sample for DNA extraction	Barcode of Life Datasystems	Creative Commons - Share Alike	en
IBIOR216-22	INV05565	INV05565	SP167	BOLD:ABV1949	PreservedSpecimen	Research Center in Biodiversity and Genetic Resources	Arthropoda	Insecta	Orthoptera	Acrididae	Mioscirtus	Mioscirtus wagneri (Eversmann, 1859)	species	Silvia AV Pina			2017-07-22	Silvia Pina	Portugal	Faro	Ilha da Armona	37.024	-7.803	WGS 84	30	1	Adult	M	leg removed as tissue sample for DNA extraction	Barcode of Life Datasystems	Creative Commons - Share Alike	en
IBIOR215-22	INV05564	INV05564	SP166	BOLD:ABV1949	PreservedSpecimen	Research Center in Biodiversity and Genetic Resources	Arthropoda	Insecta	Orthoptera	Acrididae	Mioscirtus	Mioscirtus wagneri (Eversmann, 1859)	species	Silvia AV Pina			2017-07-22	Silvia Pina	Portugal	Faro	Ilha da Armona	37.024	-7.803	WGS 84	30	1	Adult	F	leg removed as tissue sample for DNA extraction	Barcode of Life Datasystems	Creative Commons - Share Alike	en
IBIOR214-22	INV05563	INV05563	SP164	BOLD:AEO6979	PreservedSpecimen	Research Center in Biodiversity and Genetic Resources	Arthropoda	Insecta	Orthoptera	Tettigoniidae	Pycnogaster	Pycnogaster jugicola Graells, 1851	species	Silvia AV Pina			2017-07-30	Silvia Pina	Portugal	Vila Real	Pitoes das Junias, near Mosteiro	41.863	-7.953	WGS 84	30	1187	Adult	M	leg removed as tissue sample for DNA extraction	Barcode of Life Datasystems	Creative Commons - Share Alike	en
IBIOR213-22	INV05562	INV05562	SP161	BOLD:ADT5783	PreservedSpecimen	Research Center in Biodiversity and Genetic Resources	Arthropoda	Insecta	Orthoptera	Tettigoniidae	Leptophyes	Leptophyes punctatissima (Bosc, 1792)	species	Silvia AV Pina			2017-07-30	Silvia Pina	Portugal	Vila Real	Pitoes das Junias, near Mosteiro	41.831	-7.943	WGS 84	30	1033	Adult	M	leg removed as tissue sample for DNA extraction	Barcode of Life Datasystems	Creative Commons - Share Alike	en
IBIOR212-22	INV05561	INV05561	SP157	BOLD:AEO8296	PreservedSpecimen	Research Center in Biodiversity and Genetic Resources	Arthropoda	Insecta	Orthoptera	Tettigoniidae	Lluciapomaresius	Lluciapomaresius asturiensis (Bolívar, 1898)	species	Silvia AV Pina			2017-07-30	Silvia Pina	Portugal	Vila Real	Pitoes das Junias	41.835	-7.946	WGS 84	30	1116	Adult	F	leg removed as tissue sample for DNA extraction	Barcode of Life Datasystems	Creative Commons - Share Alike	en
IBIOR211-22	INV05560	INV05560	SP156	BOLD:AEO8296	PreservedSpecimen	Research Center in Biodiversity and Genetic Resources	Arthropoda	Insecta	Orthoptera	Tettigoniidae	Lluciapomaresius	Lluciapomaresius asturiensis (Bolívar, 1898)	species	Silvia AV Pina			2017-07-30	Silvia Pina	Portugal	Vila Real	Pitoes das Junias	41.835	-7.946	WGS 84	30	1116	Adult	M	leg removed as tissue sample for DNA extraction	Barcode of Life Datasystems	Creative Commons - Share Alike	en
IBIOR209-22	INV05558	INV05558	SP153	BOLD:AAD9833	PreservedSpecimen	Research Center in Biodiversity and Genetic Resources	Arthropoda	Insecta	Orthoptera	Acrididae	Stenobothrus	Stenobothrus stigmaticus (Rambur, 1838)	species	Silvia AV Pina			2017-07-28	Silvia Pina	Portugal	Vila Real	Pitoes das Junias, near Mosteiro	41.863	-7.953	WGS 84	30	1187	Adult	M	leg removed as tissue sample for DNA extraction	Barcode of Life Datasystems	Creative Commons - Share Alike	en
IBIOR208-22	INV05557	INV05557	SP142	BOLD:AAC5779	PreservedSpecimen	Research Center in Biodiversity and Genetic Resources	Arthropoda	Insecta	Orthoptera	Acrididae	Chorthippus	Chorthippus yersini Harz, 1975	species	Silvia AV Pina			2017-07-30	Silvia Pina	Portugal	Vila Real	Tourem, near road M514	41.873	-7.905	WGS 84	30	1276	Adult	F	leg removed as tissue sample for DNA extraction	Barcode of Life Datasystems	Creative Commons - Share Alike	en
IBIOR207-22	INV05556	INV05556	SP141	BOLD:AAC5779	PreservedSpecimen	Research Center in Biodiversity and Genetic Resources	Arthropoda	Insecta	Orthoptera	Acrididae	Chorthippus	Chorthippus yersini Harz, 1975	species	Silvia AV Pina			2017-07-30	Silvia Pina	Portugal	Vila Real	Tourem, near road M513	41.873	-7.905	WGS 84	30	1276	Adult	M	leg removed as tissue sample for DNA extraction	Barcode of Life Datasystems	Creative Commons - Share Alike	en
IBIOR206-22	INV05555	INV05555	SP138	BOLD:AAE1108	PreservedSpecimen	Research Center in Biodiversity and Genetic Resources	Arthropoda	Insecta	Orthoptera	Acrididae	Omocestus	Omocestus viridulus (Linnaeus, 1758)	species	Silvia AV Pina			2017-07-30	Silvia Pina	Portugal	Vila Real	Pitoes das Junias, near Mosteiro	41.863	-7.953	WGS 84	30	1187	Adult	M	leg removed as tissue sample for DNA extraction	Barcode of Life Datasystems	Creative Commons - Share Alike	en
IBIOR205-22	INV05554	INV05554	SP137	BOLD:AAC3399	PreservedSpecimen	Research Center in Biodiversity and Genetic Resources	Arthropoda	Insecta	Orthoptera	Acrididae	Pseudochorthippus	Pseudochorthippus parallelus (Zetterstedt, 1821)	species	Silvia AV Pina			2017-07-28	Silvia Pina	Portugal	Viana do Castelo	Castro Laboreiro	42.036	-8.136	WGS 84	30	1060	Adult	M	leg removed as tissue sample for DNA extraction	Barcode of Life Datasystems	Creative Commons - Share Alike	en
IBIOR203-22	INV05552	INV05552	SP135	BOLD:AAD9833	PreservedSpecimen	Research Center in Biodiversity and Genetic Resources	Arthropoda	Insecta	Orthoptera	Acrididae	Stenobothrus	Stenobothrus stigmaticus (Rambur, 1838)	species	Silvia AV Pina			2017-07-30	Silvia Pina	Portugal	Vila Real	Pitoes das Junias, near Mosteiro	41.863	-7.953	WGS 84	30	1187	Adult	F	leg removed as tissue sample for DNA extraction	Barcode of Life Datasystems	Creative Commons - Share Alike	en
IBIOR202-22	INV05551	INV05551	SP133	BOLD:AER0569	PreservedSpecimen	Research Center in Biodiversity and Genetic Resources	Arthropoda	Insecta	Orthoptera	Tettigoniidae	Antaxius	Antaxius spinibrachius (Fischer, 1853)	species	Silvia AV Pina			2017-07-30	Silvia Pina	Portugal	Vila Real	Pitoes das Junias, near Mosteiro	41.831	-7.943	WGS 84	30	1033	Adult	F	leg removed as tissue sample for DNA extraction	Barcode of Life Datasystems	Creative Commons - Share Alike	en
IBIOR201-22	INV05550	INV05550	SP132	BOLD:AER0569	PreservedSpecimen	Research Center in Biodiversity and Genetic Resources	Arthropoda	Insecta	Orthoptera	Tettigoniidae	Antaxius	Antaxius spinibrachius (Fischer, 1853)	species	Silvia AV Pina			2017-07-30	Silvia Pina	Portugal	Vila Real	Pitoes das Junias, near Mosteiro	41.831	-7.943	WGS 84	30	1033	Adult	M	leg removed as tissue sample for DNA extraction	Barcode of Life Datasystems	Creative Commons - Share Alike	en
IBIOR200-22	INV05549	INV05549	SP131	BOLD:AER0570	PreservedSpecimen	Research Center in Biodiversity and Genetic Resources	Arthropoda	Insecta	Orthoptera	Tettigoniidae	Antaxius	Antaxius florezi Bolívar, 1900	species	Silvia AV Pina			2017-07-28	Silvia Pina	Portugal	Viana do Castelo	Gave, near road EM503	42.001	-8.289	WGS 84	30	1005	Adult	F	leg removed as tissue sample for DNA extraction	Barcode of Life Datasystems	Creative Commons - Share Alike	en
IBIOR199-22	INV05548	INV05548	SP130	BOLD:AER0570	PreservedSpecimen	Research Center in Biodiversity and Genetic Resources	Arthropoda	Insecta	Orthoptera	Tettigoniidae	Antaxius	Antaxius florezi Bolívar, 1900	species	Silvia AV Pina			2017-07-28	Silvia Pina	Portugal	Viana do Castelo	Gave, near road EM503	42.001	-8.289	WGS 84	30	1005	Adult	M	leg removed as tissue sample for DNA extraction	Barcode of Life Datasystems	Creative Commons - Share Alike	en
IBIOR198-22	INV05547	INV05547	SP129	BOLD:AAC5779	PreservedSpecimen	Research Center in Biodiversity and Genetic Resources	Arthropoda	Insecta	Orthoptera	Acrididae	Chorthippus	Chorthippus binotatus (Charpentier, 1825)	species	Silvia AV Pina			2017-07-30	Silvia Pina	Portugal	Vila Real	Pitoes das Junias, near Mosteiro	41.863	-7.953	WGS 84	30	1187	Adult	F	leg removed as tissue sample for DNA extraction	Barcode of Life Datasystems	Creative Commons - Share Alike	en
IBIOR197-22	INV05546	INV05546	SP127	BOLD:AAC5779	PreservedSpecimen	Research Center in Biodiversity and Genetic Resources	Arthropoda	Insecta	Orthoptera	Acrididae	Chorthippus	Chorthippus binotatus (Charpentier, 1825)	species	Silvia AV Pina			2017-07-28	Silvia Pina	Portugal	Viana do Castelo	Gave, near road EM503	42.001	-8.288	WGS 84	30	1020	Adult	M	leg removed as tissue sample for DNA extraction	Barcode of Life Datasystems	Creative Commons - Share Alike	en
IBIOR196-22	INV05545	INV05545	SP126	BOLD:AAP4452	PreservedSpecimen	Research Center in Biodiversity and Genetic Resources	Arthropoda	Insecta	Orthoptera	Acrididae	Acrotylus	Acrotylus insubricus (Scopoli, 1786)	species	Silvia AV Pina			2017-07-30	Silvia Pina	Portugal	Vila Real	Pitoes das Junias	41.834	-7.947	WGS 84	30	1114	Adult	F	leg removed as tissue sample for DNA extraction	Barcode of Life Datasystems	Creative Commons - Share Alike	en
IBIOR195-22	INV05544	INV05544	SP125	BOLD:AEO6325	PreservedSpecimen	Research Center in Biodiversity and Genetic Resources	Arthropoda	Insecta	Orthoptera	Tettigoniidae	Platycleis	Platycleis albopunctata (Goeze, 1778)	species	Silvia AV Pina			2017-07-28	Silvia Pina	Portugal	Viana do Castelo	Gave, near road EM503	42.001	-8.288	WGS 84	30	1018	Adult	F	leg removed as tissue sample for DNA extraction	Barcode of Life Datasystems	Creative Commons - Share Alike	en
IBIOR193-22	INV05542	INV05542	SP122	BOLD:AEO8174	PreservedSpecimen	Research Center in Biodiversity and Genetic Resources	Arthropoda	Insecta	Orthoptera	Tettigoniidae	Metrioptera	Metrioptera ambigua Pfau, 1986	species	Silvia AV Pina			2017-07-28	Silvia Pina	Portugal	Viana do Castelo	Castro Laboreiro	42.036	-8.136	WGS 84	30	1060	Adult	F	leg removed as tissue sample for DNA extraction	Barcode of Life Datasystems	Creative Commons - Share Alike	en
IBIOR191-22	INV03540	INV03540	INV03540	BOLD:ADT8663	PreservedSpecimen	Research Center in Biodiversity and Genetic Resources	Arthropoda	Insecta	Orthoptera	Acrididae	Dociostaurus	Dociostaurus jagoi Soltani, 1978	species				2016-08-28	Sonia Ferreira | Martin Corley | Ana Rita Goncalves	Portugal	Braganca	Quinta do Zacarias	41.344	-6.92	WGS 84	30		Adult		leg removed as tissue sample for DNA extraction	Barcode of Life Datasystems	Creative Commons - Share Alike	en
IBIOR190-22	INV02600	INV02600	SP123	BOLD:AEO8174	PreservedSpecimen	Research Center in Biodiversity and Genetic Resources	Arthropoda	Insecta	Orthoptera	Tettigoniidae	Metrioptera	Metrioptera ambigua Pfau, 1986	species	Silvia AV Pina			2017-07-28	Silvia Pina	Portugal	Viana do Castelo	Castro Laboreiro	42.036	-8.136	WGS 84	30	1060	Adult	M	leg removed as tissue sample for DNA extraction	Barcode of Life Datasystems	Creative Commons - Share Alike	en
IBIOR189-22	INV02599	INV02599	SP121	BOLD:AER6128	PreservedSpecimen	Research Center in Biodiversity and Genetic Resources	Arthropoda	Insecta	Orthoptera	Acrididae	Arcyptera	Arcyptera tornosi Bolívar, 1884	species	Silvia AV Pina			2017-07-28	Silvia Pina	Portugal	Viana do Castelo	Gave, near road EM503	42.001	-8.288	WGS 84	30	1020	Adult	M	leg removed as tissue sample for DNA extraction	Barcode of Life Datasystems	Creative Commons - Share Alike	en
IBIOR188-22	INV02598	INV02598	SP120	BOLD:AER6128	PreservedSpecimen	Research Center in Biodiversity and Genetic Resources	Arthropoda	Insecta	Orthoptera	Acrididae	Arcyptera	Arcyptera tornosi Bolívar, 1884	species	Silvia AV Pina			2017-07-28	Silvia Pina	Portugal	Viana do Castelo	Gave, near road EM503	42.001	-8.288	WGS 84	30	1020	Adult	F	leg removed as tissue sample for DNA extraction	Barcode of Life Datasystems	Creative Commons - Share Alike	en
IBIOR186-22	INV02596	INV02596	SP115	BOLD:AAJ3344	PreservedSpecimen	Research Center in Biodiversity and Genetic Resources	Arthropoda	Insecta	Orthoptera	Acrididae	Sphingonotus	Sphingonotus nodulosus Llucià Pomares, 2013	species	Silvia AV Pina			2017-07-13	Silvia Pina	Portugal	Setubal	Castle near Aiana de Baixo	38.508	-9.143	WGS 84	30	17	Adult	M	leg removed as tissue sample for DNA extraction	Barcode of Life Datasystems	Creative Commons - Share Alike	en
IBIOR132-17	INV02576	INV02576	SP78	BOLD:AAE1108	PreservedSpecimen	Research Center in Biodiversity and Genetic Resources	Arthropoda	Insecta	Orthoptera	Acrididae	Omocestus	Omocestus rufipes (Zetterstedt, 1821)	species	Francisco Barros	marsh vegetation near watercourse	direct capture	2016-09-27	Silvia Pina	Portugal	Santarem	Bocas de Rio Maior	39.3446	-8.96669	WGS 84	30	101	Adult	F	leg removed as tissue sample for DNA extraction	Barcode of Life Datasystems	Creative Commons - Share Alike	en
IBIOR129-17	INV02573	INV02573	SP74	BOLD:AEO8290	PreservedSpecimen	Research Center in Biodiversity and Genetic Resources	Arthropoda	Insecta	Orthoptera	Tettigoniidae	Lluciapomaresius	Lluciapomaresius anapaulae (Schmidt, 2009)	species	Francisco Barros	brambles	direct capture	2016-09-27	Silvia Pina	Portugal	Leiria	Mendiga	39.5024	-8.8275	WGS 84	30	482	Adult	M	leg removed as tissue sample for DNA extraction	Barcode of Life Datasystems	Creative Commons - Share Alike	en
IBIOR128-17	INV02572	INV02572	SP70	BOLD:AEO6325	PreservedSpecimen	Research Center in Biodiversity and Genetic Resources	Arthropoda	Insecta	Orthoptera	Tettigoniidae	Platycleis	Platycleis sabulosa Azam, 1901	species	Silvia AV Pina	grasses in pine forest margin	direct capture	2016-09-24	Silvia Pina	Portugal	Setubal	Pinhal da Aiana	38.5098	-9.15076	WGS 84	30	15	Adult	F	leg removed as tissue sample for DNA extraction	Barcode of Life Datasystems	Creative Commons - Share Alike	en
IBIOR127-17	INV02571	INV02571	SP69	BOLD:AER5488	PreservedSpecimen	Research Center in Biodiversity and Genetic Resources	Arthropoda	Insecta	Orthoptera	Trigonidiidae	Nemobius	Nemobius sylvestris (Bosc, 1792)	species	Silvia AV Pina	decaying dead matter in woodland near watter	direct capture	2016-09-24	Silvia Pina	Portugal	Setubal	Lagoa Pequena	38.5249	-9.14365	WGS 84	30	1	Adult	M	leg removed as tissue sample for DNA extraction	Barcode of Life Datasystems	Creative Commons - Share Alike	en
IBIOR124-17	INV02567	INV02567	SP54	BOLD:AER2238	PreservedSpecimen	Research Center in Biodiversity and Genetic Resources	Arthropoda	Insecta	Orthoptera	Tridactylidae	Xya	Xya iberica Günther, 1990	species	Silvia AV Pina	marsh vegetation near pond	direct capture	2016-09-09	Silvia Pina	Portugal	Setubal	Quinta do Conde	38.5657	-9.0337	WGS 84	30	15	Adult		leg removed as tissue sample for DNA extraction	Barcode of Life Datasystems	Creative Commons - Share Alike	en
IBIOR123-17	INV02565	INV02565	SP52	BOLD:ACP3886	PreservedSpecimen	Research Center in Biodiversity and Genetic Resources	Arthropoda	Insecta	Orthoptera	Trigonidiidae	Natula	Natula averni (Costa, 1855)	species	Silvia AV Pina	found inside house	direct capture	2016-09-05	Silvia Pina	Portugal	Setubal	Quinta do Conde	38.5713	-9.04619	WGS 84	30	31	Adult	F	leg removed as tissue sample for DNA extraction	Barcode of Life Datasystems	Creative Commons - Share Alike	en
IBIOR122-17	INV02564	INV02564	SP47	BOLD:ABX6319	PreservedSpecimen	Research Center in Biodiversity and Genetic Resources	Arthropoda	Insecta	Orthoptera	Gryllidae	Gryllus	Gryllus bimaculatus De Geer, 1773	species	Silvia AV Pina	sandy soil near water	direct capture	2016-08-18	Silvia Pina	Portugal	Setubal	Lagoa de Melides	38.13	-8.78962	WGS 84	30	3	Adult	M	leg removed as tissue sample for DNA extraction	Barcode of Life Datasystems	Creative Commons - Share Alike	en
IBIOR121-17	INV02563	INV02563	SP45	BOLD:AEA6681	PreservedSpecimen	Research Center in Biodiversity and Genetic Resources	Arthropoda	Insecta	Orthoptera	Acrididae	Calephorus	Calephorus compressicornis (Latreille, 1804)	species	Silvia AV Pina	grasses near water	direct capture	2016-08-18	Silvia Pina	Portugal	Setubal	Lagoa de Melides	38.13	-8.78962	WGS 84	30	3	Adult	M	leg removed as tissue sample for DNA extraction	Barcode of Life Datasystems	Creative Commons - Share Alike	en
IBIOR120-17	INV02562	INV02562	SP34	BOLD:AEA6681	PreservedSpecimen	Research Center in Biodiversity and Genetic Resources	Arthropoda	Insecta	Orthoptera	Acrididae	Calephorus	Calephorus compressicornis (Latreille, 1804)	species	Silvia AV Pina	bare and sandy soil	direct capture	2016-08-11	Silvia Pina	Portugal	Setubal	Ponta dos Corvos	38.6492	-9.10241	WGS 84	30	2	Adult	F	leg removed as tissue sample for DNA extraction	Barcode of Life Datasystems	Creative Commons - Share Alike	en
IBIOR119-17	INV02561	INV02561	SP40	BOLD:AAJ7497	PreservedSpecimen	Research Center in Biodiversity and Genetic Resources	Arthropoda	Insecta	Orthoptera	Tettigoniidae	Ruspolia	Ruspolia nitidula (Scopoli, 1786)	species	Silvia AV Pina	water bank	direct capture	2016-08-16	Silvia Pina	Portugal	Setubal	Quinta do Conde	38.5657	-9.0337	WGS 84	30	15	Adult	F	leg removed as tissue sample for DNA extraction	Barcode of Life Datasystems	Creative Commons - Share Alike	en
IBIOR118-17	INV02560	INV02560	SP39	BOLD:ACR8091	PreservedSpecimen	Research Center in Biodiversity and Genetic Resources	Arthropoda	Insecta	Orthoptera	Acrididae	Morphacris	Morphacris fasciata (Thunberg, 1815)	species	Silvia AV Pina	water bank	direct capture	2016-08-16	Silvia Pina	Portugal	Setubal	Quinta do Conde	38.5657	-9.0337	WGS 84	30	15	Adult	M	leg removed as tissue sample for DNA extraction	Barcode of Life Datasystems	Creative Commons - Share Alike	en
IBIOR549-22	INV11393	INV11393	INV11393	BOLD:ADT8663	PreservedSpecimen	Research Center in Biodiversity and Genetic Resources	Arthropoda	Insecta	Orthoptera	Acrididae	Dociostaurus	Dociostaurus jagoi Soltani, 1978	species	Sonia AF Ferreira			2021-07-08	Sonia Ferreira	Portugal	Beja	Santana de Cambas	37.6217	-7.5629	WGS 84	30		Adult		leg removed as tissue sample for DNA extraction	Barcode of Life Datasystems	Creative Commons - Share Alike	en
IBIOR116-17	INV02556	INV02556	SP31	BOLD:AAJ3344	PreservedSpecimen	Research Center in Biodiversity and Genetic Resources	Arthropoda	Insecta	Orthoptera	Acrididae	Sphingonotus	Sphingonotus azurescens (Rambur, 1838)	species	Silvia AV Pina	rocky bare soil in grassland	direct capture	2016-08-10	Silvia Pina	Portugal	Setubal	Pinheirinhos	38.4431	-9.14101	WGS 84	30	190	Adult	M	leg removed as tissue sample for DNA extraction	Barcode of Life Datasystems	Creative Commons - Share Alike	en
IBIOR547-22	INV11391	INV11391	INV11391	BOLD:ADT8663	PreservedSpecimen	Research Center in Biodiversity and Genetic Resources	Arthropoda	Insecta	Orthoptera	Acrididae	Dociostaurus	Dociostaurus jagoi Soltani, 1978	species	Sonia AF Ferreira			2021-07-08	Sonia Ferreira	Portugal	Beja	Santana de Cambas	37.6217	-7.5629	WGS 84	30		Adult		leg removed as tissue sample for DNA extraction	Barcode of Life Datasystems	Creative Commons - Share Alike	en
IBIOR546-22	INV11390	INV11390	INV11390	BOLD:ADT8663	PreservedSpecimen	Research Center in Biodiversity and Genetic Resources	Arthropoda	Insecta	Orthoptera	Acrididae	Dociostaurus	Dociostaurus jagoi Soltani, 1978	species	Sonia AF Ferreira			2021-07-08	Sonia Ferreira	Portugal	Beja	Santana de Cambas	37.6217	-7.5629	WGS 84	30		Adult		leg removed as tissue sample for DNA extraction	Barcode of Life Datasystems	Creative Commons - Share Alike	en
IBIOR113-17	INV02550	INV02550	SP23	BOLD:ACQ0538	PreservedSpecimen	Research Center in Biodiversity and Genetic Resources	Arthropoda	Insecta	Orthoptera	Acrididae	Calliptamus	Calliptamus barbarus (Costa, 1836)	species	Silvia AV Pina	grasses	direct capture	2016-06-16	Silvia Pina	Portugal	Setubal	Quinta do Conde	38.5675	-9.05445	WGS 84	30	37	Adult	M	leg removed as tissue sample for DNA extraction	Barcode of Life Datasystems	Creative Commons - Share Alike	en
IBIOR112-17	INV02549	INV02549	SP22	BOLD:ADT8663	PreservedSpecimen	Research Center in Biodiversity and Genetic Resources	Arthropoda	Insecta	Orthoptera	Acrididae	Dociostaurus	Dociostaurus jagoi Soltani, 1978	species	Silvia AV Pina	grasses	direct capture	2016-06-16	Silvia Pina	Portugal	Setubal	Quinta do Conde	38.5675	-9.05445	WGS 84	30	37	Adult	M	leg removed as tissue sample for DNA extraction	Barcode of Life Datasystems	Creative Commons - Share Alike	en
IBIOR111-17	INV02548	INV02548	SP21	BOLD:AAL3938	PreservedSpecimen	Research Center in Biodiversity and Genetic Resources	Arthropoda	Insecta	Orthoptera	Acrididae	Chorthippus	Chorthippus vagans (Eversmann, 1848)	species	Silvia AV Pina	pine understorey with grasses	direct capture	2016-06-13	Silvia Pina	Portugal	Setubal	Casal do Sapo	38.5883	-9.05356	WGS 84	30	12	Adult	M	leg removed as tissue sample for DNA extraction	Barcode of Life Datasystems	Creative Commons - Share Alike	en
IBIOR109-17	INV02544	INV02544	SP17	BOLD:AAP4452	PreservedSpecimen	Research Center in Biodiversity and Genetic Resources	Arthropoda	Insecta	Orthoptera	Acrididae	Acrotylus	Acrotylus insubricus (Scopoli, 1786)	species	Silvia AV Pina	stony bare soil (path)	direct capture	2016-06-05	Silvia Pina	Portugal	Setubal	Quinta do Conde	38.5751	-9.03561	WGS 84	30	11	Adult	M	leg removed as tissue sample for DNA extraction	Barcode of Life Datasystems	Creative Commons - Share Alike	en
IBIOR108-17	INV02543	INV02543	SP86	BOLD:AAP4452	PreservedSpecimen	Research Center in Biodiversity and Genetic Resources	Arthropoda	Insecta	Orthoptera	Acrididae	Acrotylus	Acrotylus insubricus (Scopoli, 1786)	species	Silvia AV Pina	stony bare soil (path)	direct capture	2016-06-05	Silvia Pina	Portugal	Setubal	Quinta do Conde	38.5751	-9.03561	WGS 84	30	11	Adult	M	leg removed as tissue sample for DNA extraction	Barcode of Life Datasystems	Creative Commons - Share Alike	en
IBIOR105-17	INV02540	INV02540	SP11	BOLD:AAP4386	PreservedSpecimen	Research Center in Biodiversity and Genetic Resources	Arthropoda	Insecta	Orthoptera	Acrididae	Aiolopus	Aiolopus strepens (Latreille, 1804)	species	Silvia AV Pina	moist habitat with grasses	direct capture	2016-05-04	Silvia Pina	Portugal	Setubal	Pinhal da Aiana	38.5084	-9.14909	WGS 84	30	12	Adult	M	leg removed as tissue sample for DNA extraction	Barcode of Life Datasystems	Creative Commons - Share Alike	en
IBIOR104-17	INV02539	INV02539	SP10	BOLD:AAP4386	PreservedSpecimen	Research Center in Biodiversity and Genetic Resources	Arthropoda	Insecta	Orthoptera	Acrididae	Aiolopus	Aiolopus strepens (Latreille, 1804)	species	Silvia AV Pina	moist habitat with grasses	direct capture	2016-05-04	Silvia Pina	Portugal	Setubal	Pinhal da Aiana	38.5084	-9.14909	WGS 84	30	12	Adult	F	leg removed as tissue sample for DNA extraction	Barcode of Life Datasystems	Creative Commons - Share Alike	en
IBIOR103-17	INV02538	INV02538	SP09	BOLD:AEO7437	PreservedSpecimen	Research Center in Biodiversity and Genetic Resources	Arthropoda	Insecta	Orthoptera	Acrididae	Pezotettix	Pezotettix giornae (Rossi, 1794)	species	Silvia AV Pina	moist habitat with grasses	direct capture	2016-05-04	Silvia Pina	Portugal	Setubal	Pinhal da Aiana	38.507	-9.15022	WGS 84	30	18	Adult	F	leg removed as tissue sample for DNA extraction	Barcode of Life Datasystems	Creative Commons - Share Alike	en
IBIOR534-22	INV10593	INV10593	INV10593	BOLD:AAL4618	PreservedSpecimen	Research Center in Biodiversity and Genetic Resources	Arthropoda	Insecta	Orthoptera	Tettigoniidae	Platycleis	Platycleis sabulosa Azam, 1901	species	Sonia AF Ferreira			2021-07-01	Sonia Ferreira	Portugal	Beja	Bombeira do Guadiana	37.6529	-7.6438	WGS 84	30		Adult	F	leg removed as tissue sample for DNA extraction	Barcode of Life Datasystems	Creative Commons - Share Alike	en
IBIOR533-22	INV10591	INV10591	INV10591	BOLD:AER2541	PreservedSpecimen	Research Center in Biodiversity and Genetic Resources	Arthropoda	Insecta	Orthoptera	Tettigoniidae	Tylopsis	Tylopsis lilifolia (Fabricius, 1793)	species	Sonia AF Ferreira			2021-07-01	Sonia Ferreira	Portugal	Beja	Bombeira do Guadiana	37.6529	-7.6438	WGS 84	30		Adult		leg removed as tissue sample for DNA extraction	Barcode of Life Datasystems	Creative Commons - Share Alike	en
IBIOR532-22	INV10586	INV10586	INV10586	BOLD:AAE4790	PreservedSpecimen	Research Center in Biodiversity and Genetic Resources	Arthropoda	Insecta	Orthoptera	Tettigoniidae	Platycleis	Platycleis intermedia (Serville, 1838)	species	Sonia AF Ferreira			2021-07-01	Sonia Ferreira	Portugal	Beja	Bombeira do Guadiana	37.6529	-7.6438	WGS 84	30		Adult	F	leg removed as tissue sample for DNA extraction	Barcode of Life Datasystems	Creative Commons - Share Alike	en
IBIOR099-17	INV02534	INV02534	SP01	BOLD:AAP5007	PreservedSpecimen	Research Center in Biodiversity and Genetic Resources	Arthropoda	Insecta	Orthoptera	Tetrigidae	Paratettix	Paratettix meridionalis (Rambur, 1838)	species	Silvia AV Pina	water bank	direct capture	2016-04-17	Silvia Pina	Portugal	Setubal	Quinta do Conde	38.5737	-9.03543	WGS 84	30	10	Adult	M	leg removed as tissue sample for DNA extraction	Barcode of Life Datasystems	Creative Commons - Share Alike	en
IBIOR530-22	INV10559	INV10559	INV10559	BOLD:ACU5350	PreservedSpecimen	Research Center in Biodiversity and Genetic Resources	Arthropoda	Insecta	Orthoptera	Gryllidae	Eumodicogryllus	Eumodicogryllus bordigalensis (Latreille, 1804)	species	Sonia AF Ferreira			2021-04-06	Sonia Ferreira	Portugal	Beja	Bombeira do Guadiana	37.6529	-7.6438	WGS 84	30		Adult		leg removed as tissue sample for DNA extraction	Barcode of Life Datasystems	Creative Commons - Share Alike	en
IBIOR097-17	INV02532	INV02532	SP07	BOLD:AED8559	PreservedSpecimen	Research Center in Biodiversity and Genetic Resources	Arthropoda	Insecta	Orthoptera	Acrididae	Chorthippus	Chorthippus apicalis (Herrich-Schäffer, 1840)	species	Silvia AV Pina	moist habitat with grasses	direct capture	2016-04-24	Silvia Pina	Portugal	Setubal	Quinta do Conde	38.5656	-9.03485	WGS 84	30	15	Adult	F	leg removed as tissue sample for DNA extraction	Barcode of Life Datasystems	Creative Commons - Share Alike	en
IBIOR528-22	INV10339	INV10339	INV10339	BOLD:AEO7449	PreservedSpecimen	Research Center in Biodiversity and Genetic Resources	Arthropoda	Insecta	Orthoptera	Tettigoniidae	Phaneroptera	Phaneroptera nana Fieber, 1853	species	Sonia AF Ferreira			2019-09-25	Sonia Ferreira	Portugal	Viana do Castelo	Mosteiro de Sao Joao de Arga	41.8384	-8.7321	WGS 84	30		Adult		leg removed as tissue sample for DNA extraction	Barcode of Life Datasystems	Creative Commons - Share Alike	en
IBIOR095-17	INV02530	INV02530	SP03	BOLD:ACY3774	PreservedSpecimen	Research Center in Biodiversity and Genetic Resources	Arthropoda	Insecta	Orthoptera	Trigonidiidae	Trigonidium	Trigonidium cicindeloides Rambur, 1838	species	Silvia AV Pina	marsh vegetation	direct capture	2016-04-24	Silvia Pina	Portugal	Setubal	Quinta do Conde	38.568	-9.03552	WGS 84	30	14	Adult	M	leg removed as tissue sample for DNA extraction	Barcode of Life Datasystems	Creative Commons - Share Alike	en
IBIOR094-17	INV02529	INV02529	SP02	BOLD:ACY3774	PreservedSpecimen	Research Center in Biodiversity and Genetic Resources	Arthropoda	Insecta	Orthoptera	Trigonidiidae	Trigonidium	Trigonidium cicindeloides Rambur, 1838	species	Silvia AV Pina	marsh vegetation	direct capture	2016-04-24	Silvia Pina	Portugal	Setubal	Quinta do Conde	38.568	-9.03552	WGS 84	30	14	Adult	F	leg removed as tissue sample for DNA extraction	Barcode of Life Datasystems	Creative Commons - Share Alike	en
IBIOR093-17	INV02528	INV02528	A076_florestacao_1p_0134	BOLD:AEO6938	PreservedSpecimen	Research Center in Biodiversity and Genetic Resources	Arthropoda	Insecta	Orthoptera	Pyrgomorphidae	Pyrgomorpha	Pyrgomorpha conica (Olivier, 1791)	species	Silvia AV Pina	pine plantation	direct capture in transect sampling	2015-05-05	Silvia Pina	Portugal	Beja	Sao Joao dos Caldeireiros	37.6363	-7.86775	WGS 84	30	195	Adult	F	leg removed as tissue sample for DNA extraction	Barcode of Life Datasystems	Creative Commons - Share Alike	en
IBIOR092-17	INV02527	INV02527	A029_C_2p_0618	BOLD:AEO7253	PreservedSpecimen	Research Center in Biodiversity and Genetic Resources	Arthropoda	Insecta	Orthoptera	Tettigoniidae	Platystolus	Platystolus martinezii (Bolívar, 1873)	species	Silvia AV Pina	grassland	direct capture in transect sampling	2015-05-31	Silvia Pina	Portugal	Beja	Aljustrel	37.8679	-8.12252	WGS 84	30	210	Adult	M	leg removed as tissue sample for DNA extraction	Barcode of Life Datasystems	Creative Commons - Share Alike	en
IBIOR523-22	INV10284	INV10284	INV10284	BOLD:AEO7506	PreservedSpecimen	Research Center in Biodiversity and Genetic Resources	Arthropoda	Insecta	Orthoptera	Gryllidae	Petaloptila	Petaloptila galaica Domingo, 2021	species	Sonia AF Ferreira			2019-09-19	Sonia Ferreira	Portugal	Braganca	2 km north of Montesinho	41.9518	-6.7615	WGS 84	30		Adult		leg removed as tissue sample for DNA extraction	Barcode of Life Datasystems	Creative Commons - Share Alike	en
IBIOR522-22	INV10271	INV10271	INV10271	BOLD:AEO7449	PreservedSpecimen	Research Center in Biodiversity and Genetic Resources	Arthropoda	Insecta	Orthoptera	Tettigoniidae	Phaneroptera	Phaneroptera nana Fieber, 1853	species	Sonia AF Ferreira			2019-09-20	Sonia Ferreira	Portugal	Braganca	Guadramil	41.9212	-6.5747	WGS 84	30		Adult		leg removed as tissue sample for DNA extraction	Barcode of Life Datasystems	Creative Commons - Share Alike	en
IBIOR089-17	INV02524	INV02524	A085_florestacao_1p_0145	BOLD:AAF1423	PreservedSpecimen	Research Center in Biodiversity and Genetic Resources	Arthropoda	Insecta	Orthoptera	Tettigoniidae	Tettigonia	Tettigonia viridissima (Linnaeus, 1758)	species	Silvia AV Pina	oak plantation	direct capture in transect sampling	2015-05-12	Silvia Pina	Portugal	Beja	Santa Barbara dos Padroes	37.6192	-7.97566	WGS 84	30	237	Adult	M	leg removed as tissue sample for DNA extraction	Barcode of Life Datasystems	Creative Commons - Share Alike	en
IBIOR088-17	INV02523	INV02523	A033_O_2p_0513	BOLD:AAP6089	PreservedSpecimen	Research Center in Biodiversity and Genetic Resources	Arthropoda	Insecta	Orthoptera	Acrididae	Truxalis	Truxalis nasuta (Linnaeus, 1758)	species	Silvia AV Pina	grassland	direct capture in transect sampling	2015-05-28	Silvia Pina	Portugal	Beja	Aljustrel	37.8834	-8.14133	WGS 84	30	141	Adult	M	leg removed as tissue sample for DNA extraction	Barcode of Life Datasystems	Creative Commons - Share Alike	en
IBIOR087-17	INV02522	INV02522	A033_O_1p_0219	BOLD:AAP6089	PreservedSpecimen	Research Center in Biodiversity and Genetic Resources	Arthropoda	Insecta	Orthoptera	Acrididae	Truxalis	Truxalis nasuta (Linnaeus, 1758)	species	Silvia AV Pina	grassland	direct capture in transect sampling	2015-05-17	Silvia Pina	Portugal	Beja	Aljustrel	37.8834	-8.14133	WGS 84	30	141	Adult	M	leg removed as tissue sample for DNA extraction	Barcode of Life Datasystems	Creative Commons - Share Alike	en
IBIOR518-22	INV10188	INV10188	INV10188	BOLD:AEI3656	PreservedSpecimen	Research Center in Biodiversity and Genetic Resources	Arthropoda	Insecta	Orthoptera	Gryllidae	Svercus	Svercus palmetorum (Krauss, 1902)	species	Sonia AF Ferreira			2019-09-14	Sonia Ferreira	Portugal	Coimbra	Bizorreiro	40.1025	-8.8083	WGS 84	30		Adult		leg removed as tissue sample for DNA extraction	Barcode of Life Datasystems	Creative Commons - Share Alike	en
IBIOR517-22	INV10186	INV10186	INV10186	BOLD:ABX6319	PreservedSpecimen	Research Center in Biodiversity and Genetic Resources	Arthropoda	Insecta	Orthoptera	Gryllidae	Gryllus	Gryllus bimaculatus De Geer, 1773	species	Sonia AF Ferreira			2019-09-14	Sonia Ferreira	Portugal	Coimbra	Bizorreiro	40.1025	-8.8083	WGS 84	30		Adult		leg removed as tissue sample for DNA extraction	Barcode of Life Datasystems	Creative Commons - Share Alike	en
IBIOR515-22	INV09088	INV09088	INV09088	BOLD:AEO7449	PreservedSpecimen	Research Center in Biodiversity and Genetic Resources	Arthropoda	Insecta	Orthoptera	Tettigoniidae	Phaneroptera	Phaneroptera nana Fieber, 1853	species	Sonia AF Ferreira			2021-07-07	Sonia Ferreira	Portugal	Beja	Pulo do Lobo	37.8028	-7.6352	WGS 84	30		Adult		leg removed as tissue sample for DNA extraction	Barcode of Life Datasystems	Creative Commons - Share Alike	en
IBIOR081-17	INV02516	INV02516	P46_B_3p_0846	BOLD:AAH9443	PreservedSpecimen	Research Center in Biodiversity and Genetic Resources	Arthropoda	Insecta	Orthoptera	Tettigoniidae	Platycleis	Platycleis affinis Fieber, 1853	species	Silvia AV Pina	grassland	direct capture in transect sampling	2015-06-16	Silvia Pina	Portugal	Beja	Conceicao	37.7848	-8.27685	WGS 84	30	173	Adult	F	leg removed as tissue sample for DNA extraction	Barcode of Life Datasystems	Creative Commons - Share Alike	en
IBIOR080-17	INV02515	INV02515	B007_O_1p_1241	BOLD:AEO7751	PreservedSpecimen	Research Center in Biodiversity and Genetic Resources	Arthropoda	Insecta	Orthoptera	Tettigoniidae	Odontura	Odontura glabricauda (Charpentier, 1825)	species	Silvia AV Pina	grassland	direct capture in transect sampling	2015-04-22	Silvia Pina	Portugal	Beja	Alcaria Ruiva	37.7191	-7.8122	WGS 84	30	174	Adult	F	leg removed as tissue sample for DNA extraction	Barcode of Life Datasystems	Creative Commons - Share Alike	en
IBIOR511-22	INV08804	INV08804	INV08804	BOLD:ACU5350	PreservedSpecimen	Research Center in Biodiversity and Genetic Resources	Arthropoda	Insecta	Orthoptera	Gryllidae	Eumodicogryllus	Eumodicogryllus bordigalensis (Latreille, 1804)	species	Sonia AF Ferreira			2019-05-28	Sonia Ferreira	Portugal	Setubal	Canto Mosqueiro	37.9685	-8.8719	WGS 84	30		Adult		leg removed as tissue sample for DNA extraction	Barcode of Life Datasystems	Creative Commons - Share Alike	en
IBIOR510-22	INV08776	INV08776	INV08776	BOLD:AEQ8625	PreservedSpecimen	Research Center in Biodiversity and Genetic Resources	Arthropoda	Insecta	Orthoptera	Tettigoniidae	Cyrtaspis	Cyrtaspis scutata (Charpentier, 1825)	species	Sonia AF Ferreira			2019-05-25	Sonia Ferreira	Portugal	Lisboa	Near Estudante da Peninha	38.7732	-9.4651	WGS 84	30		Adult		leg removed as tissue sample for DNA extraction	Barcode of Life Datasystems	Creative Commons - Share Alike	en
IBIOR509-22	INV08771	INV08771	INV08771	BOLD:AEO7751	PreservedSpecimen	Research Center in Biodiversity and Genetic Resources	Arthropoda	Insecta	Orthoptera	Tettigoniidae	Odontura	Odontura glabricauda (Charpentier, 1825)	species	Sonia AF Ferreira		UV light sampling	2019-05-24	Sonia Ferreira	Portugal	Santarem	Alcanede	39.4692	-8.8505	WGS 84	30		Adult		leg removed as tissue sample for DNA extraction	Barcode of Life Datasystems	Creative Commons - Share Alike	en
IBIOR076-17	INV02511	INV02511	A033_O_2p_0512	BOLD:AAD9526	PreservedSpecimen	Research Center in Biodiversity and Genetic Resources	Arthropoda	Insecta	Orthoptera	Acrididae	Locusta	Locusta migratoria (Linnaeus, 1758)	species	Silvia AV Pina	grassland	direct capture in transect sampling	2015-05-28	Silvia Pina	Portugal	Beja	Aljustrel	37.8834	-8.14133	WGS 84	30	141	Adult	M	leg removed as tissue sample for DNA extraction	Barcode of Life Datasystems	Creative Commons - Share Alike	en
IBIOR075-17	INV02510	INV02510	P03_C_2p_0397	BOLD:AAD9526	PreservedSpecimen	Research Center in Biodiversity and Genetic Resources	Arthropoda	Insecta	Orthoptera	Acrididae	Locusta	Locusta migratoria (Linnaeus, 1758)	species	Silvia AV Pina	grassland	direct capture in transect sampling	2015-05-25	Silvia Pina	Portugal	Beja	Sao Marcos da Ataboeira	37.7043	-7.95587	WGS 84	30	194	Adult	F	leg removed as tissue sample for DNA extraction	Barcode of Life Datasystems	Creative Commons - Share Alike	en
IBIOR506-22	INV08735	INV08735	INV08735	BOLD:ACU5350	PreservedSpecimen	Research Center in Biodiversity and Genetic Resources	Arthropoda	Insecta	Orthoptera	Gryllidae	Eumodicogryllus	Eumodicogryllus bordigalensis (Latreille, 1804)	species	Sonia AF Ferreira			2019-05-23	Sonia Ferreira	Portugal	Leiria	Rua do Furo	39.5145	-8.9169	WGS 84	30		Adult		leg removed as tissue sample for DNA extraction	Barcode of Life Datasystems	Creative Commons - Share Alike	en
IBIOR505-22	INV08718	INV08718	INV08718	BOLD:ACU5350	PreservedSpecimen	Research Center in Biodiversity and Genetic Resources	Arthropoda	Insecta	Orthoptera	Gryllidae	Eumodicogryllus	Eumodicogryllus bordigalensis (Latreille, 1804)	species	Sonia AF Ferreira			2018-08-14	Pedro Sousa	Portugal	Castelo Branco	Pero Viseu	40.1992	-7.4349	WGS 84	30		Adult		leg removed as tissue sample for DNA extraction	Barcode of Life Datasystems	Creative Commons - Share Alike	en
IBIOR072-17	INV02507	INV02507	A152_F_2p_0273	BOLD:AED8559	PreservedSpecimen	Research Center in Biodiversity and Genetic Resources	Arthropoda	Insecta	Orthoptera	Acrididae	Chorthippus	Chorthippus apicalis (Herrich-Schäffer, 1840)	species	Silvia AV Pina	oak plantation	direct capture in transect sampling	2015-05-18	Silvia Pina	Portugal	Beja	Aldeia dos Fernandes	37.5784	-8.17448	WGS 84	30	255	Adult	M	leg removed as tissue sample for DNA extraction	Barcode of Life Datasystems	Creative Commons - Share Alike	en
IBIOR503-22	INV08590	INV08590	INV08590	BOLD:AAP5007	PreservedSpecimen	Research Center in Biodiversity and Genetic Resources	Arthropoda	Insecta	Orthoptera	Tetrigidae	Paratettix	Paratettix meridionalis (Rambur, 1838)	species	Sonia AF Ferreira			2019-05-26	Sonia Ferreira	Portugal	Setubal	Lagoa de Santo Andre	38.1089	-8.7923	WGS 84	30		Adult		leg removed as tissue sample for DNA extraction	Barcode of Life Datasystems	Creative Commons - Share Alike	en
IBIOR069-17	INV02504	INV02504	B005_F_1p_0072	BOLD:AAO1248	PreservedSpecimen	Research Center in Biodiversity and Genetic Resources	Arthropoda	Insecta	Orthoptera	Acrididae	Anacridium	Anacridium aegyptium (Linnaeus, 1764)	species	Silvia AV Pina	eucalyptus plantation	direct capture in transect sampling	2015-04-20	Silvia Pina	Portugal	Beja	Casevel	37.7467	-8.21351	WGS 84	30	188	Adult	M	leg removed as tissue sample for DNA extraction	Barcode of Life Datasystems	Creative Commons - Share Alike	en
IBIOR064-17	INV00140	INV00140	P06_F_3p_0270	BOLD:AER2541	PreservedSpecimen	Research Center in Biodiversity and Genetic Resources	Arthropoda	Insecta	Orthoptera	Tettigoniidae	Tylopsis	Tylopsis lilifolia (Fabricius, 1793)	species	Silvia AV Pina	pine plantation	direct capture in transect sampling	2014-06-15	Silvia Pina	Portugal	Beja	Alcaria Ruiva	37.7483	-7.8584	WGS 84	30	180	Adult	M	leg removed as tissue sample for DNA extraction	Barcode of Life Datasystems	Creative Commons - Share Alike	en
IBIOR063-17	INV00137	INV00137	P09_B_3p_0393	BOLD:AAF2021	PreservedSpecimen	Research Center in Biodiversity and Genetic Resources	Arthropoda	Insecta	Orthoptera	Tettigoniidae	Tessellana	Tessellana tessellata (Charpentier, 1825)	species	Silvia AV Pina	grassland	direct capture in transect sampling	2014-06-20	Silvia Pina	Portugal	Beja	Entradas	37.8116	-7.96575	WGS 84	30	179	Adult	F	leg removed as tissue sample for DNA extraction	Barcode of Life Datasystems	Creative Commons - Share Alike	en
IBIOR493-22	INV07949	INV07949	INV07949	BOLD:AEQ8625	PreservedSpecimen	Research Center in Biodiversity and Genetic Resources	Arthropoda	Insecta	Orthoptera	Tettigoniidae	Cyrtaspis	Cyrtaspis scutata (Charpentier, 1825)	species	Sonia AF Ferreira			2018-12-15	Sonia Ferreira	Portugal	Porto	Campus Agrario de Vairao	41.3283	-8.6728	WGS 84	30	100	Adult		leg removed as tissue sample for DNA extraction	Barcode of Life Datasystems	Creative Commons - Share Alike	en
IBIOR060-17	INV00133	INV00133	P22_G_3p_0631	BOLD:AEO6325	PreservedSpecimen	Research Center in Biodiversity and Genetic Resources	Arthropoda	Insecta	Orthoptera	Tettigoniidae	Platycleis	Platycleis sabulosa Azam, 1901	species	Silvia AV Pina	pine plantation	direct capture in transect sampling	2014-06-25	Silvia Pina	Portugal	Beja	Sao Joao dos Caldeireiros	37.6597	-7.875	WGS 84	30	178	Adult	F	leg removed as tissue sample for DNA extraction	Barcode of Life Datasystems	Creative Commons - Share Alike	en
IBIOR491-22	INV07805	INV07805	INV07805	BOLD:AER1533	PreservedSpecimen	Research Center in Biodiversity and Genetic Resources	Arthropoda	Insecta	Orthoptera	Tettigoniidae	Thyreonotus	Thyreonotus bidens (Bolívar, 1887)	species	Sonia AF Ferreira			2018-10-09	Sonia Ferreira	Portugal	Setubal	Convento da Arrabida	38.4752	-8.9937	WGS 84	30		Adult		leg removed as tissue sample for DNA extraction	Barcode of Life Datasystems	Creative Commons - Share Alike	en
IBIOR490-22	INV07796	INV07796	INV07796	BOLD:AER1531	PreservedSpecimen	Research Center in Biodiversity and Genetic Resources	Arthropoda	Insecta	Orthoptera	Tettigoniidae	Thyreonotus	Thyreonotus bidens (Bolívar, 1887)	species	Sonia AF Ferreira			2018-10-07	Sonia Ferreira	Portugal	Faro	Monchique	37.3051	-8.5533	WGS 84	30		Adult		leg removed as tissue sample for DNA extraction	Barcode of Life Datasystems	Creative Commons - Share Alike	en
IBIOR487-22	INV07767	INV07767	INV07767	BOLD:AEP5096	PreservedSpecimen	Research Center in Biodiversity and Genetic Resources	Arthropoda	Insecta	Orthoptera	Gryllidae	Gryllomorpha	Gryllomorpha longicauda (Rambur, 1838)	species	Sonia AF Ferreira			2018-10-07	Sonia Ferreira	Portugal	Faro	Monchique	37.3051	-8.5533	WGS 84	30		Adult		leg removed as tissue sample for DNA extraction	Barcode of Life Datasystems	Creative Commons - Share Alike	en
IBIOR486-22	INV07690	INV07690	INV07690	BOLD:AEO7942	PreservedSpecimen	Research Center in Biodiversity and Genetic Resources	Arthropoda	Insecta	Orthoptera	Mogoplistidae	Paramogoplistes	Paramogoplistes ortini Llucià Pomares, 2015	species	Sonia AF Ferreira			2018-10-09	Sonia Ferreira	Portugal	Setubal	Convento da Arrabida	38.4752	-8.9937	WGS 84	30		Adult		leg removed as tissue sample for DNA extraction	Barcode of Life Datasystems	Creative Commons - Share Alike	en
IBIOR053-17	INV00122	INV00122	P01_B_3p_0331	BOLD:AAH9443	PreservedSpecimen	Research Center in Biodiversity and Genetic Resources	Arthropoda	Insecta	Orthoptera	Tettigoniidae	Platycleis	Platycleis affinis Fieber, 1853	species	Silvia AV Pina	grassland	direct capture in transect sampling	2014-06-25	Silvia Pina	Portugal	Beja	Sao Marcos da Ataboeira	37.719	-7.93274	WGS 84	30	187	Adult	F	leg removed as tissue sample for DNA extraction	Barcode of Life Datasystems	Creative Commons - Share Alike	en
IBIOR484-22	INV07640	INV07640	INV07640	BOLD:AEO7832	PreservedSpecimen	Research Center in Biodiversity and Genetic Resources	Arthropoda	Insecta	Orthoptera	Trigonidiidae	Nemobius	Nemobius sylvestris (Bosc, 1792)	species	Sonia AF Ferreira			2018-10-07	Sonia Ferreira	Portugal	Faro	Monchique	37.3051	-8.5533	WGS 84	30		Adult		leg removed as tissue sample for DNA extraction	Barcode of Life Datasystems	Creative Commons - Share Alike	en
IBIOR483-22	INV07634	INV07634	INV07634	BOLD:AEO7941	PreservedSpecimen	Research Center in Biodiversity and Genetic Resources	Arthropoda	Insecta	Orthoptera	Mogoplistidae	Paramogoplistes	Paramogoplistes dentatus Gorochov & Llorente del Moral, 2001	species	Sonia AF Ferreira			2018-10-07	Sonia Ferreira	Portugal	Faro	Monchique	37.3051	-8.5533	WGS 84	30		Adult		leg removed as tissue sample for DNA extraction	Barcode of Life Datasystems	Creative Commons - Share Alike	en
IBIOR482-22	INV07633	INV07633	INV07633	BOLD:AEO7942	PreservedSpecimen	Research Center in Biodiversity and Genetic Resources	Arthropoda	Insecta	Orthoptera	Mogoplistidae	Paramogoplistes	Paramogoplistes ortini Llucià Pomares, 2015	species	Sonia AF Ferreira			2018-10-07	Sonia Ferreira	Portugal	Faro	Monchique	37.3051	-8.5533	WGS 84	30		Adult		leg removed as tissue sample for DNA extraction	Barcode of Life Datasystems	Creative Commons - Share Alike	en
IBIOR481-22	INV07629	INV07629	INV07629	BOLD:AAF4350	PreservedSpecimen	Research Center in Biodiversity and Genetic Resources	Arthropoda	Insecta	Orthoptera	Oecanthidae	Oecanthus	Oecanthus pellucens (Scopoli, 1763)	species	Sonia AF Ferreira			2018-10-06	Sonia Ferreira	Portugal	Faro	Cabo de Sao Vicente	37.0291	-8.9877	WGS 84	30		Adult		leg removed as tissue sample for DNA extraction	Barcode of Life Datasystems	Creative Commons - Share Alike	en
IBIOR048-17	INV00114	INV00114	P52_Pousio_3p_0179	BOLD:AAP5007	PreservedSpecimen	Research Center in Biodiversity and Genetic Resources	Arthropoda	Insecta	Orthoptera	Tetrigidae	Paratettix	Paratettix meridionalis (Rambur, 1838)	species	Silvia AV Pina	grassland	direct capture in transect sampling	2014-06-25	Silvia Pina	Portugal	Beja	Alcaria Ruiva	37.7044	-7.8678	WGS 84	30	175	Adult	F	leg removed as tissue sample for DNA extraction	Barcode of Life Datasystems	Creative Commons - Share Alike	en
IBIOR047-17	INV00113	INV00113	P31_H_3p_0706	BOLD:AAP5007	PreservedSpecimen	Research Center in Biodiversity and Genetic Resources	Arthropoda	Insecta	Orthoptera	Tetrigidae	Paratettix	Paratettix meridionalis (Rambur, 1838)	species	Silvia AV Pina	mixed pine oak plantation	direct capture in transect sampling	2014-06-19	Silvia Pina	Portugal	Beja	Messejana	37.804	-8.24852	WGS 84	30	181	Adult	M	leg removed as tissue sample for DNA extraction	Barcode of Life Datasystems	Creative Commons - Share Alike	en
IBIOR046-17	INV00112	INV00112	P13_A_2p_0079	BOLD:AEP5297	PreservedSpecimen	Research Center in Biodiversity and Genetic Resources	Arthropoda	Insecta	Orthoptera	Pamphagidae	Euryparyphes	Euryparyphes terrulentus (Serville, 1838)	species	Silvia AV Pina	grassland	direct capture in transect sampling	2014-05-22	Silvia Pina	Portugal	Beja	Alcaria Ruiva	37.6973	-7.86181	WGS 84	30	172	Adult	F	leg removed as tissue sample for DNA extraction	Barcode of Life Datasystems	Creative Commons - Share Alike	en
IBIOR045-17	INV00111	INV00111	P15_Pousio_1p_0080	BOLD:AEP5297	PreservedSpecimen	Research Center in Biodiversity and Genetic Resources	Arthropoda	Insecta	Orthoptera	Pamphagidae	Euryparyphes	Euryparyphes terrulentus (Serville, 1838)	species	Silvia AV Pina	grassland	direct capture in transect sampling	2014-05-02	Silvia Pina	Portugal	Beja	Alcaria Ruiva	37.6727	-7.84	WGS 84	30	158	Adult	M	leg removed as tissue sample for DNA extraction	Barcode of Life Datasystems	Creative Commons - Share Alike	en
IBIOR044-17	INV00110	INV00110	P31_A_3p_0360	BOLD:AAF4350	PreservedSpecimen	Research Center in Biodiversity and Genetic Resources	Arthropoda	Insecta	Orthoptera	Oecanthidae	Oecanthus	Oecanthus pellucens (Scopoli, 1763)	species	Silvia AV Pina	grassland	direct capture in transect sampling	2014-06-19	Silvia Pina	Portugal	Beja	Messejana	37.8021	-8.2524	WGS 84	30	172	Adult	F	leg removed as tissue sample for DNA extraction	Barcode of Life Datasystems	Creative Commons - Share Alike	en
IBIOR042-17	INV00107	INV00107	P13_F_3p_0072	BOLD:AEI2886	PreservedSpecimen	Research Center in Biodiversity and Genetic Resources	Arthropoda	Insecta	Orthoptera	Acrididae	Sphingonotus	Sphingonotus lluciapomaresi (Defaut, 2005)	species	Silvia AV Pina	pine plantation	direct capture in transect sampling	2014-06-16	Silvia Pina	Portugal	Beja	Alcaria Ruiva	37.6997	-7.85938	WGS 84	30	187	Adult	M	leg removed as tissue sample for DNA extraction	Barcode of Life Datasystems	Creative Commons - Share Alike	en
IBIOR473-22	INV07542	INV07542	INV07542	BOLD:ADT8663	PreservedSpecimen	Research Center in Biodiversity and Genetic Resources	Arthropoda	Insecta	Orthoptera	Acrididae	Dociostaurus	Dociostaurus jagoi Soltani, 1978	species	Sonia AF Ferreira			2018-10-05	Sonia Ferreira	Portugal	Faro	Sao Bras de Alportel	37.1971	-7.9221	WGS 84	30		Adult		leg removed as tissue sample for DNA extraction	Barcode of Life Datasystems	Creative Commons - Share Alike	en
IBIOR472-22	INV07540	INV07540	INV07540	BOLD:AEO7448	PreservedSpecimen	Research Center in Biodiversity and Genetic Resources	Arthropoda	Insecta	Orthoptera	Tettigoniidae	Phaneroptera	Phaneroptera sparsa Stål, 1857	species	Sonia AF Ferreira			2018-10-04	Sonia Ferreira	Portugal	Faro	Santa Barbara de Nexe	37.1028	-7.9625	WGS 84	30		Adult	M	leg removed as tissue sample for DNA extraction	Barcode of Life Datasystems	Creative Commons - Share Alike	en
IBIOR471-22	INV07535	INV07535	INV07535	BOLD:AEP5097	PreservedSpecimen	Research Center in Biodiversity and Genetic Resources	Arthropoda	Insecta	Orthoptera	Gryllidae	Gryllomorpha	Gryllomorpha longicauda (Rambur, 1838)	species	Sonia AF Ferreira			2018-10-04	Sonia Ferreira	Portugal	Faro	Fonte Benemola	37.2097	-8.0107	WGS 84	30		Adult		leg removed as tissue sample for DNA extraction	Barcode of Life Datasystems	Creative Commons - Share Alike	en
IBIOR470-22	INV07436	INV07436	INV07436	BOLD:AEO7825	PreservedSpecimen	Research Center in Biodiversity and Genetic Resources	Arthropoda	Insecta	Orthoptera	Tettigoniidae	Neocallicrania	Neocallicrania selligera meridionalis (Pfau, 1996)	subspecies	Sonia AF Ferreira			2018-05-15	Sonia Ferreira	Portugal	Guarda	Hydroelectric power plant of Ponte de Jugais	40.3846	-7.7049	WGS 84	30		Adult		leg removed as tissue sample for DNA extraction	Barcode of Life Datasystems	Creative Commons - Share Alike	en
IBIOR037-17	INV00102	INV00102	P22_G_2p_0035	BOLD:AEO7437	PreservedSpecimen	Research Center in Biodiversity and Genetic Resources	Arthropoda	Insecta	Orthoptera	Acrididae	Pezotettix	Pezotettix giornae (Rossi, 1794)	species	Silvia AV Pina	pine plantation	direct capture in transect sampling	2014-06-04	Silvia Pina	Portugal	Beja	Sao Joao dos Caldeireiros	37.6597	-7.875	WGS 84	30	178	Adult	M	leg removed as tissue sample for DNA extraction	Barcode of Life Datasystems	Creative Commons - Share Alike	en
IBIOR036-17	INV00101	INV00101	P31_H_3p_0704	BOLD:AAX0669	PreservedSpecimen	Research Center in Biodiversity and Genetic Resources	Arthropoda	Insecta	Orthoptera	Acrididae	Omocestus	Omocestus panteli (Bolívar, 1887)	species	Silvia AV Pina	mixed pine oak plantation	direct capture in transect sampling	2014-06-20	Silvia Pina	Portugal	Beja	Messejana	37.804	-8.24852	WGS 84	30	181	Adult	F	leg removed as tissue sample for DNA extraction	Barcode of Life Datasystems	Creative Commons - Share Alike	en
IBIOR035-17	INV00100	INV00100	P31_H_3p_0703	BOLD:AAX0669	PreservedSpecimen	Research Center in Biodiversity and Genetic Resources	Arthropoda	Insecta	Orthoptera	Acrididae	Omocestus	Omocestus panteli (Bolívar, 1887)	species	Silvia AV Pina	mixed pine oak plantation	direct capture in transect sampling	2014-06-19	Silvia Pina	Portugal	Beja	Messejana	37.804	-8.24852	WGS 84	30	181	Adult	M	leg removed as tissue sample for DNA extraction	Barcode of Life Datasystems	Creative Commons - Share Alike	en
IBIOR034-17	INV00099	INV00099	P52_Pousio_2p_0011	BOLD:AAX0669	PreservedSpecimen	Research Center in Biodiversity and Genetic Resources	Arthropoda	Insecta	Orthoptera	Acrididae	Omocestus	Omocestus panteli (Bolívar, 1887)	species	Silvia AV Pina	grassland	direct capture in transect sampling	2014-05-31	Silvia Pina	Portugal	Beja	Alcaria Ruiva	37.7044	-7.8678	WGS 84	30	175	Adult	F	leg removed as tissue sample for DNA extraction	Barcode of Life Datasystems	Creative Commons - Share Alike	en
IBIOR465-22	INV07299	INV07299	INV07299	BOLD:AEO7756	PreservedSpecimen	Research Center in Biodiversity and Genetic Resources	Arthropoda	Insecta	Orthoptera	Acrididae	Oedipoda	Oedipoda coerulea Saussure, 1884	species	Sonia AF Ferreira			2018-08-22	Sonia Ferreira	Portugal	Braganca	Vieiro	41.332	-7.2569	WGS 84	30		Adult	M	leg removed as tissue sample for DNA extraction	Barcode of Life Datasystems	Creative Commons - Share Alike	en
IBIOR464-22	INV07282	INV07282	INV07282	BOLD:ADT8663	PreservedSpecimen	Research Center in Biodiversity and Genetic Resources	Arthropoda	Insecta	Orthoptera	Acrididae	Dociostaurus	Dociostaurus jagoi Soltani, 1978	species	Sonia AF Ferreira			2018-08-22	Sonia Ferreira	Portugal	Braganca	Vieiro	41.332	-7.2569	WGS 84	30		Adult		leg removed as tissue sample for DNA extraction	Barcode of Life Datasystems	Creative Commons - Share Alike	en
IBIOR462-22	INV07232	INV07232	INV07232	BOLD:AER1532	PreservedSpecimen	Research Center in Biodiversity and Genetic Resources	Arthropoda	Insecta	Orthoptera	Tettigoniidae	Thyreonotus	Thyreonotus bidens (Bolívar, 1887)	species	Sonia AF Ferreira			2018-09-07	Sonia Ferreira	Portugal	Braganca	Vieiro	41.332	-7.2569	WGS 84	30		Adult		leg removed as tissue sample for DNA extraction	Barcode of Life Datasystems	Creative Commons - Share Alike	en
IBIOR028-17	INV00093	INV00093	P29_F_3p_0005	BOLD:AAC9181	PreservedSpecimen	Research Center in Biodiversity and Genetic Resources	Arthropoda	Insecta	Orthoptera	Acrididae	Oedipoda	Oedipoda caerulescens (Linnaeus, 1758)	species	Silvia AV Pina	eucalyptus plantation	direct capture in transect sampling	2014-06-19	Silvia Pina	Portugal	Beja	Messejana	37.834	-8.22898	WGS 84	30	231	Adult	M	leg removed as tissue sample for DNA extraction	Barcode of Life Datasystems	Creative Commons - Share Alike	en
IBIOR027-17	INV00091	INV00091	P31_A_3p_0355	BOLD:AAE5868	PreservedSpecimen	Research Center in Biodiversity and Genetic Resources	Arthropoda	Insecta	Orthoptera	Acrididae	Oedaleus	Oedaleus decorus (Germar, 1825)	species	Silvia AV Pina	grassland	direct capture in transect sampling	2014-06-19	Silvia Pina	Portugal	Beja	Messejana	37.8021	-8.2524	WGS 84	30	172	Adult	M	leg removed as tissue sample for DNA extraction	Barcode of Life Datasystems	Creative Commons - Share Alike	en
IBIOR458-22	INV07110	INV07110	INV07110	BOLD:AEO6325	PreservedSpecimen	Research Center in Biodiversity and Genetic Resources	Arthropoda	Insecta	Orthoptera	Tettigoniidae	Platycleis	Platycleis albopunctata (Goeze, 1778)	species	Sonia AF Ferreira			2018-09-03	Sonia Ferreira	Portugal	Braganca	Freixiel	41.3154	-7.2198	WGS 84	30		Adult	F	leg removed as tissue sample for DNA extraction	Barcode of Life Datasystems	Creative Commons - Share Alike	en
IBIOR025-17	INV00087	INV00087	P28_O_3p_0941	BOLD:ADJ5172	PreservedSpecimen	Research Center in Biodiversity and Genetic Resources	Arthropoda	Insecta	Orthoptera	Acrididae	Euchorthippus	Euchorthippus elegantulus Zeuner, 1940	species	Silvia AV Pina	grassland	direct capture in transect sampling	2014-06-17	Silvia Pina	Portugal	Beja	Castro Verde	37.6387	-8.0733	WGS 84	30	232	Adult	M	leg removed as tissue sample for DNA extraction	Barcode of Life Datasystems	Creative Commons - Share Alike	en
IBIOR024-17	INV00086	INV00086	A90_C_3p_0939	BOLD:ADJ5172	PreservedSpecimen	Research Center in Biodiversity and Genetic Resources	Arthropoda	Insecta	Orthoptera	Acrididae	Euchorthippus	Euchorthippus elegantulus Zeuner, 1940	species	Silvia AV Pina	grassland	direct capture in transect sampling	2014-06-24	Silvia Pina	Portugal	Beja	Messejana	37.8362	-8.20722	WGS 84	30	230	Adult	M	leg removed as tissue sample for DNA extraction	Barcode of Life Datasystems	Creative Commons - Share Alike	en
IBIOR023-17	INV00085	INV00085	A90_C_3p_0914	BOLD:ADJ5172	PreservedSpecimen	Research Center in Biodiversity and Genetic Resources	Arthropoda	Insecta	Orthoptera	Acrididae	Euchorthippus	Euchorthippus elegantulus Zeuner, 1940	species	Silvia AV Pina	grassland	direct capture in transect sampling	2014-06-24	Silvia Pina	Portugal	Beja	Messejana	37.8362	-8.20722	WGS 84	30	230	Adult	F	leg removed as tissue sample for DNA extraction	Barcode of Life Datasystems	Creative Commons - Share Alike	en
IBIOR454-22	INV06963	INV06963	INV06963	BOLD:ABX6319	PreservedSpecimen	Research Center in Biodiversity and Genetic Resources	Arthropoda	Insecta	Orthoptera	Gryllidae	Gryllus	Gryllus bimaculatus De Geer, 1773	species	Sonia AF Ferreira			2018-10-03	Sonia Ferreira	Portugal	Faro	Praia Verde	37.1759	-7.4776	WGS 84	30		Adult		leg removed as tissue sample for DNA extraction	Barcode of Life Datasystems	Creative Commons - Share Alike	en
IBIOR021-17	INV00083	INV00083	P18_O_3p_0129	BOLD:ADJ5172	PreservedSpecimen	Research Center in Biodiversity and Genetic Resources	Arthropoda	Insecta	Orthoptera	Acrididae	Euchorthippus	Euchorthippus elegantulus Zeuner, 1940	species	Silvia AV Pina	grassland	direct capture in transect sampling	2014-06-14	Silvia Pina	Portugal	Beja	Santa Barbara dos Padroes	37.6215	-7.96664	WGS 84	30	230	Adult	M	leg removed as tissue sample for DNA extraction	Barcode of Life Datasystems	Creative Commons - Share Alike	en
IBIOR452-22	INV06947	INV06947	INV06947	BOLD:AAJ7534	PreservedSpecimen	Research Center in Biodiversity and Genetic Resources	Arthropoda	Insecta	Orthoptera	Gryllidae	Acheta	Acheta domesticus (Linnaeus, 1758)	species	Sonia AF Ferreira			2018-10-01	Sonia Ferreira	Portugal	Beja	Bombeira do Guadiana	37.6529	-7.6438	WGS 84	30		Adult		leg removed as tissue sample for DNA extraction	Barcode of Life Datasystems	Creative Commons - Share Alike	en
IBIOR451-22	INV06946	INV06946	INV06946	BOLD:ABX6319	PreservedSpecimen	Research Center in Biodiversity and Genetic Resources	Arthropoda	Insecta	Orthoptera	Gryllidae	Gryllus	Gryllus bimaculatus De Geer, 1773	species	Sonia AF Ferreira			2018-10-01	Sonia Ferreira	Portugal	Beja	Bombeira do Guadiana	37.6529	-7.6438	WGS 84	30		Adult		leg removed as tissue sample for DNA extraction	Barcode of Life Datasystems	Creative Commons - Share Alike	en
IBIOR450-22	INV06945	INV06945	INV06945	BOLD:AEO7101	PreservedSpecimen	Research Center in Biodiversity and Genetic Resources	Arthropoda	Insecta	Orthoptera	Tettigoniidae	Pterolepis	Pterolepis spoliata Rambur, 1838	species	Sonia AF Ferreira			2018-10-01	Sonia Ferreira	Portugal	Beja	Bombeira do Guadiana	37.6529	-7.6438	WGS 84	30		Adult	M	leg removed as tissue sample for DNA extraction	Barcode of Life Datasystems	Creative Commons - Share Alike	en
IBIOR017-17	INV00078	INV00078	P12_G_3p_0013	BOLD:ADT8663	PreservedSpecimen	Research Center in Biodiversity and Genetic Resources	Arthropoda	Insecta	Orthoptera	Acrididae	Dociostaurus	Dociostaurus jagoi Soltani, 1978	species	Silvia AV Pina	oak plantation	direct capture in transect sampling	2014-06-20	Silvia Pina	Portugal	Beja	Alcaria Ruiva	37.785	-7.8661	WGS 84	30	154	Adult	F	leg removed as tissue sample for DNA extraction	Barcode of Life Datasystems	Creative Commons - Share Alike	en
IBIOR016-17	INV00077	INV00077	P05_A_3p_0018	BOLD:ADT8663	PreservedSpecimen	Research Center in Biodiversity and Genetic Resources	Arthropoda	Insecta	Orthoptera	Acrididae	Dociostaurus	Dociostaurus jagoi Soltani, 1978	species	Silvia AV Pina	grassland	direct capture in transect sampling	2014-06-18	Silvia Pina	Portugal	Beja	Alcaria Ruiva	37.7303	-7.85743	WGS 84	30	200	Adult	M	leg removed as tissue sample for DNA extraction	Barcode of Life Datasystems	Creative Commons - Share Alike	en
IBIOR015-17	INV00076	INV00076	P13_F_3p_0078	BOLD:ADU3247	PreservedSpecimen	Research Center in Biodiversity and Genetic Resources	Arthropoda	Insecta	Orthoptera	Acrididae	Dociostaurus	Dociostaurus genei (Ocskay, 1832)	species	Silvia AV Pina	pine plantation	direct capture in transect sampling	2014-06-16	Silvia Pina	Portugal	Beja	Alcaria Ruiva	37.6997	-7.85938	WGS 84	30	187	Adult	F	leg removed as tissue sample for DNA extraction	Barcode of Life Datasystems	Creative Commons - Share Alike	en
IBIOR446-22	INV06925	INV06925	INV06925	BOLD:AEQ8460	PreservedSpecimen	Research Center in Biodiversity and Genetic Resources	Arthropoda	Insecta	Orthoptera	Tettigoniidae	Conocephalus	Conocephalus conocephalus (Linnaeus, 1767)	species	Sonia AF Ferreira			2018-09-30	Sonia Ferreira	Portugal	Castelo Branco	Segura	39.8215	-6.9734	WGS 84	30		Adult		leg removed as tissue sample for DNA extraction	Barcode of Life Datasystems	Creative Commons - Share Alike	en
IBIOR445-22	INV06923	INV06923	INV06923	BOLD:AEQ8460	PreservedSpecimen	Research Center in Biodiversity and Genetic Resources	Arthropoda	Insecta	Orthoptera	Tettigoniidae	Conocephalus	Conocephalus conocephalus (Linnaeus, 1767)	species	Sonia AF Ferreira			2018-09-30	Sonia Ferreira	Portugal	Castelo Branco	Segura	39.8215	-6.9734	WGS 84	30		Adult		leg removed as tissue sample for DNA extraction	Barcode of Life Datasystems	Creative Commons - Share Alike	en
IBIOR444-22	INV06918	INV06918	INV06918	BOLD:AEO7448	PreservedSpecimen	Research Center in Biodiversity and Genetic Resources	Arthropoda	Insecta	Orthoptera	Tettigoniidae	Phaneroptera	Phaneroptera sparsa Stål, 1857	species	Sonia AF Ferreira			2018-09-30	Sonia Ferreira	Portugal	Castelo Branco	Segura	39.8215	-6.9734	WGS 84	30		Adult	M	leg removed as tissue sample for DNA extraction	Barcode of Life Datasystems	Creative Commons - Share Alike	en
IBIOR443-22	INV06916	INV06916	INV06916	BOLD:AAJ7534	PreservedSpecimen	Research Center in Biodiversity and Genetic Resources	Arthropoda	Insecta	Orthoptera	Gryllidae	Acheta	Acheta domesticus (Linnaeus, 1758)	species	Sonia AF Ferreira			2018-09-30	Sonia Ferreira	Portugal	Castelo Branco	Segura	39.8215	-6.9734	WGS 84	30		Adult		leg removed as tissue sample for DNA extraction	Barcode of Life Datasystems	Creative Commons - Share Alike	en
IBIOR442-22	INV06862	INV06862	INV06862	BOLD:AAP5007	PreservedSpecimen	Research Center in Biodiversity and Genetic Resources	Arthropoda	Insecta	Orthoptera	Tetrigidae	Paratettix	Paratettix meridionalis (Rambur, 1838)	species	Sonia AF Ferreira			2018-07-10	Sonia Ferreira	Portugal	Braganca	Brunheda	41.3319	-7.3386	WGS 84	30		Adult		leg removed as tissue sample for DNA extraction	Barcode of Life Datasystems	Creative Commons - Share Alike	en
IBIOR184-22	INV02594	INV02594	SP112	BOLD:AAJ3344	PreservedSpecimen	Research Center in Biodiversity and Genetic Resources	Arthropoda	Insecta	Orthoptera	Acrididae	Sphingonotus	Sphingonotus azurescens (Rambur, 1838)	species	Silvia AV Pina			2017-06-22	Silvia Pina	Portugal	Setubal	Parque Ecologico da Varzea da Quinta do Conde	38.566	-9.036	WGS 84	30	21	Adult	M	leg removed as tissue sample for DNA extraction	Barcode of Life Datasystems	Creative Commons - Share Alike	en
IBIOR183-22	INV02593	INV02593	SP108	BOLD:AEO6528	PreservedSpecimen	Research Center in Biodiversity and Genetic Resources	Arthropoda	Insecta	Orthoptera	Tettigoniidae	Steropleurus	Steropleurus pseudolus (Bolívar, 1878)	species	Silvia AV Pina			2017-06-15	Silvia Pina	Portugal	Setubal	Cabo Espichel	38.423	-9.197	WGS 84	30	146	Adult	F	leg removed as tissue sample for DNA extraction	Barcode of Life Datasystems	Creative Commons - Share Alike	en
IBIOR182-22	INV02592	INV02592	SP107	BOLD:AEO6528	PreservedSpecimen	Research Center in Biodiversity and Genetic Resources	Arthropoda	Insecta	Orthoptera	Tettigoniidae	Steropleurus	Steropleurus pseudolus (Bolívar, 1878)	species	Silvia AV Pina			2017-06-15	Silvia Pina	Portugal	Setubal	Cabo Espichel	38.423	-9.197	WGS 84	30	146	Adult	M	leg removed as tissue sample for DNA extraction	Barcode of Life Datasystems	Creative Commons - Share Alike	en
IBIOR181-22	INV02591	INV02591	SP100	BOLD:AFB6849	PreservedSpecimen	Research Center in Biodiversity and Genetic Resources	Arthropoda	Insecta	Orthoptera	Acrididae	Sphingonotus	Sphingonotus rubescens (Walker, 1870)	species	Silvia AV Pina			2017-06-04	Silvia Pina	Portugal	Setubal	Cabo de Ares	38.436	-9.064	WGS 84	30	10	Adult	M	leg removed as tissue sample for DNA extraction	Barcode of Life Datasystems	Creative Commons - Share Alike	en
IBIOR180-22	INV02590	INV02590	SP99	BOLD:AEO6978	PreservedSpecimen	Research Center in Biodiversity and Genetic Resources	Arthropoda	Insecta	Orthoptera	Tettigoniidae	Pycnogaster	Pycnogaster cucullatus (Charpentier, 1825)	species	Silvia AV Pina			2017-05-14	Silvia Pina	Portugal	Setubal	Cabo Espichel	38.417	-9.193	WGS 84	30	132	Adult	M	leg removed as tissue sample for DNA extraction	Barcode of Life Datasystems	Creative Commons - Share Alike	en
IBIOR179-22	INV02589	INV02589	SP97	BOLD:AEO7761	PreservedSpecimen	Research Center in Biodiversity and Genetic Resources	Arthropoda	Insecta	Orthoptera	Acrididae	Omocestus	Omocestus raymondi (Yersin, 1863)	species	Silvia AV Pina			2017-05-04	Silvia Pina	Portugal	Setubal	Cabo Espichel	38.416	-9.191	WGS 84	30	132	Adult	M	leg removed as tissue sample for DNA extraction	Barcode of Life Datasystems	Creative Commons - Share Alike	en
IBIOR178-22	INV02588	INV02588	SP96	BOLD:AEO7761	PreservedSpecimen	Research Center in Biodiversity and Genetic Resources	Arthropoda	Insecta	Orthoptera	Acrididae	Omocestus	Omocestus raymondi (Yersin, 1863)	species	Silvia AV Pina			2017-05-04	Silvia Pina	Portugal	Setubal	Cabo Espichel	38.416	-9.191	WGS 84	30	132	Adult	F	leg removed as tissue sample for DNA extraction	Barcode of Life Datasystems	Creative Commons - Share Alike	en
IBIOR177-22	INV02587	INV02587	SP95	BOLD:AAD6537	PreservedSpecimen	Research Center in Biodiversity and Genetic Resources	Arthropoda	Insecta	Orthoptera	Gryllidae	Gryllus	Gryllus campestris Linnaeus, 1758	species	Silvia AV Pina			2017-04-22	Silvia Pina	Portugal	Setubal	Sao Simao	38.526	-8.998	WGS 84	30	104	Adult	M	leg removed as tissue sample for DNA extraction	Barcode of Life Datasystems	Creative Commons - Share Alike	en
IBIOR176-22	INV02586	INV02586	SP94	BOLD:AEO6938	PreservedSpecimen	Research Center in Biodiversity and Genetic Resources	Arthropoda	Insecta	Orthoptera	Pyrgomorphidae	Pyrgomorpha	Pyrgomorpha conica (Olivier, 1791)	species	Silvia AV Pina			2017-04-08	Silvia Pina	Portugal	Setubal	Sao Lourenco	38.574	-9.029	WGS 84	30	28	Adult	F	leg removed as tissue sample for DNA extraction	Barcode of Life Datasystems	Creative Commons - Share Alike	en
IBIOR172-22	INV02557	INV02557	SP46	BOLD:AAJ3344	PreservedSpecimen	Research Center in Biodiversity and Genetic Resources	Arthropoda	Insecta	Orthoptera	Acrididae	Sphingonotus	Sphingonotus azurescens (Rambur, 1838)	species	Silvia AV Pina			2016-08-18	Silvia Pina	Portugal	Setubal	Lagoa de Melides	38.13	-8.79	WGS 84	30	3	Adult	M	leg removed as tissue sample for DNA extraction	Barcode of Life Datasystems	Creative Commons - Share Alike	en
IBIOR171-22	INV02555	INV02555	SP38	BOLD:AER3084	PreservedSpecimen	Research Center in Biodiversity and Genetic Resources	Arthropoda	Insecta	Orthoptera	Acrididae	Sphingonotus	Sphingonotus imitans Brunner von Wattenwyl, 1882	species	Silvia AV Pina			2016-08-16	Silvia Pina	Portugal	Setubal	Quinta do Conde	38.566	-9.034	WGS 84	30	16	Adult	M	leg removed as tissue sample for DNA extraction	Barcode of Life Datasystems	Creative Commons - Share Alike	en
IBIOR142-19	INV00092	INV00092	P31_A_3p_0362	BOLD:AAE5868	PreservedSpecimen	Research Center in Biodiversity and Genetic Resources	Arthropoda	Insecta	Orthoptera	Acrididae	Oedaleus	Oedaleus decorus (Germar, 1825)	species	Silvia AV Pina			2014-06-19	Silvia Pina	Portugal	Beja	Messejana	37.8021	-8.2524	WGS 84	30	172	Adult	F	leg removed as tissue sample for DNA extraction	Barcode of Life Datasystems	Creative Commons - Share Alike	en
IBIOR139-17	INV02584	INV02584	SP92	BOLD:AEO6332	PreservedSpecimen	Research Center in Biodiversity and Genetic Resources	Arthropoda	Insecta	Orthoptera	Tetrigidae	Tetrix	Tetrix nodulosa (Fieber, 1853)	species	Silvia AV Pina	marsh vegetation in temporary pond	direct capture	2016-10-31	Silvia Pina	Portugal	Setubal	Verdizela	38.5793	-9.14283	WGS 84	30	57	Adult	F	leg removed as tissue sample for DNA extraction	Barcode of Life Datasystems	Creative Commons - Share Alike	en
IBIOR138-17	INV02582	INV02582	SP90	BOLD:ACP3886	PreservedSpecimen	Research Center in Biodiversity and Genetic Resources	Arthropoda	Insecta	Orthoptera	Trigonidiidae	Natula	Natula averni (Costa, 1855)	species	Silvia AV Pina	found inside house	direct capture	2016-10-28	Silvia Pina	Portugal	Setubal	Quinta do Conde	38.5713	-9.04619	WGS 84	30	31	Adult	F	leg removed as tissue sample for DNA extraction	Barcode of Life Datasystems	Creative Commons - Share Alike	en
IBIOR569-22	INV07174	INV07174	INV07174	BOLD:AER0567	PreservedSpecimen	Research Center in Biodiversity and Genetic Resources	Arthropoda	Insecta	Orthoptera	Tettigoniidae	Antaxius	Antaxius spinibrachius (Fischer, 1853)	species	Sonia AF Ferreira			2018-09-09	Sonia Ferreira	Portugal	Vila Real	Amieiro	41.2796	-7.3996	WGS 84	30		Adult		leg removed as tissue sample for DNA extraction	Barcode of Life Datasystems	Creative Commons - Share Alike	en
IBIOR136-17	INV02580	INV02580	SP79	BOLD:ADJ5172	PreservedSpecimen	Research Center in Biodiversity and Genetic Resources	Arthropoda	Insecta	Orthoptera	Acrididae	Euchorthippus	Euchorthippus elegantulus Zeuner, 1940	species	Silvia AV Pina	marsh vegetation near watercourse	direct capture	2016-09-27	Silvia Pina	Portugal	Santarem	Bocas de Rio Maior	39.3446	-8.96669	WGS 84	30	101	Adult	M	leg removed as tissue sample for DNA extraction	Barcode of Life Datasystems	Creative Commons - Share Alike	en
IBIOR166-19	INV04117	INV04117	INV04117	BOLD:AAO1248	PreservedSpecimen	Research Center in Biodiversity and Genetic Resources	Arthropoda	Insecta	Orthoptera	Acrididae	Anacridium	Anacridium aegyptium (Linnaeus, 1764)	species	Sonia AF Ferreira			2016-09-23	Sonia Ferreira | Martin Corley | Vanessa Mata	Portugal	Braganca	Quinta do Zacarias	41.3441	-6.92036	WGS 84	30		Adult		leg removed as tissue sample for DNA extraction	Barcode of Life Datasystems	Creative Commons - Share Alike	en
IBIOR567-22	INV07171	INV07171	INV07171	BOLD:AER0569	PreservedSpecimen	Research Center in Biodiversity and Genetic Resources	Arthropoda	Insecta	Orthoptera	Tettigoniidae	Antaxius	Antaxius spinibrachius (Fischer, 1853)	species	Sonia AF Ferreira			2018-09-09	Sonia Ferreira	Portugal	Vila Real	Amieiro	41.2795	-7.3998	WGS 84	30		Adult		leg removed as tissue sample for DNA extraction	Barcode of Life Datasystems	Creative Commons - Share Alike	en
IBIOR134-17	INV02578	INV02578	SP81	BOLD:AEO9013	PreservedSpecimen	Research Center in Biodiversity and Genetic Resources	Arthropoda	Insecta	Orthoptera	Tettigoniidae	Incertana	Incertana decorata (Fieber, 1853)	species	Francisco Barros	dense grasses	direct capture	2016-09-27	Silvia Pina	Portugal	Lisboa	Quartel	39.1799	-9.0455	WGS 84	30	506	Adult	F	leg removed as tissue sample for DNA extraction	Barcode of Life Datasystems	Creative Commons - Share Alike	en
IBIOR131-17	INV02575	INV02575	SP77	BOLD:AAE1108	PreservedSpecimen	Research Center in Biodiversity and Genetic Resources	Arthropoda	Insecta	Orthoptera	Acrididae	Omocestus	Omocestus rufipes (Zetterstedt, 1821)	species	Francisco Barros	marsh vegetation near watercourse	direct capture	2016-09-27	Silvia Pina	Portugal	Santarem	Bocas de Rio Maior	39.3446	-8.96669	WGS 84	30	101	Adult	M	leg removed as tissue sample for DNA extraction	Barcode of Life Datasystems	Creative Commons - Share Alike	en
IBIOR130-17	INV02574	INV02574	SP76	BOLD:AEO7820	PreservedSpecimen	Research Center in Biodiversity and Genetic Resources	Arthropoda	Insecta	Orthoptera	Tettigoniidae	Neocallicrania	Neocallicrania selligera meridionalis (Pfau, 1996)	subspecies	Francisco Barros	scrub	direct capture	2016-09-27	Silvia Pina	Portugal	Leiria	Mendiga	39.5024	-8.8275	WGS 84	30	482	Adult	F	leg removed as tissue sample for DNA extraction	Barcode of Life Datasystems	Creative Commons - Share Alike	en
IBIOR169-19	INV00645	INV00645	INV00645	BOLD:ADV9764	PreservedSpecimen	Research Center in Biodiversity and Genetic Resources	Arthropoda	Insecta	Orthoptera	Gryllidae	Sciobia	Sciobia lusitanica (Rambur, 1838)	species	J. M. Grosso-Silva			2018-04-04	Jose Manuel Grosso-Silva	Portugal	Vila Real	Quinta dos Malvedos	41.2161	-7.4369	WGS 84	30		Juvenile	F	leg removed as tissue sample for DNA extraction	Barcode of Life Datasystems	Creative Commons - Share Alike	en
IBIOR126-17	INV02570	INV02570	SP68	BOLD:AER5488	PreservedSpecimen	Research Center in Biodiversity and Genetic Resources	Arthropoda	Insecta	Orthoptera	Trigonidiidae	Nemobius	Nemobius sylvestris (Bosc, 1792)	species	Silvia AV Pina	decaying dead matter in woodland near watter	direct capture	2016-09-24	Silvia Pina	Portugal	Setubal	Lagoa Pequena	38.5249	-9.14365	WGS 84	30	1	Adult	F	leg removed as tissue sample for DNA extraction	Barcode of Life Datasystems	Creative Commons - Share Alike	en
IBIOR125-17	INV02569	INV02569	SP61	BOLD:ACR8091	PreservedSpecimen	Research Center in Biodiversity and Genetic Resources	Arthropoda	Insecta	Orthoptera	Acrididae	Morphacris	Morphacris fasciata (Thunberg, 1815)	species	Silvia AV Pina	grasses in ploughed field	direct capture	2016-09-18	Silvia Pina	Portugal	Setubal	Brejoeira	38.6426	-8.97326	WGS 84	30	22	Adult	M	leg removed as tissue sample for DNA extraction	Barcode of Life Datasystems	Creative Commons - Share Alike	en
IBIOR555-22	INV11453	INV11453	INV11453	BOLD:AEO7449	PreservedSpecimen	Research Center in Biodiversity and Genetic Resources	Arthropoda	Insecta	Orthoptera	Tettigoniidae	Phaneroptera	Phaneroptera nana Fieber, 1853	species	Sonia AF Ferreira			2021-07-09	Sonia Ferreira	Portugal	Beja	Herdade de Alagaes	37.6765	-7.84866	WGS 84	30		Adult		leg removed as tissue sample for DNA extraction	Barcode of Life Datasystems	Creative Commons - Share Alike	en
IBIOR554-22	INV11452	INV11452	INV11452	BOLD:AEO6325	PreservedSpecimen	Research Center in Biodiversity and Genetic Resources	Arthropoda	Insecta	Orthoptera	Tettigoniidae	Platycleis	Platycleis sabulosa Azam, 1901	species	Sonia AF Ferreira			2021-07-09	Sonia Ferreira	Portugal	Beja	Herdade de Alagaes	37.6765	-7.84866	WGS 84	30		Adult	F	leg removed as tissue sample for DNA extraction	Barcode of Life Datasystems	Creative Commons - Share Alike	en
IBIOR553-22	INV11450	INV11450	INV11450	BOLD:AAP6118	PreservedSpecimen	Research Center in Biodiversity and Genetic Resources	Arthropoda	Insecta	Orthoptera	Gryllidae	Acheta	Acheta hispanicus Rambur, 1838	species	Sonia AF Ferreira			2021-07-09	Sonia Ferreira	Portugal	Beja	Herdade de Alagaes	37.6765	-7.84866	WGS 84	30		Adult		leg removed as tissue sample for DNA extraction	Barcode of Life Datasystems	Creative Commons - Share Alike	en
IBIOR551-22	INV11434	INV11434	INV11434	BOLD:AEO6325	PreservedSpecimen	Research Center in Biodiversity and Genetic Resources	Arthropoda	Insecta	Orthoptera	Tettigoniidae	Platycleis	Platycleis sabulosa Azam, 1901	species	Sonia AF Ferreira			2021-07-09	Sonia Ferreira	Portugal	Beja	Herdade de Alagaes	37.6765	-7.84866	WGS 84	30		Adult	F	leg removed as tissue sample for DNA extraction	Barcode of Life Datasystems	Creative Commons - Share Alike	en
IBIOR550-22	INV11426	INV11426	INV11426	BOLD:AEZ7204	PreservedSpecimen	Research Center in Biodiversity and Genetic Resources	Arthropoda	Insecta	Orthoptera	Acrididae	Calliptamus	Calliptamus wattenwylianus Pantel, 1896	species	Sonia AF Ferreira			2021-07-08	Sonia Ferreira	Portugal	Beja	Santana de Cambas	37.6217	-7.5629	WGS 84	30		Adult		leg removed as tissue sample for DNA extraction	Barcode of Life Datasystems	Creative Commons - Share Alike	en
IBIOR117-17	INV02559	INV02559	SP49	BOLD:AEO7449	PreservedSpecimen	Research Center in Biodiversity and Genetic Resources	Arthropoda	Insecta	Orthoptera	Tettigoniidae	Phaneroptera	Phaneroptera nana Fieber, 1853	species	Silvia AV Pina	found inside house	direct capture	2016-08-25	Silvia Pina	Portugal	Setubal	Brejos dos Clerigos	38.5481	-9.0141	WGS 84	30	56	Adult	M	leg removed as tissue sample for DNA extraction	Barcode of Life Datasystems	Creative Commons - Share Alike	en
IBIOR548-22	INV11392	INV11392	INV11392	BOLD:AEI2886	PreservedSpecimen	Research Center in Biodiversity and Genetic Resources	Arthropoda	Insecta	Orthoptera	Acrididae	Sphingonotus	Sphingonotus lluciapomaresi (Defaut, 2005)	species	Sonia AF Ferreira			2021-07-08	Sonia Ferreira	Portugal	Beja	Santana de Cambas	37.6217	-7.5629	WGS 84	30		Adult	M	leg removed as tissue sample for DNA extraction	Barcode of Life Datasystems	Creative Commons - Share Alike	en
IBIOR115-17	INV02554	INV02554	SP29	BOLD:ACU5350	PreservedSpecimen	Research Center in Biodiversity and Genetic Resources	Arthropoda	Insecta	Orthoptera	Gryllidae	Eumodicogryllus	Eumodicogryllus bordigalensis (Latreille, 1804)	species	Silvia AV Pina	found inside house	direct capture	2016-07-16	Silvia Pina	Portugal	Setubal	Quinta do Conde	38.5713	-9.04619	WGS 84	30	31	Adult	M	leg removed as tissue sample for DNA extraction	Barcode of Life Datasystems	Creative Commons - Share Alike	en
IBIOR114-17	INV02551	INV02551	SP25	BOLD:AAC9181	PreservedSpecimen	Research Center in Biodiversity and Genetic Resources	Arthropoda	Insecta	Orthoptera	Acrididae	Oedipoda	Oedipoda caerulescens (Linnaeus, 1758)	species	Silvia AV Pina	bare soil with sparse grasses	direct capture	2016-06-16	Silvia Pina	Portugal	Setubal	Quinta do Conde	38.5675	-9.05445	WGS 84	30	37	Adult	M	leg removed as tissue sample for DNA extraction	Barcode of Life Datasystems	Creative Commons - Share Alike	en
