# Supplementary material for: The InBIO Barcoding Initiative Database: DNA barcodes of Orthoptera from Portugal
Source: Biodivers Data J. 2024 May 15;12:e118010. doi: 10.3897/BDJ.12.e118010 (PMC11112160; doi:10.3897/BDJ.12.e118010)
Supplement: Supplementary material 3 — IBI - Orthoptera 01 library - DNA sequences [file bdj-12-e118010-s003.fas]

>IBIOR106-17|Gryllotalpa vineae|INV02541|Pinhal da Aiana|COI-5P|BOLD:AEP5100|OR974509
AACTCTTTATTTCATCTTTGGAGCGTGAGCAGGGATAGTCGGCATATCTTTAAGTATATTGATCCGTACAGAATTAGGTCAATCTGGTTACTTAATCGGAGACGACCAAATTTATAATGTTATGGTAACAGCTCATGCTTTCGTAATAATTTTTTTTATAGTTATACCAATTATAATCGGAGGTTTTGGAAATTGATTAGTTCCTTTAATATTAGGAGCACCAGATATAGCCTTCCCACGTATAAATAACATAAGATTTTGGTTACTACCCCCTTCTATTTCTCTTCTCTTAGCCTCTAGTATAGTAGATATAGGAGCAGGGACAGGTTGGACAGTATACCCCCCTCTCTCCTCTAATATTGCACATGCAGGACCCTCAGTCGATTTAACTATCTTCTCTCTCCATTTAGCCGGTATTTCTTCAATTCTAGGAGCCGTAAATTTTATCACAACAATAATTAATATGCGGGCTCCTGGTATACTACCAGATCAAACTCCTTTATTTGTCTGAGCCGTAGGAATTACAGCCTTACTCCTACTTTTATCCCTACCTGTATTAGCAGGGGCTATTACCATGCTCTTAACAGACCGTAATTTAAATACATCATTCTTTGATCCAGCCGGAGGGGGAGACCCTATTCTATACCAACACTTATTT
>IBIOR160-19|Meconema thalassinum|INV03944|Carvalheira|COI-5P|BOLD:AAK7060|OR974750
AACACTTTATTTTATCTTTGGAGCTTGGGCAGGAATAGTAGGAACTTCATTAAGAATACTTATTCGTGCAGAACTTGGTCAACCTGGTTATCTAATTGGGGATGATCAAATTTATAATGTAATTGTTACAGCCCATGCATTTGTAATAATTTTTTTTATAGTAATACCAATTATAATTGGAGGATTCGGAAACTGATTAGTTCCTTTAATATTAGGGGCCCCTGATATAGCTTTCCCCCGAATAAATAATATAAGATTTTGATTATTACCTCCTTCTCTTTCTCTATTATTAGCAAGAAGTCTAGTAGAAAACGGAGCCGGGACCGGTTGAACTGTCTACCCACCACTCTCTGCAAATATCGCTCATGCTGGCGCCTCTGTAGATTTAACAATTTTCTCACTTCACTTAGCAGGAATTTCTTCAATTTTAGGGGCAGTAAATTTTATTACAACTACTATTAACATACGAGCTCCAGGAATATCTTTAGATCAAACCCCTCTATTTGTATGAGCTGTAGGTATTACAGCACTTCTTTTACTCCTTTCTTTACCCGTTTTAGCCGGGGCCATTACTATATTATTAACAGATCGAAACTTAAATACTTCATTCTTTGATCCTGCAGGAGGGGGTGACCCCATCCTATACCAACACTTATTT
>IBIOR535-22|Acrotylus patruelis|INV10594|Bombeira do Guadiana|COI-5P|BOLD:AAJ6293|OR974432
TACATTATATTTTATATTTGGAGCATGAGCAGGGATAGTTGGAACGTCAATAAGAATAATTATTCGTGCAGAACTAGGACAACCAGGATCTATAATTGGGGACGATCAAATTTATAATGTAATTATTACAGCCCACGCATTTGTTATAATTTTCTTCATAGTTATACCAATTATAATTGGAGGATTCGGAAACTGACTTGTACCATTAATAATTGGTGCACCAGATATAGCATTTCCACGAATAAATAACATAAGATTTTGACTTCTACCCCCATCACTGACTCTTCTCCTTCTATCCTCTATAGTGGATGGCGGGGCTGGTACAGGATGGACAGTTTACCCCCCACTTGCAGGAGCAATCGCTCACGGAGGGGCATCCGTAGACCTAGCCATCTTCTCATTACATTTAGCAGGTGTATCTTCAATTCTAGGAGCAGTAAATTTCATTACAACAGCAATTAATATACGATCAGACAATATAACAATAGATCAAACACCTTTATTTGTTTGATCAGTAGCCATTACAGCTCTATTACTATTACTATCATTACCAGTACTTGCAGGAGCAATTACTATATTATTAACAGATCGAAACCTTAATACCTCATTCTTTGATCCAGCTGGAGGGGGAGACCCAATTCTATATCAACACCTATTT
>IBIOR102-17|Chorthippus jacobsi|INV02537|Castelo|COI-5P|BOLD:AAC5779|OR974577
AACTTTATATTTTTTATTTGGAGCATGAGCTGGAATAGTAGGTACATCAATAAGAATAATTATTCGTGCAGAACTTGGACAACCAGGATCTATAATTGGAGATGATCAAATCTATAATGTTATTATTACAGCACATGCATTTGTAATAATTTTCTTCATAGTAATACCTATTATAATTGGAGGATTCGGTAATTGACTGGTTCCACTAATAATCGGAGCACCAGATATAGCTTTTCCACGAATAAATAACATAAGTTTTTGACTTTTACCACCATCATTAACTCTTTTAATTGCATCATCAATAGTAGATAATGGTGCAGGAACAGGATGAACAGTTTATCCCCCTCTCGCAGGAGCAATCGCACATGGGGGAGGATCAGTAGACCTGGCTATTTTTTCATTACATTTAGCAGGTGTTTCATCAATTTTAGGAGCAGTTAATTTCATTACAACTGCAATCAATATACGGTCGGAAAGAATAACACTAGATCAAACACCACTATTTGTCTGATCAGTAGCAATTACAGCACTACTATTACTATTATCATTACCGGTACTAGCAGGAGCAATTACTATATTATTAACTGATCGAAATTTAAATACTTCGTTCTTTGACCCTGCAGGTGGTGGAGATCCAATCCTTTATCAACATTTATTT
>IBIOR101-17|Chorthippus jacobsi|INV02536|Castelo|COI-5P|BOLD:AAC5779|OR974425
AACTTTATATTTTTTATTTGGAGCATGAGCTGGAATAGTAGGTACATCAATAAGAATAATTATTCGTGCAGAACTTGGACAACCAGGATCCATAATTGGAGATGATCAAATCTATAATGTTATTATTACAGCACATGCATTTGTAATAATTTTCTTCATAGTAATACCTATTATAATTGGGGGATTCGGTAATTGACTGGTTCCACTAATAATCGGAGCACCAGATATAGCTTTTCCACGAATAAATAACATAAGTTTTTGACTTTTACCACCATCATTAACTCTTTTAATTGCATCATCAATAGTAGATAATGGTGCAGGAACAGGATGAACAGTTTATCCCCCTCTCGCAGGAGCAATCGCACATGGAGGAAGATCAGTAGACCTGGCTATTTTTTCATTACATTTAGCAGGTGTTTCATCAATTTTAGGAGCAGTTAATTTCATTACAACTGCAATCAATATACGGTCGGAAAGAATAACACTAGATCAAACACCACTATTTGTCTGATCAGTAGCAATTACAGCACTCCTATTACTATTATCATTACCGGTACTAGCAGGAGCAATTACTATATTATTAACTGATCGAAATTTAAATACTTCGTTCTTTGACCCCGCAGGTGGTGGAGATCCAATCCTTTATCAACATTTATTT
>IBIOR100-17|Chorthippus jacobsi|INV02535|Castelo|COI-5P|BOLD:AAC5779|OR974828
AACTTTATATTTTTTATTTGGAGCATGAGCTGGAATAGTAGGTACATCAATAAGAATAATTATTCGTGCAGAACTTGGACAACCAGGATCTATAATTGGAGATGATCAAATCTATAATGTTATTATTACAGCACATGCATTTGTAATAATTTTCTTCATAGTAATACCTATTATAATTGGAGGATTCGGTAATTGACTGGTTCCACTAATAATCGGAGCACCAGATATAGCTTTTCCACGAATAAATAACATAAGTTTTTGACTTTTACCACCATCATTAACTCTTTTAATTGCATCATCAATAGTAGATAATGGTGCAGGAACAGGATGAACAGTTTATCCCCCTCTCGCAGGAGCAATCGCACATGGGGGAGGATCAGTAGACCTGGCTATTTTTTCATTACATTTAGCAGGTGTTTCATCAATTTTAGGAGCAGTTAATTTCATTACAACTGCAATCAATATACGGTCGGAAAGAATAACACTAGATCAAACACCACTATTTGTCTGATCAGTAGCAATTACAGCACTACTATTACTATTATCATTACCGGTACTAGCAGGAGCAATTACTATATTATTAACTGATCGAAATTTAAATACTTCGTTCTTTGACCCTGCAGGTGGTGGAGATCCAATCCTTTATCAACATTTATTT
>IBIOR098-17|Chorthippus apicalis|INV02533|Quinta do Conde|COI-5P|BOLD:AED8559|OR974657
AACCTTATATTTTTTATTTGGAGCTTGATCTGGAATAGTGGGAACATCAATAAGTATAATTATTCGTGCAGAATTAGGACAACCTGGATATTTAATTGGAGATGATCAAATTTATAATGTAATTATTACAGCTCATGCATTTGTAATGATTTTCTTTATAGTAATACCTATTATAATTGGAGGATTTGGTAATTGACTTGTACCATTAATAATTGGAGCCCCAGATATAGCATTTCCTCGAATAAACAATATAAGCTTTTGATTATTACCTCCTTCATTAACACTATTAATTGCATCATCAATAGTTAATAGAGGTGTAGGTACTGGATGAACAGTTTACCCCCCACTAGCTGGAGCAATTGCCCATGGAGGGGCTTCAGTTGATTTAGCTATTTTTTCATTACATTTAGCAGGTATTTCATCAATTCTAGGAGCAGTAAACTTCATTACAACAGCAATTAATATACGGTCAGAAAGAATAACACTGGATCAAACACCACTATTTGTTTGATCTGTAGCAATTACAGCTCTACTACTACTATTATCTTTACCAGTTTTAGCAGGAGCAATCACAATACTTCTAACTGACCGAAACCTAAATACATCATTCTTTGACCCTGCTGGTGGGGGGGATCCAATTCTTTATCAACACTTATTT
>IBIOR096-17|Omocestus panteli|INV02531|Quinta do Conde|COI-5P|BOLD:AAX0669|OR974790
AACTTTATATTTTATACTTGGAGCATGAGCAGGAATAGTAGGAACATCAATAAGTATAATTATTCGTGCAGAACTTGGACAACCAGGACCTTTAATTGGAGATGATCAAATCTACAATGTTATCATTACAGCCCACGCATTTGTAATGATTTTCTTTATAGTAATACCTATTATAATTGGAGGGTTTGGTAATTGATTAGTCCCTTTAATAATTGGAGCACCAGATATAGCTTTTCCACGAATAAATAATATAAGTTTTTGACTATTACCACCATCACTAACCCTTTTAATTGCATCATCAATAGTAGATAATGGTGTAGGAACAGGATGAACAGTTTACCCCCCTCTAGCAGGAGCAATTGCCCATGGAGGAGGATCAGTAGATCTAGCCATTTTTTCATTACATCTAGCCGGTGTCTCATCAATTTTAGGAGCAGTAAACTTCATTACAACATCAATCAACATGCGGTCGGAAAGAATAACACTAGATCAAACACCATTATTTGTTTGATCAGTAGCAATCACAGCACTTCTATTACTATTATCATTACCAGTATTAGCAGGAGCAATTACTATATTATTAACCGATCGAAATTTAAATACATCATTTTTTGACCCTGCTGGAGGGGGGGACCCAATTCTCTATCAACATTTATTT
>IBIOR527-22|Platycleis sabulosa|INV10326|Herdade de Alagaes|COI-5P|BOLD:AEO6325|OR974468
AACACTATATTTTATTTTTGGAGCTTGAGCAGGTATAGTGGGAACATCCCTCAGTTTACTAATTCGAGCCGAACTTGGTCAACCAGGTTATTTAATTGGAGATGACCAAATTTATAATGTAATTGTTACTGCTCACGCATTTGTGATAATTTTCTTTATAGTAATGCCAATTATAATTGGAGGATTTGGAAATTGACTTGTTCCTTTAATACTTGGAGCCCCAGATATAGCCTTCCCTCGAATAAACAATATAAGATTTTGGCTACTACCTCCATCATTAACACTTCTTCTTAGCAGAAGTCTTGTAGAAAGTGGTGCAGGTACTGGTTGAACCGTCTACCCTCCTCTCTCTTCTGGAATTGCCCACGCGGGAGCTTCAGTTGATTTAGCTATTTTCTCACTTCACTTAGCAGGGGTTTCTTCAATTCTAGGTGCCGTGAATTTTATTACTACAACTATTAATATACGTGCTCCGGGAATATCTCTCGATCAAACTCCCTTATTTGTATGAGCTGTAGCTATTACCGCTCTACTACTCCTTCTTTCCTTACCTGTTTTAGCTGGAGCTATTACTATATTATTAACTGACCGAAACCTTAATACCTCCTTCTTCGATCCAGCTGGGGGTGGTGACCCTATTTTATATCAACACCTTTTC
>IBIOR091-17|Platystolus martinezii|INV02526|Aljustrel|COI-5P|BOLD:AEO7253|OR974818
AACATTATATTTCATCTTTGGCGCTTGAGCAGGAATAGTAGGAACTTCTTTAAGATTACTAATCCGTGCTGAATTAGGTCAACCTGGGTACTTAATTGGTGATGATCAAATTTATAATGTAATTGTAACCGCTCATGCATTTGTAATAATCTTCTTCATAGTAATACCTATTATGATTGGGGGATTTGGTAATTGACTTGTACCTTTAATACTAGGTGCCCCTGATATAGCATTCCCTCGAATAAATAATATAAGTTTCTGATTACTCCCCCCATCATTAACCCTTCTACTAAGAAGTAGTCTTGTTGAAAATGGAGCGGGTACTGGTTGAACAGTATACCCCCCACTTTCTTCAGGAATTGCACATGCTGGAGCCTCTGTAGATTTAGCTATTTTCTCACTTCATCTAGCTGGTGTTTCCTCAATTTTAGGTGCTGTAAATTTTATTACTACTACTATTAATATACGAGCCCCTGGAATATCTTTAGACCAAACTCCTTTATTCGTATGATCAGTAGCTATTACAGCTCTTCTTTTACTATTATCCTTACCTGTTTTAGCTGGAGCTATCACCATATTGTTAACGGACCGAAATTTAAATACTTCCTTCTTTGACCCCGCAGGAGGTGGTGATCCTATTCTTTATCAACATTTATTT
>IBIOR090-17|Tettigonia viridissima|INV02525|Santa Barbara dos Padroes|COI-5P|BOLD:AAF1423|OR974531
AACATTATACTTCATTTTTGGAGCTTGAGCTGGGATAGTTGGAACTTCATTAAGTCTATTAATTCGAGCTGAATTAGGACAGCCCGGGTATCTTATTGGAGATGATCAAATTTATAACGTAATTGTAACAGCTCACGCATTCGTAATAATTTTTTTTATAGTTATACCAATTATAATTGGGGGATTCGGAAATTGATTAGTCCCTTTAATACTAGGAGCCCCTGATATAGCATTCCCTCGAATAAATAATATAAGCTTCTGATTACTACCCCCTTCTCTAACCCTTTTATTAAGAAGTAGTCTAGTAGAAAATGGTGCTGGTACTGGTTGAACGGTTTACCCTCCTTTATCATCAGGTATTGCTCATGCAGGGGCCTCAGTAGATTTAGCAATCTTCTCACTACATTTAGCCGGAGTTTCATCCATCCTAGGAGCAGTAAACTTTATTACAACAACCATTAATATACGAGCTCCTGGTATATCATTAGATCAAACACCTTTATTTGTATGAGCTGTTGCAATCACTGCTCTACTGCTTCTTCTTTCATTACCCGTATTAGCTGGGGCTATTACAATACTACTAACCGATCGAAATTTAAATACCTCATTCTTTGATCCAGCAGGAGGAGGGGATCCTATTTTATACCAACATCTCTTC
>IBIOR520-22|Phaneroptera nana|INV10234|Carrazedo|COI-5P|BOLD:AEO7449|OR974481
AACATTATACTTTATTTTCGGAGCATGGGCTGGAATAGTTGGAACTTCTCTCAGCCTACTAATCCGTGCTGAATTAGGTCAACCTGGCTACTTAATTGGTGATGATCAAATTTATAATGTAATTGTAACAGCTCATGCATTTGTAATAATCTTTTTTATAGTAATACCTATTATAATTGGAGGGTTTGGTAATTGATTAGTACCTTTAATATTAGGAGCTCCAGATATAGCCTTCCCTCGAATAAATAACATAAGCTTTTGATTATTACCTCCTTCTTTAACATTATTACTAGCTAGTAGCCTAGTTGAAAACGGAGCAGGTACTGGGTGAACAGTTTACCCTCCCCTTTCTGCAGGTATTGCTCATGGAGGTGCATCAGTAGATTTAGCTATCTTTTCTCTTCACTTAGCTGGTATCTCCTCCATTCTAGGCGCAGTAAACTTTATTACAACCATCATTAATATACGCTCCCCTGGTATATCTTTAGATCAAACACCCTTATTTGTATGATCTGTAGGAATTACTGCTTTACTCCTTTTACTTTCTCTACCAGTTTTAGCAGGTGCTATTACTATATTATTAACAGACCGAAACTTAAATACCTCTTTCTTTGATCCTGCTGGAGGGGGTGATCCAATTCTATACCAACATTTATTT
>IBIOR519-22|Trigonidium cicindeloides|INV10193|Bizorreiro|COI-5P|BOLD:ACY3774|OR974786
AACATTATACTTTATTTTTGGTGCGTGAGCAGGTATAGTAGGGACATCCTTAAGAATATTAATTCGATTGGAATTAGGACAACCAGGTTCATTAATTGGAAATGATCAAATTTATAATGTTATTGTAACAGCTCATGCTTTTGTCATAATTTTTTTTATAGTTATACCTATTATAATTGGAGGGTTTGGTAATTGATTAGTTCCTTTAATAATTGGAGCACCTGATATAGCTTTCCCTCGAATAAATAATATGAGATTTTGATTACTACCCCCATCTTTAATTCTCCTTTTATCAAGAAGAATAGTAGAAACCGGAGCAGGAACTGGATGAACTGTTTACCCTCCATTATCCAGAAATATTGCGCATGCTGGAGCATCAGTTGATTTAGCTATTTTTTCTCTTCATTTAGCTGGTATTTCCTCAATTTTAGGAGCTGCTAATTTTATTACAACTATAATTAATATACGAGCCCCAGGAATATCATTTGATCAAACACCATTATTCGTTTGAGCTGTTGGAATTACAGCTCTTCTATTACTTCTTTCTTTACCCGTATTAGCAGGAGCAATTACAATATTATTAACTGATCGAAATTTAAATACTTCTTTTTTTGATCCAGCTGGAGGAGGAGATCCAATTCTTTATCAACATTTATTT
>IBIOR086-17|Tylopsis lilifolia|INV02521|Aljustrel|COI-5P|BOLD:AER2541|OR974422
AACTTTATATTTTATTTTTGGTGCATGAGCAGGTATAGTTGGAACATCCCTAAGTTTACTAATTCGAGCAGAGTTAGGACAACCAGGATACTTAATCGGAGATGATCAGATTTATAATGTTATTGTAACCGCTCATGCATTTGTAATAATTTTTTTTATAGTTATACCCATCATAATTGGTGGGTTTGGAAACTGACTTGTACCTTTAATATTGGGGGCCCCAGATATAGCATTTCCTCGTATAAATAATATAAGATTTTGATTACTCCCACCATCATTAACACTTCTTTTAGCTAGTAGTATTGTAGAAAATGGTGCAGGGACAGGTTGAACAGTTTACCCCCCCTTATCAGCAGGTATTGCTCACGGGGGTGCTTCCGTTGACCTAGCAATCTTCTCTCTGCATTTAGCAGGAATTTCATCAATTTTGGGTGCTGTTAATTTTATTACCACGACTATTAATATACGTTCACCCGGAATATCTTTAGATCAAACACCACTCTTTGTTTGAGCCGTTGCTATTACAGCCTTACTTTTACTTTTATCACTTCCCGTTCTTGCCGGAGCTATCACTATATTATTAACAGATCGAAATCTAAATACGTCATTCTTTGATCCAGCTGGGGGTGGTGATCCCATCCTTTACCAACATCTATTT
>IBIOR085-17|Tylopsis lilifolia|INV02520|Aljustrel|COI-5P|BOLD:AER2541|OR974792
AACTTTATATTTTATTTTTGGTGCATGAGCAGGTATAGTTGGAACATCCCTAAGTTTACTAATTCGAGCAGAGTTAGGACAACCAGGATACTTAATCGGAGATGATCAGATTTATAATGTTATTGTAACCGCTCATGCATTTGTAATAATTTTTTTTATAGTTATACCCATCATAATTGGTGGGTTTGGAAACTGACTTGTACCTTTAATATTGGGGGCCCCAGATATAGCATTTCCTCGTATAAATAATATAAGATTTTGATTACTCCCACCATCATTAACACTTCTTTTAGCTAGTAGTATTGTAGAAAATGGTGCAGGGACAGGTTGAACAGTTTACCCCCCCTTATCAGCAGGTATTGCTCACGGGGGTGCTTCCGTTGACCTAGCAATCTTCTCTCTGCATTTAGCAGGAATTTCATCAATTTTGGGTGCTGTTAATTTTATTACCACGACTATTAATATACGTTCACCCGGAATATCTTTAGATCAAACACCACTCTTTGTTTGAGCCGTTGCTATTACAGCCTTACTTTTACTTTTATCACTTCCCGTTCTTGCCGGAGCTATCACTATATTATTAACAGATCGAAATCTAAATACGTCATTCTTTGATCCAGCTGGGGGTGGTGATCCCATCCTTTACCAACATCTATTT
>IBIOR083-17|Platycleis intermedia|INV02518|Santa Barbara dos Padroes|COI-5P|BOLD:AAE4790|OR974615
AACATTATATTTTATTTTTGGAGCTTGAGCAGGTATAGTAGGGACATCCCTCAGTTTACTAATTCGAGCTGAACTTGGTCAACCAGGTTATTTAATTGGAGATGACCAAATTTATAATGTAATTGTTACTGCTCACGCATTTGTGATAATTTTCTTTATAGTAATGCCAATTATAATTGGAGGATTCGGGAATTGACTTGTCCCTTTAATGCTTGGAGCCCCAGATATAGCCTTCCCTCGAATAAACAATATAAGATTTTGACTTCTACCCCCATCATTAACACTTCTTCTTAGCAGAAGCCTCGTGGAAAGTGGTGCAGGTACTGGTTGAACGGTCTACCCTCCCCTCTCTTCTGGTATTGCCCATGCGGGAGCTTCAGTTGACCTAGCTATTTTCTCACTACACTTAGCAGGAGTTTCTTCAATTCTAGGTGCCGTAAATTTTATTACTACAACTATTAATATACGTGCTCCTGGAATGTCTCTCGATCAAACCCCCTTATTTGTATGAGCTGTAGCTATTACTGCTCTGCTACTCCTTCTTTCCTTACCTGTTTTAGCTGGAGCTATTACTATATTATTAACTGACCGAAACCTTAATACCTCCTTCTTTGACCCAGCTGGAGGTGGTGACCCTATTTTATACCAACACCTTTTC
>IBIOR514-22|Gryllotalpa africana|INV09085|Herdade de Alagaes|COI-5P|BOLD:AER6009|OR974770
AACCCTATATTTCATTTTTGGGGCTTGAGCTGGTATAGTTGGCACATCTCTCAGTATATTAATTCGGGCAGAATTAGGCCAACCTGGATTTTTAATTGGAGATGACCAAATTTATAATGTAATCGTAACAGCTCATGCATTCGTAATAATCTTTTTTATAGTTATACCTATTATAATCGGAGGCTTCGGAAACTGACTAGTACCTTTAATACTAGGAGCACCTGATATGGCTTTTCCACGAATAAATAATATAAGTTTTTGACTTCTACCCCCCTCATTAACTCTTCTTCTTGCATCAAGCATAGTTGATGTAGGAGCAGGAACTGGTTGAACTGTATATCCCCCTTTATCCTCTAATATTGCTCATGCAGGATCATCTGTAGATTTAACCATTTTTTCATTACATTTAGCAGGTGTATCTTCCATTTTAGGAGCAGTTAATTTTATTACTACAATAATTAATATACACTCCCCTGGAATATCTTTAGATCAAACCCCTTTATTTGTTTGAGCTGTAGGTATTACTGCACTCCTCCTTTTATTATCTTTACCAGTTCTAGCAGGAGCCATTACTATACTTCTTACCGATCGTAATTTAAATACATCATTTTTTGATCCCGCTGGAGGTGGAGATCCTATTTTATACCAACACTTATTT
>IBIOR513-22|Conocephalus fuscus|INV09078|Herdade de Alagaes|COI-5P|BOLD:AEQ8462|OR974579
AACCCTATACTTTATCTTCGGGGCTTGAGCTGGGATAGTCGGAACGTCCCTAAGCTTATTAATTCGAGCTGAACTCGGGCAGCCCGGGTATCTTATTGGAGATGATCAAATCTATAATGTTATCGTTACTGCCCATGCATTTGTAATAATTTTCTTCATAGTTATACCAATTATAATTGGAGGGTTCGGAAATTGATTAGTTCCATTAATACTAGGAGCCCCTGATATAGCTTTCCCCCGAATAAACAACATAAGCTTCTGGCTACTACCTCCCTCTTTAACCCTTCTTCTTGCAAGAAGCCTTGTTGAAAACGGAGCAGGCACAGGGTGAACAGTCTACCCCCCGCTTTCAGCAGGAATCGCTCATGCTGGAGCTTCAGTAGATTTAGCTATTTTCTCCTTACATCTTGCCGGAATCTCATCAATTCTCGGGGCTGTAAATTTTATCACTACAACAATTAATATACGCGCCCCGGGGATATCCCTCGATCAAACACCCCTATTTGTTTGAGCTGTAGCAATTACTGCTCTTTTACTCTTACTCTCGCTCCCTGTACTTGCAGGAGCAATTACAATACTTTTAACAGATCGTAATTTAAATACATCCTTCTTTGACCCTGCCGGGGGTGGAGATCCAATCCTATATCAACATTTATTT
>IBIOR512-22|Cyrtaspis scutata|INV09030|Convento da Arrabida|COI-5P|BOLD:AEQ8625|OR974656
AACACTATATTTTATTTTCGGAGCATGAGCTGGCATAGTAGGAACATCACTAAGATTACTAATCCGAGCAGAATTAGGTCAACCAGGCTATTTAATTGGTGATGATCAAATTTATAATGTCATTGTAACTGCCCATGCATTTGTAATAATTTTTTTCATAGTTATACCTATTATAATCGGAGGATTTGGAAACTGATTAGTACCCTTAATACTTGGGGCACCTGATATAGCATTCCCTCGAATAAACAACATAAGCTTCTGACTCCTTCCCCCTTCATTAACCCTATTATTATCGAGAAGCTTGGTAGAAAATGGAGCTGGTACAGGTTGAACGGTATACCCACCTTTATCGGCAGGAATTGCTCACGCCGGAGCTTCAGTAGATTTAGCAATTTTCTCACTACACCTAGCTGGAATTTCATCAATCTTAGGAGCAGTAAATTTTATTACTACAACAATTAATATACGAGCCCCAGGAATATCCCTAGATCAAACACCATTATTTGTTTGGTCAGTAGGAATCACAGCCCTTCTACTTCTTCTTTCTCTTCCTGTTCTAGCAGGAGCTATTACAATATTATTAACTGACCGAAACCTAAATACCTCATTTTTCGATCCTGCTGGTGGTGGGGATCCAATTCTTTACCAACATTTGTTT
>IBIOR078-17|Oedipoda charpentieri|INV02513|Castro Verde|COI-5P|BOLD:AAC9180|OR974571
AACATTATACTTTATATTTGGTGCATGAGCAGGAATAGTAGGAACATCTATAAGAATAATTATCCGAATTGAATTAGGTCAACCAGGTTCAATAATTGGGGATGATCAAATTTATAATGTTATCATTACAGCCCATGCATTCATTATAATCTTCTTTATGGTTATACCAATTATAATTGGAGGATTTGGAAATTGACTCGTTCCACTAATAATTGGAGCACCAGATATAGCATTCCCACGAATAAATAATATAAGATTTTGATTATTACCACCATCATTAATCCTTTTACTCTCATCTTCAATGGCTGATAATGGAGCTGGCACAGGATGAACAGTGTACCCCCCACTAGCAGGAGCAATTGCACACAGAGGGTCATCCGTAGATCTAGCTATTTTTTCACTTCACCTAGCAGGTATTTCATCAATTCTAGGAGCAGTAAATTTTATTACAACAGCAATTAATATACGATCTGATAGAATAACATTAGATCAAACACCTTTATTTGTTTGATCAGTAGTTATTACAGCACTACTTCTATTACTATCCTTACCTGTACTTGCAGGGGCAATTACTATATTATTAACTGACCGAAACCTAAATACCTCATTTTTTGATCCTGCAGGAGGAGGTGACCCAATTCTTTATCAACATTTATTT
>IBIOR077-17|Oedipoda charpentieri|INV02512|Sao Joao dos Caldeireiros|COI-5P|BOLD:AAC9180|OR974548
AACATTATACTTTATATTTGGTGCATGAGCAGGAATAGTAGGAACATCTATAAGAATAATTATTCGAATTGAATTAGGTCAACCAGGTTCAATAATTGGGGATGATCAAATTTATAATGTTATCATTACAGCCCATGCATTCATTATAATCTTCTTTATGGTTATACCAATTATAATTGGAGGATTTGGAAATTGACTCGTTCCACTAATAATTGGAGCACCAGATATAGCATTCCCACGAATAAATAATATAAGATTTTGATTATTACCACCATCATTAATCCTTTTACTCTCATCTTCAATGGCTGATAATGGAGCTGGCACAGGATGAACAGTGTACCCCCCACTAGCAGGAGCAATTGCACACAGAGGGTCATCCGTAGATCTAGCTATTTTTTCACTTCACCTAGCAGGTATTTCATCAATTCTAGGAGCAGTAAATTTTATTACAACAGCAATTAATATACGATCTGATAGAATAACATTAGATCAAACACCTTTATTTGTTTGATCAGTAGTTATTACAGCACTACTTCTATTACTATCCTTACCTGTACTTGCAGGGGCAATTACTATATTATTAACTGACCGAAACCTAAATACCTCATTTTTTGATCCTGCAGGAGGAGGTGACCCAATTCTTTATCAACATTTATTT
>IBIOR508-22|Sciobia lusitanica|INV08769|Alcanede|COI-5P|BOLD:ADV9764|OR974564
AACATTATATTTCATTTTCGGAGCCTGATCAGGAATAGTCGGAACATCATTAAGAATTTTAATTCGAACAGAATTAGGACAACCAGGATATCTAATTGGAGATGATCAAACATATAATGTTATTGTAACTGCACATGCATTCATCATAATCTTCTTCATGGTCATACCAATCATGATCGGTGGATTTGGAAATTGATTAGTCCCCCTAATACTAGGGGCTCCAGATATAGCTTTTCCACGAATAAATAACATAAGATTTTGACTCCTACCACCATCCCTAACCCTATTATTAACCAGAAGAATAGTTGAAAATGGAGCAGGTACAGGATGAACTGTTTATCCACCCTTATCAACAGGTATCGCACATGCCGGAGCCTCAGTTGATTTAGCTATTTTTTCATTACATTTAGCAGGTATTTCCTCAATTTTAGGTGCAGTAAATTTTATTACTACCATAATTAATATACGAGCCCCAGGAATATCATTAGATCAAACCCCTTTATTTGTATGAGCAGTAGGAATTACTGCCCTATTATTACTATTATCATTACCAGTTCTTGCCGGAGCAATTACGATGTTATTAACAGATCGGAATCTAAATACATCATTTTTTGATCCAGCAGGAGGAGGAGATCCAATTTTATATCAACACTTATTT
>IBIOR074-17|Euryparyphes terrulentus|INV02509|Sao Marcos da Ataboeira|COI-5P|BOLD:AEP5297|OR974711
AACAATATATTTCTTGTTTGGAGCATGGGCAGGAATAGTAGGAACATCAATAAGAATAATTATTCGAGCAGAGCTTGGTCAACCAGGACAACTAATTGGAGACGACCAAATTTATAATGTTGTGATTACCTCTCATGCATTCGTAATAATTTTCTTCATAGTTATACCAATTATAATTGGTGGATTTGGTAATTGATTAGTTCCTTTAATAATTGGGGCCCCAGATATAGCATTTCCACGAATAAACAATATAAGATTTTGACTTTTACCTCCTTCATTAACCCTTCTCCTGACGTCTTCTATAGTAGATAGAGGAGCAGGTACAGGATGAACAGTTTACCCCCCACTTGCGGGGGCAATTGCCCATGGAGGAGCTTCAGTAGACCTAGCTATCTTTTCCCTTCATTTAGCGGGTGTTTCTTCAATTCTAGGTGCAGTAAATTTTATCACCACAGCAATTAATATACGATCAGAAAGAATAACTTTAGACCAAACTCCTTTATTTGTATGATCAGTTGCAATTACTGCCCTATTACTACTATTATCACTACCTGTTCTAGCAGGAACAATTACTATACTACTAACAGACCGGAATCTAAATACATCATTTTTTGACCCTGCTGGAGGTGGAGACCCTATTCTTTACCAACATTTATTT
>IBIOR073-17|Decticus albifrons|INV02508|Sao Joao dos Caldeireiros|COI-5P|BOLD:AEQ8654|OR974446
AACATTATACTTCATCTTTGGAGCGTGAGCAGGTATAGTTGGAACATCTCTTAGCTTATTAATTCGAGCAGAATTAGGTCAACCAGGGTATCTTATTGGTGATGATCAAATCTATAATGTAATTGTAACTGCCCATGCCTTTGTAATAATTTTCTTTATAGTGATACCTATTATAATCGGGGGATTCGGTAATTGATTAGTTCCTTTAATATTAGGTGCTCCTGACATAGCTTTCCCTCGGATAAACAATATAAGCTTCTGACTCCTCCCTCCCTCATTGACCCTTCTTTTAAGAAGAAGTTTAGTGGAAAGTGGCGCGGGTACAGGTTGAACAGTTTACCCACCACTATCTTCAGGTATTGCCCATGCCGGAGCTTCCGTCGACTTAGCTATTTTCTCTCTCCATCTTGCTGGTGCATCCTCAATTCTAGGTGCCGTTAACTTCATTACAACCACTATTAACATACGAGCACCTGGTATATCACTTGACCAAACTCCTCTTTTCGTGTGAGCTGTAGCTATTACAGCTTTATTACTCCTTCTCTCCCTTCCCGTATTAGCAGGGGCAATCACCATACTTCTTACCGACCGAAATCTAAACACTTCCTTCTTTGATCCAGCTGGAGGTGGAGACCCTATTCTATACCAACACCTTTTC
>IBIOR504-22|Nemobius sylvestris|INV08603|Foros da Quinta|COI-5P|BOLD:AER5488|OR974466
AACCTTATATTTTATTTTCGGAGCTTGAGCAGGAATAGTTGGTACCTCATTAAGAATATTAATTCGAACCGAGCTAGGCCAACCTGGTTACTTGATTGGAAATGACCAAATTTATAATGTAATTGTTACAGCTCATGCTTTTGTAATAATTTTCTTCATAGTAATACCAATCATAATTGGGGGATTTGGAAACTGACTTGTTCCCTTAATACTAGGAGCCCCAGATATAGCCTTTCCACGAATAAATAACATAAGATTTTGATTACTCCCCCCTTCTTTAACCTTATTATTATCCAGAAGATTAGTAGAAAATGGAGCAGGAACTGGATGAACAGTTTATCCCCCTTTATCTTCAAGAATTGCACATGCTGGGGCATCTGTAGATATAGCAATTTTTTCCCTTCATTTAGCAGGTATTTCATCAATTCTAGGGGCTATTAACTTTATCACCACAATAATAAATATACGAACCCCTAAAATATCTCTTGATCAAACCCCTTTATTTGTTTGATCAGTAGGGATTACTGCTCTTCTCCTTTTATTGTCCCTCCCCGTTCTAGCAGGAGCAATTACCATACTATTAACAGACCGAAATCTTAACACTTCATTTTTTGACCCAGCGGGAGGAGGAGACCCTATTCTTTATCAACATTTATTT
>IBIOR071-17|Chorthippus apicalis|INV02506|Aljustrel|COI-5P|BOLD:AED8559|OR974536
AACCTTATATTTTTTATTTGGAGCTTGATCTGGAATAGTGGGAACATCAATAAGTATAATTATTCGTGCAGAATTAGGACAACCTGGATATTTAATTGGAGATGATCAAATTTATAATGTAATTATTACAGCTCATGCATTTGTAATGATTTTCTTTATAGTAATACCTATTATAATTGGAGGATTTGGTAATTGACTTGTACCATTAATAATTGGAGCCCCAGATATAGCATTTCCTCGAATAAACAATATAAGCTTTTGATTATTACCTCCTTCATTAACACTATTAATTGCATCATCAATAGTTAATAGAGGTGTAGGTACTGGATGAACAGTTTACCCTCCACTAGCTGGGGCAATTGCACATGGAGGGGCTTCAGTTGATTTAGCTATTTTTTCATTACATTTAGCAGGTATTTCATCAATTCTAGGAGCAGTAAACTTCATTACAACAGCAATTAATATACGGTCAGAAAGAATAACACTGGATCAAACACCACTATTTGTTTGATCTGTAGCAATTACAGCTCTACTACTACTATTATCTTTACCAGTTTTAGCAGGAGCAATCACAATACTTCTAACTGACCGAAACCTAAATACATCATTCTTTGACCCTGCTGGTGGGGGGGATCCAATTCTTTATCAACACTTATTT
>IBIOR070-17|Anacridium aegyptium|INV02505|Aljustrel|COI-5P|BOLD:AAO1248|OR974554
TACTTTATACTTTCTATTTGGTGCATGAGCAGGAATAGTAGGAACATCTATAAGAATAATTATTCGTGCTGAACTGGGTCAACCTGGATCGCTAATTGGAGATGATCAAATTTATAATGTTATTATTACAGCCCACGCATTTGTGATAATTTTCTTTATAGTAATACCTATCATAATTGGTGGATTTGGTAATTGATTAGTTCCGTTAATAATTGGAGCACCAGATATGGCATTCCCTCGAATAAATAATATAAGTTTCTGATTATTACCACCATCATTAACCCTTCTTCTTACATCCTCTATAGTAGATAATGGTGCTGGTACAGGATGAACAGTTTACCCTCCTCTAGCAGGTGCTATTGCCCACGGAGGGGCTTCCGTAGATTTAGCAATTTTTTCACTACACCTAGCGGGTGTATCATCAATTCTAGGTGCAGTAAATTTTATTACAACAGCAATTAATATACGGTCAGAAAGTATAACTTTAGATCAAACACCTTTATTTGTATGATCTGTAGCAATCACAGGTCTACTTCTACTTCTTTCACTCCCAGTTTTAGCAGGAGCTATTACCATATTATTAACAGACCGAAACTTAAATACATCATTTTTCGACCCTGCAGGAGGTGGTGATCCAATTCTGTACCAACATTTATTC
>IBIOR068-17|Aiolopus strepens|INV02503|Conceicao|COI-5P|BOLD:AAP4386|OR974414
AACATTATATTTTATATTTGGAGCATGAGCCGGAATAGTAGGAACATCTATAAGAATAATTATTCGTGCAGAACTAGGACAACCAGGATCAATAATTGGAGATGATCAAATTTATAATGTAATCATTACAGCACATGCATTCGTTATAATTTTTTTTATAGTTATACCAATTATAATTGGTGGATTCGGAAACTGACTTGTACCATTAATAATTGGAGCACCAGATATAGCATTTCCACGAATAAATAACATAAGATTTTGACTATTACCACCATCACTAATTTTACTTATTTCGTCATCAATAGTTGATAATGGAGCCGGTACAGGATGAACAGTTTACCCCCCACTAGCAGGGGCGATAGCACATGGGGGCGCATCAGTTGATCTAGCAATCTTTTCACTACACCTAGCAGGTATTTCATCAATTCTAGGTGCAGTTAATTTTATTACAACAGCGATTAATATACGATCAGAAAGAATAACTATAGATCAAACACCCTTATTTGTTTGATCAGTAGCAATTACAGCACTATTATTATTATTATCTCTACCTGTTTTAGCAGGAGCCATTACAATACTATTAACAGACCGAAATTTAAATACATCGTTCTTTGACCCTGCTGGAGGAGGAGATCCTATTCTATACCAGCACCTATTC
>IBIOR067-17|Aiolopus puissanti|INV02502|Conceicao|COI-5P|BOLD:AAZ1689|OR974542
AACCTTATACTTTATATTTGGAGCATGAGCAGGAATAGTAGGAACGTCAATAAGAATGATTATTCGTGCAGAATTAGGACAACCAGGATCAATAATTGGAGATGATCAAATTTATAATGTAATCATTACAGCACACGCATTTGTTATAATTTTCTTTATAGTTATACCAATTATAATCGGTGGTTTTGGGAACTGATTAGTACCACTAATAATTGGGGCACCAGATATAGCATTTCCACGAATAAATAACATAAGATTTTGACTTTTACCACCAGCATTAATTTTACTTATTTCATCATCAATAACTGATAATGGAGTTGGTACTGGTTGAACAGTATACCCCCCACTTGCAGGAGCAATTGCTCATAGAGGAGTATCCGTTGATCTAGCAATTTTTTCATTACACCTAGCAGGTATTTCATCTATTCTAGGAGCAATTAACTTCATTACCACAACAATCAACATACGATCTGAAAGAATAACTATAGACCAAACACCCCTATTTGTTTGATCAGTAGTAATTACAGCACTGCTATTATTATTATCATTACCAGTACTAGCAGGAGCTATTACAATATTATTAACAGACCGAAACTTAAATACATCATTCTTTGACCCTGCTGGTGGAGGTGATCCAATTTTATATCAACACTTATTT
>IBIOR168-19|Tetrix ceperoi|INV04333|Vale do Rossim|COI-5P|BOLD:AAF1605|OR974427
AACTCTATACTTTATTTTCGGAGCATGGGCAGGTTTAGTGGGTACAGCATTAAGAATAATTATCCGAATAGAATTAAGAACACCAGGGCATTTAATTAATGACGATCAAATCTATAATGTAGTAGTAACAGCTCACGCATTTATTATAATTTTCTTCATAGTTATACCAATTATAATCGGGGGATTTGGTAACTGATTAGTCCCATTAATAATCGGAGCACCAGATATAGCATTCCCGCGAATAAATAATATAAGATTTTGATTATTACCTCCATCACTTATACTATTAATTTCAAGTAGAATTGTAGATTCAGGAGTAGGAACTGGTTGAACTGTTTACCCTCCTTTAGCAGGCCCCATTGCCCACAGAGGAGCAGCTGTAGACTTAGCTATTTTTTCATTACACCTTGCAGGAGCAAGCTCAATCTTGGGGGCCATCAATTTTATTACCACCACCATCAATATAAAAGCCCCAGAAATAAATATAGACCAACTACCGCTATTTGTATGATCAGTGATAATTACTGCAATCCTACTTCTATTATCATTACCTGTATTAGCAGGAGCTATTACAATACTCTTAACTGATCGAAATCTTAACACCTCCTTTTTCGACCCGGCAGGCGGAGGTGATCCCATTCTTTACCAACACTTATTT
>IBIOR167-19|Tetrix ceperoi|INV04328|Near Vale Rossim, Vidoal stream|COI-5P|BOLD:AAF1605|OR974572
AACTCTATACTTTATTTTCGGAGCATGGGCAGGTTTAGTGGGTACAGCATTAAGAATAATTATCCGAATAGAATTAAGAACACCAGGGCATTTAATTAATGACGATCAAATCTATAATGTAGTAGTAACAGCTCACGCATTTATTATAATTTTCTTCATAGTTATACCAATTATAATCGGGGGATTTGGTAACTGATTAGTCCCATTAATAATCGGAGCACCAGATATAGCATTCCCGCGAATAAATAATATAAGATTTTGATTATTACCTCCATCACTTATACTATTAATTTCAAGTAGAATTGTAGATTCAGGAGTAGGAACTGGTTGAACTGTTTACCCTCCTTTAGCAGGCCCCATTGCCCACAGAGGAGCAGCTGTAGACTTAGCTATTTTTTCATTACACCTTGCAGGAGCAAGCTCAATCTTGGGGGCCATCAATTTTATTACCACCACCATCAATATAAAAGCCCCAGAAATAAATATAGACCAACTACCGCTATTTGTATGATCAGTGATAATTACTGCAATCCTACTTCTATTATCATTACCTGTATTAGCAGGAGCTATTACAATACTCTTAACTGATCGAAATCTTAACACCTCCTTTTTCGACCCGGCAGGCGGAGGTGATCCCATTCTTTACCAACACTTATTT
>IBIOR065-17|Tylopsis lilifolia|INV00141|Alcaria Ruiva|COI-5P|BOLD:AER2541|OR974797
AACTTTATATTTTATTTTTGGTGCATGAGCAGGTATAGTTGGAACATCCCTAAGTTTACTAATTCGAGCAGAGTTAGGACAACCAGGATACTTAATCGGAGATGATCAGATTTATAATGTTATTGTAACCGCTCATGCATTTGTAATAATTTTTTTTATAGTTATACCCATCATAATTGGTGGGTTTGGAAACTGACTTGTACCTTTAATATTGGGGGCCCCAGATATAGCATTTCCTCGTATAAATAATATAAGATTTTGATTACTCCCACCATCATTAACACTTCTTTTAGCTAGTAGTATTGTAGAAAATGGTGCAGGGACAGGTTGAACAGTTTACCCCCCCTTATCAGCAGGTATTGCTCACGGGGGTGCTTCCGTTGACCTAGCAATCTTCTCTCTGCATTTAGCAGGAATTTCATCAATTTTGGGTGCTGTTAATTTTATTACCACGACTATTAATATACGTTCACCCGGAATATCTTTAGATCAAACACCACTCTTTGTTTGAGCCGTTGCTATTACAGCCTTACTTTTACTTTTATCACTTCCCGTTCTTGCCGGAGCTATCACTATATTATTAACAGATCGAAATCTAAATACGTCATTCTTTGATCCAGCTGGGGGTGGTGATCCCATCCTTTACCAACATCTATTT
>IBIOR165-19|Meconema thalassinum|INV04094|Gondesende, Cepo Verde|COI-5P|BOLD:AAK7060|OR974507
AACACTTTATTTTATCTTTGGAGCTTGGGCAGGAATAGTAGGAACTTCATTAAGAATACTTATTCGTGCAGAACTTGGTCAACCTGGTTATCTAATTGGGGATGATCAAATTTATAATGTAATTGTTACAGCCCATGCATTTGTAATAATTTTTTTTATAGTAATACCAATTATAATTGGAGGATTCGGAAACTGATTAGTTCCTTTAATATTAGGGGCCCCTGATATAGCTTTCCCCCGAATAAATAATATAAGATTTTGATTACTACCTCCTTCTCTTTCTCTATTATTAGCAAGAAGTCTAGTAGAAAACGGAGCCGGGACCGGTTGAACTGTCTACCCACCACTCTCTGCAAATATCGCTCATGCTGGCGCCTCTGTAGATTTAACAATTTTCTCACTTCACTTAGCAGGAATTTCTTCAATTTTAGGGGCAGTAAATTTTATTACAACTACTATTAACATACGAGCTCCAGGAATATCTTTAGATCAAACCCCTCTATTTGTATGAGCTGTAGGTATTACAGCACTTCTTTTACTCCTTTCTTTACCCGTTTTAGCCGGGGCCATTACTATATTATTAACAGATCGAAACTTAAATACTTCATTCTTTGATCCTGCAGGAGGGGGTGACCCCATCCTATACCAACACTTATTT
>IBIOR164-19|Ruspolia nitidula|INV04089|Central Hidroelectrica da Ponte de Jugais|COI-5P|BOLD:AAJ7497|OR974529
AACTTTATACTTCATCTTCGGAGCATGAGCAGGAATAGTTGGAACTTCTTTAAGTTTACTTATTCGTGCTGAATTAGGACAGCCCGGATTTTTAATTGGCGATGATCAAATTTATAATGTGATTGTAACCGCTCACGCTTTCGTAATAATCTTTTTTATAGTAATACCAATTATAATTGGGGGATTTGGAAATTGATTAGTTCCTTTAATACTAGGAGCTCCTGATATGGCATTTCCACGAATAAACAATATAAGTTTTTGATTACTCCCCCCATCACTAACCCTTTTACTCGCCAGAAGATTAGTGGAAAGTGGCGCGGGTACAGGTTGAACGGTTTATCCCCCGCTTTCTGCAGGGATTGCCCATGCAGGGGCTTCAGTTGATTTAGCTATTTTTTCTTTACATCTAGCTGGAGTTTCTTCAATTCTTGGGGCCGTAAACTTTATCACTACAACAATTAATATACGAGCACCAGGTATGTCATTAGATCAAACACCTTTATTTGTTTGAGCTGTTGCTATTACAGCTCTCTTGTTACTCCTCTCTCTTCCCGTTCTTGCCGGAGCAATTACAATACTTTTAACAGACCGTAATTTAAATACATCTTTCTTTGACCCTGCAGGTGGGGGAGACCCTATTCTCTATCAACACTTATTT
>IBIOR163-19|Ruspolia nitidula|INV04086|Canidelo|COI-5P|BOLD:AAJ7497|OR974782
AACTTTATACTTCATCTTCGGAGCATGAGCAGGAATAGTTGGAACTTCTTTAAGTTTACTTATTCGTGCTGAATTAGGACAGCCCGGATTTTTAATTGGCGATGATCAAATTTATAATGTGATTGTAACCGCTCACGCTTTCGTAATAATCTTTTTTATAGTAATACCAATTATAATTGGGGGATTTGGAAATTGATTAGTTCCTTTAATACTAGGAGCTCCTGATATGGCATTTCCACGAATAAACAATATAAGTTTTTGATTACTCCCCCCATCACTAACCCTTTTACTCGCCAGAAGATTAGTGGAAAGTGGCGCGGGTACAGGTTGAACGGTTTATCCCCCGCTTTCTGCAGGGATTGCCCATGCAGGGGCTTCAGTTGATTTAGCTATTTTTTCTTTACATCTAGCTGGAGTTTCTTCAATTCTTGGGGCCGTAAACTTTATCACTACAACAATTAATATACGAGCACCAGGTATGTCATTAGATCAAACACCTTTATTTGTTTGAGCTGTTGCTATTACAGCTCTCTTGTTACTCCTCTCTCTTCCCGTTCTTGCCGGAGCAATTACAATACTTTTAACAGACCGTAATTTAAATACATCTTTCTTTGACCCTGCAGGTGGAGGAGACCCTATTCTCTATCAACACTTATTT
>IBIOR162-19|Eumodicogryllus bordigalensis|INV04047|Ilha da Murraceira|COI-5P|BOLD:ACU5350|OR974683
AACTTTATATTTCATCTTTGGAGCATGGTCTGGAATAGTAGGAACATCCTTAAGAATTTTAATTCGAACAGAATTAGGACAACCAGGATATCTTATTGGAGATGACCAAACATATAATGTTATTGTAACTGCACACGCCTTCATTATAATTTTTTTTATAGTAATACCTATTATAATTGGAGGGTTCGGAAATTGGTTAGTACCTTTAATATTAGGAGCTCCAGATATAGCATTTCCTCGAATAAATAATATAAGATTTTGACTTCTACCCCCATCATTAACCCTCCTATTAACTAGAAGAATAGTTGAAAATGGAGCAGGCACTGGATGAACAGTGTATCCACCTTTATCAACAGGGATCGCTCACGCTGGTTCATCAGTAGATTTAGCAATCTTTTCATTACACTTAGCAGGTATCTCATCAATTCTAGGAGCTGTAAATTTTATTACTACTATAATTAATATACGAGCACCAGGAATATCCTTAGATCAAACACCATTATTTGTTTGGGCTGTAGGAATTACTGCACTACTACTACTATTATCCTTACCAGTATTGGCTGGAGCTATTACTATATTATTAACTGACCGAAATTTAAATACATCATTTTTTGATCCTGCTGGGGGAGGAGATCCTATTTTATATCAACACTTATTC
>IBIOR161-19|Oedipoda caerulescens|INV04033|Franca|COI-5P|BOLD:AAC9181|OR974793
CACATTGTATTTTATATTTGGAACATGAGCAGGTATAGTAGGAACATCCATAAGAATAATTATTCGAATTGAACTAGGACAGCCAGGACCAATAATAGGAGATGACCAAATCTATAATGTTATTATTACAGCTCATGCATTTATCATAATCTTCTTTATAGTTATACCAATTATAATTGGAGGATTTGGAAATTGACTAGTTCCACTAATAATTGGAGCACCAGATATAGCGTTCCCACGAATAAACAACATAAGATTTTGATTACTACCACCATCATTGATAATTCTCCTTTCATCCTCGACAACAAATAGAGGAACTGGTACAGGATGAACAGTTTACCCACCACTTGCAGGAGCAATTGCACACAGAGGAGTATCTGTAGACCTAACCATTTTCTCACTTCACCTAGCAGGTATTTCATCAATTCTGGGAGCCGTAAACTTTATTACAACAGCAATTAATATACGATCAAACAGAATAACCCTAGATCAAACACCCCTATTTGTTTGATCAGTAGTTATTACAGCACTGCTTTTACTATTATCCCTACCCGTACTTGCAGGAGCAATCACTATATTATTAACTGATCGAAACCTAAATACATCATTTTTTGACCCAGCAGGAGGAGGTGACCCAATTCTTTACCAACATTTATTT
>IBIOR496-22|Sciobia lusitanica|INV08476|Alcanede|COI-5P|BOLD:ADV9764|OR974558
AACATTATATTTCATTTTCGGAGCCTGATCAGGAATAGTCGGAACATCATTAAGAATTTTAATTCGAACAGAATTAGGACAACCAGGATATCTAATTGGAGATGATCAAACATATAATGTTATTGTAACTGCACATGCATTCATCATAATCTTCTTCATGGTCATACCAATCATGATCGGTGGATTTGGAAATTGATTAGTCCCCCTAATACTAGGGGCTCCAGATATAGCTTTTCCACGAATAAATAACATAAGATTTTGACTCCTACCACCATCCCTAACCCTATTATTAACCAGAAGAATAGTTGAAAATGGAGCAGGTACAGGATGAACTGTTTATCCACCCTTATCAACAGGTATCGCACATGCCGGAGCCTCAGTTGATTTAGCTATTTTTTCATTACATTTAGCAGGTATTTCCTCAATTTTAGGTGCAGTAAATTTTATTACTACCATAATTAATATACGAGCCCCAGGAATATCATTAGATCAAACCCCTTTATTTGTATGAGCAGTAGGAATTACTGCCCTATTATTACTATTATCATTACCAGTTCTTGCCGGAGCAATTACGATGTTATTAACAGATCGGAATCTAAATACATCATTTTTTGATCCAGCAGGAGGAGGAGATCCAATTTTATATCAACACTTATTT
>IBIOR159-19|Meconema thalassinum|INV03732|Campus Agrario de Vairao|COI-5P|BOLD:AAK7060|OR974440
AACACTTTATTTTATCTTTGGAGCTTGGGCAGGAATAGTAGGAACTTCATTAAGAATACTTATTCGTGCAGAACTTGGTCAACCTGGTTATCTAATTGGGGATGATCAAATTTATAATGTAATTGTTACAGCCCATGCATTTGTAATAATTTTTTTTATAGTAATACCAATTATAATTGGAGGATTCGGAAACTGATTAGTTCCTTTAATATTAGGGGCCCCTGATATAGCTTTCCCCCGAATAAATAATATAAGATTTTGATTACTACCTCCTTCTCTTTCTCTATTATTAGCAAGAAGTCTAGTAGAAAACGGAGCCGGGACCGGTTGAACTGTCTACCCACCACTCTCTGCAAATATCGCTCATGCTGGCGCCTCTGTAGATTTAACAATTTTCTCACTTCACTTAGCAGGAATTTCTTCAATTTTAGGGGCAGTAAATTTTATTACAACTACTATTAACATACGAGCTCCAGGAATATCTTTAGATCAAACCCCTCTATTTGTATGAGCTGTAGGTATTACAGCACTTCTTTTACTCCTTTCTTTACCCGTTTTAGCCGGGGCCATTACTATATTATTAACAGATCGAAACTTAAATACTTCATTCTTTGATCCTGCAGGAGGGGGTGACCCCATCCTATACCAACACTTATTT
>IBIOR158-19|Oecanthus pellucens|INV03638|Franca|COI-5P|BOLD:AAF4350|OR974621
AATTTTATATTTCATCTTTGGGTTTTGATCAGGAATAGTAGGAACTTCTTTAAGAATAATTATTCGAATAGAATTAGGACAACCTGGATTTTTTATTGGTGATGATCAAACATATAATGTTATTGTCACAGCACATGCATTTATTATAATTTTTTTTATAGTAATACCAATTATAATTGGAGGGTTTGGAAATTGATTAGTCCCCTTAATATTAGGAGCTCCTGATATAGCCTTTCCACGAATAAATAATATAAGATTTTGATTATTACCTCCATCTTTAATATTACTTTTATCCAGAAGTATAGTTGAAAGTGGAGCCGGTACAGGCTGAACTGTTTATCCTCCTTTATCATCAGGAATTGCTCATGGTGGAGCTTCAGTAGATTTAGCAATTTTCTCCTTACACTTAGCTGGAATTTCATCAATTTTGGGTGCAGTAAACTTTATTACAACTATAATAAATATACGATCTCCAAATATATCATTAGATCAAACTCCTTTATTCGTATGAGCAGTATCTATTACTGCCTTACTTTTATTATTATCTTTACCTGTATTAGCAGGAGCTATTACAATATTATTATGTGATCGAAATTTAAATACATCATTTTTTGATCCTGCAGGAGGAGGGGATCCTATTTTATACCAACATTTATTC
>IBIOR157-19|Nemobius sylvestris|INV03615|Franca|COI-5P|BOLD:AAC3438|OR974826
AACCTTATATTTTATTTTCGGAGCTTGAGCAGGAATAGTAGGTACCTCATTAAGAATATTAATTCGAACCGAGCTAGGCCAACCTGGTTACTTAATTGGAAATGACCAAATTTATAATGTAATTGTTACAGCTCATGCTTTTGTAATAATTTTCTTCATAGTAATACCAATCATAATTGGGGGATTTGGAAACTGACTTGTTCCCTTAATACTAGGAGCCCCAGATATAGCCTTTCCACGAATAAATAACATAAGATTTTGATTACTTCCTCCTTCTTTAACCTTATTATTATCCAGAAGATTAGTAGAAAATGGAGCAGGAACTGGATGAACAGTTTATCCCCCTTTATCTTCAAGAATTGCACATGCTGGGGCATCTGTAGATATAGCAATTTTCTCCCTTCATTTAGCAGGTATTTCATCAATTCTAGGGGCTATTAACTTTATCACCACAATAATTAATATACGAACCCCTAAAATATCTCTTGATCAAACCCCTTTATTTGTTTGATCAGTAGGAATTACTGCTCTTCTCCTTTTATTGTCCCTCCCCGTTCTAGCAGGAGCAATTACTATACTATTAACAGACCGAAACCTTAACACTTCATTTTTTGACCCAGCGGGAGGAGGAGACCCTATTCTTTATCAACATTTATTT
>IBIOR156-19|Oecanthus pellucens|INV03582|Estevais|COI-5P|BOLD:AAF4350|OR974779
AATTTTATATTTCATCTTTGGGTTTTGATCAGGAATAGTAGGAACTTCTTTAAGAATAATTATTCGAATAGAATTAGGACAACCTGGATTTTTTATTGGTGATGATCAAACATATAATGTTATTGTCACAGCACATGCATTTATTATAATTTTTTTTATAGTAATACCAATTATAATTGGAGGGTTTGGAAATTGATTAGTCCCCTTAATATTAGGAGCCCCTGATATAGCCTTTCCACGAATAAATAATATAAGATTTTGATTATTACCTCCATCTTTAATATTACTTTTATCCAGAAGTATAGTTGAAAGTGGAGCCGGTACAGGCTGAACTGTTTATCCTCCTTTATCATCAGGAATTGCTCATGGTGGAGCTTCAGTAGATTTAGCAATTTTCTCCTTACACTTAGCTGGAATTTCATCAATTTTGGGTGCAGTAAACTTTATTACAACTATAATAAATATACGATCTCCAAATATATCATTAGATCAAACTCCTTTATTCGTATGAGCAGTATCTATTACTGCCTTACTTTTATTATTATCTTTACCTGTATTAGCAGGAGCTATTACAATATTATTATGTGATCGAAATTTAAATACATCATTTTTTGATCCTGCAGGAGGAGGGGATCCTATTTTATACCAACATTTATTC
>IBIOR155-19|Eumodicogryllus bordigalensis|INV03553|Quinta do Zacarias|COI-5P|BOLD:ACU5350|OR974788
AACTTTATATTTCATCTTTGGAGCATGGTCTGGAATAGTAGGAACATCCTTAAGAATTTTAATTCGAACAGAATTAGGACAACCAGGATATCTTATTGGAGATGACCAAACATATAATGTTATTGTAACTGCACACGCCTTCATTATAATTTTTTTTATAGTAATACCTATTATAATTGGAGGGTTCGGAAATTGGTTAGTACCTTTAATATTAGGAGCTCCAGATATAGCATTTCCTCGAATAAATAATATAAGATTTTGACTTCTACCCCCATCATTAACCCTCCTATTAACTAGAAGAATAGTTGAAAATGGAGCAGGCACTGGATGAACAGTGTATCCACCTTTATCAACAGGGATCGCTCACGCTGGTTCATCAGTAGATTTAGCAATCTTTTCATTACACTTAGCAGGTATCTCATCAATTCTAGGAGCTGTAAATTTTATTACTACTATAATTAATATACGAGCACCAGGAATATCCTTAGATCAAACACCATTATTTGTTTGGGCTGTAGGAATTACTGCACTACTACTACTATTATCCTTACCAGTATTGGCTGGAGCTATTACTATATTATTAACTGACCGAAATTTAAATACATCATTTTTTGATCCTGCTGGGGGAGGAGATCCTATTTTATATCAACACTTATTC
>IBIOR154-19|Tessellana tessellata|INV03387|Near Vale Rossim, Vidoeiro stream|COI-5P|BOLD:AAF2021|OR974616
AACATTATATTTTATCTTTGGAGCATGGGCAGGTATAGTAGGGACATCCCTCAGCTTATTGATTCGAGCTGAACTTGGTCAACCTGGTTACTTAATTGGTGATGATCAAATTTACAACGTAATTGTTACTGCCCACGCATTTGTAATAATTTTCTTTATAGTTATACCTATTATAATTGGAGGGTTTGGAAACTGACTCGTTCCTCTTATACTCGGAGCTCCAGATATAGCTTTCCCTCGAATGAACAATATAAGATTTTGATTACTACCCCCTTCATTAACTCTTCTTCTAAGAAGTAGTCTCGTGGAAAGTGGTGCGGGGACTGGTTGAACAGTCTACCCCCCTCTTTCTTCAGGAATTGCTCACGCAGGGGCCTCTGTGGACTTAGCTATTTTCTCTCTTCACTTAGCAGGAGTTTCCTCTATTTTAGGTGCCGTAAACTTCATTACTACAACCATTAACATACGGGCCCCTGGGATATCTTTAGACCAAACCCCTTTATTTGTATGGGCCGTAGCCATCACAGCCTTATTACTTTTGCTTTCTCTTCCTGTTCTAGCAGGGGCTATTACAATATTATTGACCGATCGAAATTTAAATACCTCTTTCTTTGACCCAGCTGGAGGTGGAGATCCTATTCTATACCAACATCTCTTC
>IBIOR152-19|Gryllus campestris|INV03268|Moinho do Canico|COI-5P|BOLD:AAD6537|OR974660
AACTTTATATTTCATTTTTGGAGCTTGAGCTGGAATAGTAGGTACATCAATAAGAATTTTAATCCGAACAGAATTAGGACAACCAGGCTATTTAATTGGAGATGATCAAACTTATAATGTTATCGTAACCGCACATGCATTCATTATAATCTTCTTTATAGTTATACCTATTATAATTGGAGGATTTGGAAATTGATTAGTACCATTAATATTAGGAGCTCCTGATATAGCATTTCCTCGAATAAATAATATAAGATTTTGACTTTTACCCCCATCATTAACCCTTTTATTAACCAGAAGAATAGTTGAAAATGGTGCAGGAACAGGATGAACAGTTTACCCACCTCTATCAACAGGAATTGCTCACGCAGGAGCATCCGTTGACTTAGCAATTTTTTCATTACATTTAGCAGGAATTTCCTCAATTCTAGGAGCTGTAAATTTTATTACCACTATAATTAATATACGAGCACCAGGAATATCATTAGACCAAACACCATTATTTGTTTGAGCAGTTGGAATTACAGCCCTTCTATTATTATTATCATTACCAGTTCTAGCTGGTGCTATTACTATATTATTAACAGACCGAAATCTAAATACATCATTTTTTGATCCCGCAGGAGGAGGAGATCCAATTTTATATCAACATTTATTT
>IBIOR151-19|Eumodicogryllus bordigalensis|INV02932|Quinta do Zacarias|COI-5P|BOLD:ACU5350|OR974663
AACTTTATATTTCATCTTTGGAGCATGGTCTGGAATAGTAGGAACATCCTTAAGAATTTTAATTCGAACAGAATTAGGACAACCAGGATATCTTATTGGAGATGACCAAACATATAATGTTATTGTAACTGCACACGCCTTCATTATAATTTTTTTTATAGTAATACCTATTATAATTGGAGGGTTCGGAAATTGGTTAGTACCTTTAATATTAGGAGCTCCAGATATAGCATTTCCTCGAATAAATAATATAAGATTTTGACTTCTACCCCCATCATTAACCCTCCTATTAACTAGAAGAATAGTTGAAAATGGAGCAGGCACTGGATGAACAGTGTATCCACCTTTATCAACAGGGATCGCTCACGCTGGTTCATCAGTAGATTTAGCAATCTTTTCATTACACTTAGCAGGTATCTCATCAATTCTAGGAGCTGTAAATTTTATTACTACTATAATTAATATACGAGCACCAGGAATATCCTTAGATCAAACACCATTATTTGTTTGGGCTGTAGGAATTACTGCACTACTACTACTATTATCCTTACCAGTATTGGCTGGAGCTATTACTATATTATTAACTGACCGAAATTTAAATACATCATTTTTTGATCCTGCTGGGGGAGGAGATCCTATTTTATATCAACACTTATTC
>IBIOR150-19|Eumodicogryllus bordigalensis|INV02918|Estevais|COI-5P|BOLD:ACU5350|OR974644
AACTTTATATTTCATCTTTGGAGCATGGTCTGGAATAGTAGGAACATCCTTAAGAATTTTAATTCGAACAGAATTAGGACAACCAGGATATCTTATTGGAGATGACCAAACATATAATGTTATTGTAACTGCACACGCCTTCATTATAATTTTTTTTATAGTAATACCTATTATAATTGGAGGGTTCGGAAATTGGTTAGTACCTTTAATATTAGGAGCTCCAGATATAGCATTTCCTCGAATAAATAATATAAGATTTTGACTTCTACCCCCATCATTAACCCTCCTATTAACTAGAAGAATAGTTGAAAATGGAGCAGGCACTGGATGAACAGTGTATCCACCTTTATCAACAGGGATCGCTCACGCTGGTTCATCAGTAGATTTAGCAATCTTTTCATTACACTTAGCAGGTATCTCATCAATTCTAGGAGCTGTAAATTTTATTACTACTATAATTAATATACGAGCACCAGGAATATCCTTAGATCAAACACCATTATTTGTTTGGGCTGTAGGAATTACTGCACTACTACTACTATTATCCTTACCAGTATTGGCTGGAGCTATTACTATATTATTAACTGACCGAAATTTAAATACATCATTTTTTGATCCTGCTGGGGGAGGAGATCCTATTTTATATCAACACTTATTC
>IBIOR149-19|Eumodicogryllus bordigalensis|INV02916|Estevais|COI-5P|BOLD:ACU5350|OR974751
AACTTTATATTTCATCTTTGGAGCATGGTCTGGAATAGTAGGAACATCCTTAAGAATTTTAATTCGAACAGAATTAGGACAACCAGGATATCTTATTGGAGATGACCAAACATATAATGTTATTGTAACTGCACACGCCTTCATTATAATTTTTTTTATAGTAATACCTATTATAATTGGAGGGTTCGGAAATTGGTTAGTACCTTTAATATTAGGAGCTCCAGATATAGCATTTCCTCGAATAAATAATATAAGATTTTGACTTCTACCCCCATCATTAACCCTCCTATTAACTAGAAGAATAGTTGAAAATGGAGCAGGCACTGGATGAACAGTGTATCCACCTTTATCAACAGGGATCGCTCACGCTGGTTCATCAGTAGATTTAGCAATCTTTTCATTACACTTAGCAGGTATCTCATCAATTCTAGGAGCTGTAAATTTTATTACTACTATAATTAATATACGAGCACCAGGAATATCCTTAGATCAAACACCATTATTTGTTTGGGCTGTAGGAATTACTGCACTACTACTACTATTATCCTTACCAGTATTGGCTGGAGCTATTACTATATTATTAACTGACCGAAATTTAAATACATCATTTTTTGATCCTGCTGGGGGAGGAGATCCTATTTTATATCAACACTTATTC
>IBIOR062-17|Tessellana tessellata|INV00136|Sao Joao dos Caldeireiros|COI-5P|BOLD:AER1298|OR974473
AACATTATATTTTATCTTTGGAGCATGAGCAGGTATAGTAGGGACATCCCTCAGCTTATTGATTCGAGCTGAACTTGGTCAACCTGGTTACTTAATTGGTGATGATCAAATTTACAACGTAATTGTTACTGCCCACGCATTTGTAATAATTTTCTTTATAGTTATACCTATTATAATTGGAGGGTTTGGAAATTGACTCGTTCCTCTTATACTTGGGGCTCCAGACATAGCTTTCCCTCGAATGAACAATATAAGATTTTGATTACTACCCCCTTCATTAACTCTTCTTCTAAGAAGTAGCCTCGTGGAAAGTGGTGCGGGGACTGGTTGAACAGTTTACCCCCCTCTTTCTTCAGGAATTGCTCACGCAGGAGCCTCTGTGGACTTAGCTATTTTCTCTCTTCACTTAGCAGGAGTTTCCTCTATTTTAGGTGCCGTAAACTTCATTACTACAACCATCAACATACGGGCCCCTGGGATATCTTTAGACCAAACCCCTTTATTTGTATGGGCTGTGGCCATCACAGCCTTATTACTTTTACTTTCTCTTCCTGTTCTAGCAGGGGCTATTACAATATTATTGACCGATCGAAATTTAAATACCTCTTTCTTTGACCCAGCTGGAGGTGGAGATCCTATTCTATACCAACATCTCTTC
>IBIOR147-19|Sphingonotus nodulosus|INV02553|Quinta do Conde|COI-5P|BOLD:AAJ3344|OR974506
AACCCTATATTTCATATTCGGTGCGTGAGCAGGAATAGTAGGAACATCAATAAGAATAATTATTCGAGCAGAACTAGGACAACCAGGATCAATAATTGGAGATGATCAAATTTATAACGTTATTATTACAGCCCACGCATTTGTTATAATTTTCTTCATGGTTATACCAATTATAATTGGAGGATTTGGAAATTGACTTGTACCACTAATAATTGGTGCACCAGATATAGCATTCCCACGAATAAACAACATAAGATTCTGATTATTACCACCATCATTAATTCTCCTGCTTTCATCTTCTATGGTAGATAATGGAGCTGGCACAGGTTGAACAGTTTACCCCCCACTTGCTGGAGCTATTGCACACGGAGGAGCATCCGTAGACTTAGCTATTTTCTCACTACATCTTGCAGGTATTTCATCAATTTTAGGAGCAGTAAATTTTATTACAACAGCAATCAATATACGATCAGACAGAATAACTATAGACCAAACACCATTATTTGTATGATCAGTAGCCATTACAGCCTTATTACTCTTACTTTCACTACCTGTATTAGCAGGAGCAATTACAATATTATTAACTGACCGAAACCTTAACACATCATTCTTTGACCCTGCAGGAGGGGGAGATCCAATCCTTTATCAACATTTATTC
>IBIOR144-19|Nemobius sylvestris|INV02258|Carvalheira|COI-5P|BOLD:AAC3438|OR974524
AACCTTATATTTTATTTTCGGAGCTTGAGCAGGAATAGTAGGTACCTCATTAAGAATATTAATTCGAACCGAGCTAGGCCAACCTGGTTACTTAATTGGAAATGATCAAATTTATAATGTAATTGTTACAGCTCATGCTTTTGTAATAATTTTCTTCATAGTAATACCAATCATAATTGGGGGATTTGGAAACTGACTTGTTCCCTTAATACTAGGAGCCCCAGATATAGCCTTTCCACGAATAAATAACATAAGATTTTGATTACTTCCTCCTTCTTTAACCTTATTATTATCCAGAAGATTAGTAGAAAATGGAGCAGGAACTGGATGAACAGTTTATCCCCCTTTATCTTCAAGAATTGCACATGCTGGGGCATCTGTAGATATAGCAATTTTCTCCCTTCATTTAGCAGGTATTTCATCAATTCTAGGGGCTATTAACTTTATCACCACAATAATTAATATACGAACCCCTAAAATATCTCTTGATCAAACCCCTTTATTTGTTTGATCAGTAGGAATTACTGCTCTTCTCCTTTTATTGTCCCTCCCCGTTCTAGCAGGAGCAATTACTATACTATTAACAGACCGAAACCTTAACACTTCATTTTTTGACCCAGCGGGAGGAGGAGACCCTATTCTTTATCAACATTTATTT
>IBIOR143-19|Oecanthus pellucens|INV01600|Central Hidroelectrica da Ponte de Jugais|COI-5P|BOLD:AAF4350|OR974588
AATTTTATATTTCATCTTTGGGTTTTGATCAGGAATAGTAGGAACTTCTTTAAGAATAATTATTCGAATAGAATTAGGACAACCTGGATTTTTTATTGGTGATGATCAAACATATAATGTTATTGTCACAGCACATGCATTTATTATAATTTTTTTTATAGTAATACCAATTATAATTGGAGGGTTTGGAAATTGATTAGTCCCCTTAATATTAGGAGCTCCTGATATAGCCTTTCCACGAATAAATAATATAAGATTTTGATTATTACCTCCATCTTTAATATTACTTTTATCCAGAAGTATAGTTGAAAGTGGAGCCGGTACAGGCTGAACTGTTTATCCTCCTTTATCATCAGGAATTGCTCATGGTGGAGCTTCAGTAGATTTAGCAATTTTCTCCTTACACTTAGCTGGAATTTCATCAATTTTGGGTGCAGTAAATTTTATTACAACTATAATAAATATACGATCTCCAAATATATCATTAGATCAAACTCCTTTATTCGTATGAGCAGTATCTATTACTGCCTTACTTTTGTTATTATCTTTACCTGTATTAGCAGGTGCTATTACAATATTATTATGTGATCGAAATTTAAATACATCATTTTTTGATCCTGCAGGAGGAGGAGATCCTATTTTATACCAACATTTATTC
>IBIOR061-17|Platycleis sabulosa|INV00134|Ourique|COI-5P|BOLD:AEO6325|OR974690
AACACTATATTTTATTTTTGGAGCTTGAGCAGGTATAGTGGGAACATCCCTCAGTTTACTAATTCGAGCCGAACTTGGTCAACCAGGTTATTTAATTGGAGATGACCAAATTTATAATGTAATTGTTACTGCTCACGCATTTGTGATAATTTTCTTTATAGTAATGCCAATTATAATTGGAGGATTTGGAAATTGACTTGTTCCTTTAATACTTGGAGCCCCAGATATAGCCTTCCCTCGAATAAACAATATAAGATTTTGGCTACTACCTCCATCATTAACACTTCTTCTTAGCAGAAGTCTTGTAGAAAGTGGTGCAGGTACTGGTTGAACCGTCTACCCTCCTCTCTCTTCTGGAATTGCCCACGCGGGAGCTTCAGTTGATTTAGCTATTTTCTCACTTCACTTAGCAGGGGTTTCTTCAATTCTAGGTGCCGTGAATTTTATTACTACAACTATTAATATACGTGCTCCGGGAATATCTCTCGATCAAACTCCCTTATTTGTATGAGCTGTAGCTATTACCGCTCTACTACTCCTTCTTTCCTTACCTGTTTTAGCTGGAGCTATTACTATATTATTAACTGACCGAAACCTTAATACCTCCTTCTTCGATCCAGCTGGGGGTGGTGACCCTATTTTATATCAACACCTTTTC
>IBIOR141-19|Locusta migratoria|INV05513|Quinta do Barrabaz|COI-5P|BOLD:AAD9526|OR974698
TACACTGTATTTTATATTCGGGGCATGAGCTGGAATAGTAGGAACATCAATAAGAATAATTATTCGAGCTGAATTAGGTCAACCAGGAACAATAATTAACGATGATCAAGTATATAATGTAATCATTACAGCACACGCATTTGTTATAATTTTCTTCATGGTTATGCCAATTATAATTGGAGGATTCGGAAATTGATTAGTACCATTAATAATTGGAGCTCCAGATATAGCTTTTCCACGAATAAATAACATAAGATTTTGATTATTACCACCATCATTAACACTCCTACTAATGTCTTCTGTAGTAGATAATGGAGCTGGTACAGGATGAACAGTATATCCTCCACTAGCCAGAGTCATTGCTCATAGAGGAGCTTCTGTAGATTTAGCAATTTTTTCATTACATCTAGCAGGTGTTTCCTCAATTTTAGGAGCTATTAATTTCATTACAACAGCAATCAATATACGATCAAATAATATAACCCTTGATCAAACACCATTATTTGTTTGATCAGTAGCAATTACAGCCTTATTACTTTTATTATCATTACCAGTATTAGCTGGAGCAATTACTATATTATTAACTGATCGAAACCTTAATACGTCATTCTTCGACCCAGCAGGAGGAGGTGACCCAATTCTATATCAACACTTATTT
>IBIOR059-17|Platycleis sabulosa|INV00132|Alcaria Ruiva|COI-5P|BOLD:AEO6325|OR974756
AACACTATATTTTATTTTTGGAGCTTGAGCAGGTATAGTGGGAACATCCCTCAGTTTACTAATTCGAGCCGAACTTGGCCAACCAGGTTATTTAATTGGAGATGACCAAATTTATAATGTAATTGTTACTGCTCACGCATTTGTGATAATTTTCTTTATAGTAATGCCAATTATAATTGGAGGATTTGGAAATTGACTTGTTCCTTTAATACTTGGAGCCCCAGATATAGCCTTCCCTCGAATAAACAATATAAGATTTTGGCTACTACCTCCATCATTAACACTTCTTCTTAGCAGAAGTCTTGTAGAAAGTGGTGCAGGTACTGGTTGAACCGTCTACCCTCCTCTCTCTTCTGGAATTGCCCACGCGGGAGCTTCAGTTGATTTAGCTATTTTCTCACTTCACTTAGCAGGGGTTTCTTCAATTCTAGGTGCCGTGAATTTTATTACTACAACTATTAATATACGTGCTCCGGGAATATCTCTCGATCAAACTCCCTTATTTGTATGAGCTGTAGCTATTACCGCTCTACTACTCCTTCTTTCCTTACCTGTTTTAGCTGGAGCTATTACTATATTATTAACTGACCGAAACCTTAATACCTCCTTCTTCGATCCAGCTGGAGGTGGTGACCCTATTTTATATCAACACCTTTTC
>IBIOR058-17|Platycleis sabulosa|INV00131|Conceicao|COI-5P|BOLD:AEO6325|OR974479
AACACTATATTTTATTTTTGGAGCTTGAGCAGGTATAGTGGGAACATCCCTCAGTTTACTAATTCGAGCCGAACTTGGTCAACCAGGTTATTTAATTGGAGATGACCAAATTTATAATGTAATTGTTACTGCTCACGCATTTGTGATAATTTTCTTTATAGTAATGCCAATTATAATTGGAGGATTTGGAAATTGACTTGTTCCTTTAATACTTGGAGCCCCAGATATAGCCTTCCCTCGAATAAACAATATAAGATTTTGGCTACTACCTCCATCATTAACACTTCTTCTTAGCAGAAGTCTTGTAGAAAGTGGTGCAGGTACTGGTTGAACCGTCTACCCTCCTCTCTCTTCTGGAATTGCCCACGCGGGAGCTTCAGTTGATTTAGCTATTTTCTCACTTCACTTAGCAGGGGTTTCTTCAATTCTAGGTGCCGTGAATTTTATTACTACAACTATTAATATACGTGCTCCGGGAATATCTCTCGATCAAACTCCCTTATTTGTATGAGCTGTAGCTATTACCGCTCTACTACTCCTTCTTTCCTTACCTGTTTTAGCTGGAGCTATTACTATATTATTAACTGACCGAAACCTTAATACCTCCTTCTTCGATCCAGCTGGGGGTGGTGATCCTATTTTATATCAACACCTTTTC
>IBIOR489-22|Nemobius sylvestris|INV07769|Monchique|COI-5P|BOLD:AEO7832|OR974746
AACCTTATATTTTATTTTCGGAGCTTGAGCAGGAATAGTTGGTACCTCATTAAGAATATTAATTCGAACCGAGCTAGGTCAACCTGGTTACTTAATTGGAAATGACCAAATTTATAATGTAATTGTTACAGCTCATGCTTTTGTAATAATTTTCTTCATAGTAATACCCATCATAATTGGGGGATTTGGAAACTGACTTGTCCCCCTAATACTAGGAGCCCCAGATATAGCCTTCCCACGAATAAATAACATAAGATTTTGATTACTTCCACCTTCTTTAACCTTATTATTATCCAGAAGATTAGTAGAAAATGGAGCAGGAACTGGATGAACAGTTTATCCTCCTTTATCTTCAAGAATTGCTCATGCTGGGGCATCTGTAGACATGGCAATTTTCTCCCTTCATTTAGCAGGTATTTCATCAATTCTAGGGGCTATTAACTTTATCACTACAATAATTAATATACGAACCCCCAAAATATCTCTTGATCAAACCCCTTTATTTGTTTGATCAGTAGGAATTACTGCTCTTCTCCTTTTATTGTCCCTCCCCGTTTTAGCAGGAGCTATTACTATACTATTAACAGACCGTAATCTTAACACTTCATTTTTTGACCCAGCGGGAGGAGGAGACCCCATTCTTTATCAACATTTATTT
>IBIOR050-17|Odontura glabricauda|INV00117|Casevel|COI-5P|BOLD:AEO7751|OR974651
AACATTATATTTCATTTTTGGGGCATGAGCTGGGATAGTAGGCACATCTCTAAGTTTATTAATTCGGGCCGAACTAGGTCAACCAGGATACCTTATTGGAGATGACCAAATCTATAATGTTATTGTTACGGCACATGCTTTTGTTATAATTTTTTTTATAGTTATACCCATTATAATTGGAGGATTTGGTAATTGATTAGTACCCCTAATACTAGGAGCACCAGATATAGCATTTCCTCGTATAAATAACATAAGATTTTGATTATTACCTCCATCCTTGACCCTGCTCCTTGCCAGTAGCCTGGTTGAAAATGGGGCTGGCACTGGTTGGACCATCTACCCCCCACTTTCATCTGGAATTGCTCATGGAGGAGCATCTGTAGATTTAGCTATTTTTTCTCTTCACCTCGCTGGTATTTCCTCCATTCTAGGGGCTGTTAATTTCATTACAACAATTATTAATATACGTACACCAGGAATATCTCTTGACCAAACCCCCCTATTCGTCTGATCTGTAGCTATTACCGCCTTACTTCTCCTCTTATCTCTTCCTGTTCTAGCTGGAGCTATTACGATACTTTTAACAGATCGTAATTTAAATACTTCATTCTTTGACCCAGCAGGGGGTGGAGATCCAATCCTCTACCAACATTTATTT
>IBIOR049-17|Decticus albifrons|INV00115|Sao Marcos da Ataboeira|COI-5P|BOLD:AEQ8654|OR974549
AACATTATACTTCATCTTTGGAGCGTGAGCAGGTATAGTTGGAACATCTCTTAGCTTATTAATTCGAGCAGAATTAGGTCAACCAGGGTATCTTATTGGTGATGATCAAATCTATAATGTAATTGTAACTGCCCATGCCTTTGTAATAATTTTCTTTATAGTGATACCCATTATAATCGGGGGATTCGGTAATTGATTAGTTCCTTTAATATTAGGTGCTCCTGACATAGCTTTCCCTCGGATAAACAATATAAGCTTCTGACTCCTCCCTCCCTCATTGACCCTTCTTTTAAGAAGAAGTTTAGTGGAAAGTGGCGCGGGTACAGGTTGAACAGTTTACCCACCACTATCTTCAGGTATTGCCCATGCCGGAGCTTCCGTCGACTTAGCTATTTTCTCTCTCCATCTTGCTGGTGCATCCTCAATTCTAGGTGCCGTTAACTTCATTACAACCACTATTAACATACGAGCACCTGGTATATCACTTGACCAAACTCCTCTTTTCGTGTGAGCTGTAGCTATTACAGCTTTATTACTCCTTCTCTCCCTTCCCGTATTAGCAGGGGCAATCACCATACTTCTTACCGACCGAAATCTAAACACTTCCTTCTTTGATCCAGCTGGAGGTGGAGACCCTATTCTATACCAACACCTTTTC
>IBIOR480-22|Dociostaurus jagoi|INV07619|Santa Barbara de Nexe|COI-5P|BOLD:ADT8663|OR974532
TACTTTATACTTTATATTTGGAGCATGAGCTGGAATAGTAGGAACATCAATAAGTATAATTATTCGGGCAGAATTAGGTCAACCTGGATCATTAATTGGAGATGATCAAATTTACAACGTAATTATTACAGCCCACGCATTTGTAATAATTTTCTTTATAGTAATACCTATTATAATTGGGGGTTTTGGTAATTGACTTGTACCATTAATAATTGGAGCACCGGATATAGCATTTCCTCGAATAAACAATATAAGCTTCTGACTATTACCACCATCATTAACCCTTCTATTAACTTCCTCAATAGTTGATAGAGGTGCCGGTACAGGGTGAACAGTCTACCCCCCACTTGCAGGAGCAATTGCTCATGGTGGAGCTTCAGTAGATCTAGCTATTTTTTCACTTCACCTTGCAGGTATCTCATCAATTCTTGGAGCAGTAAACTTTATTACAACAGCAATTAATATACGATCAGAAAGAATAACACTTGACCAAACACCTTTATTTGTTTGGTCAGTAGCAATTACGGCATTACTTTTATTACTTTCACTACCAGTATTAGCTGGTGCAATTACAATACTATTAACTGATCGAAACCTAAATACCTCATTCTTCGATCCTGCTGGAGGAGGTGATCCAATTCTATATCAACACTTATTC
>IBIOR479-22|Pterolepis lusitanica|INV07563|Sao Bras de Alportel|COI-5P|BOLD:AEO7101|OR974437
TACATTATACTTCATTTTTGGTGCTTGAGCCGGCATAGTAGGCACATCACTAAGTCTTTTAATCCGTGCTGAACTAGGACAACCAGGATACCTAATTGGAGATGACCAAATTTATAATGTAATTGTGACTGCTCATGCATTTGTAATAATCTTCTTTATAGTTATACCAATCATAATTGGAGGATTTGGAAATTGGCTAGTCCCTTTAATATTAGGAGCTCCTGATATAGCATTCCCTCGGATAAACAACATAAGATTTTGATTACTCCCCCCTTCATTAACCCTCCTTCTAAGAAGAAGTTTAGTAGAGAATGGGGCAGGAACAGGTTGAACTGTTTACCCACCCTTATCATCGGGTATCGCACACGCAGGTGCCTCTGTTGATTTAGCAATTTTTTCTTTACATTTAGCAGGAGTATCTTCAATTCTAGGAGCTGTTAACTTTATTACTACAACTATTAACATACGAGCACCAGGTATATCATTAGACCAAACCCCATTATTTGTTTGAGCAGTCGCTATTACTGCATTATTATTACTTCTCTCATTACCCGTTTTAGCTGGTGCTATCACTATATTATTAACAGACCGCAACCTTAACACCTCTTTCTTCGATCCTGCAGGAGGAGGTGACCCTATTCTTTACCAACATTTATTC
>IBIOR478-22|Gryllomorpha longicauda|INV07552|Cabo de Sao Vicente|COI-5P|BOLD:AEP5097|OR974744
CACACTATATTTCATCTTCGGCTCGTGAGCTGGGATAGTAGGAACATCACTAAGAATTCTTATTCGTACAGAACTTGGACAACCAGGCTATTTAATTGGAAATGACCAAACATATAATGTAATTGTAACAGCACATGCCTTCGTAATAATCTTCTTCATGGTCATGCCAATTATAATCGGAGGATTCGGAAACTGACTTTTACCACTTATATTGGGAGCCCCAGATATAGCATTTCCACGTATAAACAACATAAGATTCTGATTACTCCCACCCTCTTTAATATTACTATTAACTAGTAGAATAGTTGAAAGTGGTGCAGGAACCGGATGAACAGTCTACCCCCCTCTATCTTCGGGCATTGCACACGCCGGAGCTTCAGTTGATTTAGCCATTTTCTCCCTTCACTTAGCTGGAATTTCCTCAATTCTAGGTGCAGTAAATTTTATCACTACCATAATCAACATACGAAGACCAGGTATAATACTTGACCAAACACCACTATTTGTTTGAGCAGTAGGTATTACTGCCCTCTTATTATTACTCTCCTTACCAGTCTTAGCCGGAGCTATTACTATATTACTAACAGACCGAAATCTAAACACCTCCTTCTTTGATCCTGCAGGGGGAGGAGATCCCATCCTCTATCAACATCTATTC
>IBIOR477-22|Gryllomorpha longicauda|INV07551|Sao Bras de Alportel|COI-5P|BOLD:AEP5097|OR974602
CACACTATATTTTATCTTCGGCTCGTGAGCTGGGATAGTGGGAACATCACTAAGAATTCTTATTCGTACAGAACTTGGACAACCAGGCTATTTAATTGGAAATGACCAAACATATAATGTAATTGTAACAGCACATGCCTTCGTAATAATCTTCTTCATGGTCATGCCAATTATAATCGGAGGATTCGGAAACTGACTTTTACCACTTATATTGGGAGCCCCAGATATAGCATTCCCACGTATAAACAACATAAGATTCTGATTACTCCCACCCTCTTTAATATTACTATTAACTAGAAGAATAGTTGAAAGTGGTGCAGGAACCGGATGAACAGTCTACCCCCCTCTATCTTCGGGCATTGCACACGCCGGAGCCTCAGTTGATTTAGCCATTTTCTCCCTTCACTTAGCTGGAATTTCCTCAATTCTAGGTGCAGTAAATTTTATTACTACCATAATCAACATACGAAGACCAGGTATAATACTTGACCAAACACCACTATTTGTTTGAGCAGTAGGTATTACTGCCCTCTTATTATTACTCTCCTTACCAGTCTTAGCTGGAGCTATTACTATATTACTAACAGACCGAAATCTAAACACCTCCTTCTTTGATCCTGCAGGGGGAGGAGATCCCATCCTCTATCAACATCTATTC
>IBIOR474-22|Phaneroptera sparsa|INV07543|Sao Bras de Alportel|COI-5P|BOLD:AEO7448|OR974771
AACATTATACTTTATTTTTGGAGCCTGAGCTGGAATAGTTGGGACTTCTCTTAGTCTATTAATCCGTGCTGAATTAGGTCAACCTGGTTACTTAATTGGTGATGATCAAATCTATAATGTAATTGTAACAGCTCATGCATTTGTAATAATCTTCTTTATAGTAATACCTATTATAATTGGAGGCTTTGGTAATTGATTAGTACCTTTAATACTAGGGGCTCCAGACATAGCTTTCCCTCGAATAAATAATATAAGCTTTTGATTATTACCCCCTTCTCTAACCTTATTACTAGCTAGTAGCCTCGTTGAAAACGGAGCAGGTACTGGATGAACAGTTTACCCTCCCCTTTCTGCAGGTATTGCTCATGGAGGTGCATCAGTAGATTTAGCTATCTTTTCTCTTCACTTAGCTGGTATTTCCTCTATTCTAGGTGCAGTAAACTTCATTACAACTATTATTAATATACGCTCCCCTGGTATATCATTAGACCAAACACCCTTATTTGTCTGATCTGTAGGAATTACAGCTTTACTACTTTTACTTTCCCTACCAGTTTTAGCAGGCGCTATTACTATATTATTAACAGATCGAAATTTAAATACTTCATTCTTTGACCCTGCTGGAGGAGGAGATCCAATTTTATATCAACATTTATTT
>IBIOR041-17|Sphingonotus lluciapomaresi|INV00106|Alcaria Ruiva|COI-5P|BOLD:AEI2886|OR974489
AACCCTATACTTTATATTTGGTGCATGAGCAGGAATAGTAGGAACATCAATAAGTATAATTATTCGAGCAGAACTAGGACAACCAGGATCTATAATTGGAGATGATCAAATCTATAATGTCATTATTACAGCACACGCATTTGTTATAATTTTCTTTATGGTCATGCCAATCATAATTGGAGGATTTGGAAATTGATTAGTACCACTAATAATTGGTGCACCAGATATAGCATTTCCACGAATAAACAATATAAGATTCTGATTATTACCACCGTCACTAATCCTTCTGCTTTCATCTTCAATGGTAGATAGTGGAGCTGGCACAGGTTGAACAGTTTACCCCCCACTCGCTGGGGCCATTGCACATGGGGGTGCATCCGTAGACCTAGCCATTTTCTCATTACATCTAGCAGGTATTTCATCAATTCTAGGAGCAGTAAACTTTATTACAACAGCAATCAATATACGATCAGATAGTATAACTATAGACCAAACACCATTATTTGTATGATCAGTAGCCATTACAGCTCTATTACTTTTACTATCACTACCTGTCTTAGCAGGAGCAATTACAATACTATTAACTGACCGAAACTTAAATACATCATTTTTTGACCCTGCAGGAGGAGGAGATCCAATCCTTTATCAACATTTATTC
>IBIOR040-17|Sphingonotus lluciapomaresi|INV00105|Sao Joao dos Caldeireiros|COI-5P|BOLD:AEI2886|OR974734
AACCCTATACTTTATATTTGGTGCATGAGCAGGAATAGTAGGAACATCAATAAGTATAATTATTCGAGCAGAACTAGGACAACCAGGATCTATAATTGGAGATGATCAAATCTATAATGTCATTATTACAGCACACGCATTTGTTATAATTTTCTTTATGGTCATGCCAATCATAATTGGAGGATTTGGAAATTGATTAGTACCACTAATAATTGGTGCACCAGATATAGCATTTCCACGAATAAACAATATAAGATTCTGATTATTACCACCATCACTAATCCTTCTGCTTTCATCTTCAATGGTAGATAGTGGAGCTGGCACAGGTTGAACAGTTTACCCCCCACTCGCTGGGGCCATTGCACATGGGGGTGCATCCGTAGACCTAGCCATTTTCTCATTACATCTAGCAGGTATTTCATCAATTCTAGGAGCAGTAAACTTTATTACAACAGCAATCAATATACGATCAGATAGTATAACTATAGACCAAACACCATTATTTGTATGATCAGTAGCCATTACAGCTCTATTACTTTTACTATCACTACCTGTCTTAGCAGGAGCAATTACAATACTATTAACTGACCGAAACTTAAATACATCATTTTTTGACCCTGCAGGAGGAGGAGATCCAATCCTTTATCAACATTTATTC
>IBIOR038-17|Pezotettix giornae|INV00103|Alcaria Ruiva|COI-5P|BOLD:AEO7437|OR974543
TACTTTATACTTCTTATTTGGTGCATGGGCTGGAATAGTAGGAACATCAATAAGATTACTTATTCGGGCTGAATTAGGACAACCAGGATCATTAATTGGGGATGACCAAATTTATAATGTAATTATTACAGCACATGCATTTGTAATAATTTTCTTTATAGTAATGCCTATTATAATTGGTGGATTTGGAAATTGACTTGTTCCATTAATAATTGGAGCACCTGATATGGCTTTCCCTCGAATAAATAATATAAGTTTTTGATTATTACCACCATCTTTAACCCTTCTTCTTACATCTTCTATAGTGGATAACGGAGCTGGGACAGGGTGAACAGTTTACCCCCCACTTGCAGGTGCAATTGCACATGGAGGTGCTTCAGTTGATTTAGCTATTTTTTCACTTCATTTAGCTGGTGTTTCATCAATTCTAGGTGCAGTTAATTTCATTACAACAGCAATTAATATACGATCAGAAAGAATAACTTTAGATCAAACCCCTCTATTTGTTTGATCAGTTGCTATTACTGCCTTACTTTTACTGTTATCCCTTCCAGTTTTAGCTGGAGCTATTACCATATTATTAACAGATCGAAATCTAAATACTTCCTTCTTTGATCCTGCTGGAGGAGGAGATCCAATTCTATATCAACACTTATTT
>IBIOR469-22|Platycleis sabulosa|INV07353|Vieiro|COI-5P|BOLD:AAL4618|OR974671
AACATTATATTTTATTTTCGGAGCTTGAGCAGGTATAGTGGGGACATCTCTCAGTTTACTAATTCGAGCTGAACTTGGTCAACCAGGTTATTTAATTGGAGATGACCAAATTTATAATGTAATTGTTACTGCTCACGCATTTGTGATAATTTTCTTTATAGTAATGCCAATTATAATCGGGGGGTTTGGAAATTGACTTGTCCCTTTAATACTTGGAGCCCCAGATATAGCCTTCCCTCGAATAAACAATATAAGATTTTGACTACTGCCCCCATCATTAACACTTCTTCTTAGTAGAAGCCTCGTGGAAAGTGGTGCAGGTACTGGTTGAACCGTCTACCCCCCTCTCTCTTCTGGTATTGCTCATGCAGGGGCTTCAGTTGACTTAGCTATTTTCTCACTTCACTTAGCGGGAGTTTCTTCAATTCTAGGTGCTGTAAATTTTATTACTACAACTATTAATATACGTGCACCGGGAATATCCCTTGACCAAACCCCTTTATTTGTATGAGCTGTAGCTATTACTGCTCTACTACTCCTCCTTTCCTTACCTGTTCTGGCTGGAGCTATTACTATATTATTGACTGATCGAAACCTTAATACCTCCTTCTTTGATCCAGCCGGAGGAGGTGACCCTATTCTGTATCAACACCTTTTC
>IBIOR468-22|Platycleis sabulosa|INV07352|Vieiro|COI-5P|BOLD:AEO6325|OR974679
AACACTATATTTTATTTTTGGAGCTTGAGCAGGTATAGTGGGAACATCCCTCAGTTTACTAATTCGAGCCGAACTTGGTCAACCAGGTTATTTAATTGGAGATGACCAAATTTATAATGTAATTGTTACTGCTCACGCATTTGTGATAATTTTCTTTATAGTAATGCCAATTATAATTGGAGGATTTGGAAATTGACTTGTTCCTTTAATACTTGGAGCCCCAGATATAGCCTTCCCTCGAATAAACAATATAAGATTTTGACTACTACCTCCATCATTAACACTTCTTCTTAGCAGAAGTCTTGTAGAAAGTGGTGCAGGTACTGGTTGAACCGTCTACCCTCCTCTCTCTTCTGGAATTGCCCACGCGGGAGCTTCAGTTGATTTAGCTATTTTCTCACTTCACTTAGCAGGGGTTTCTTCAATTCTAGGTGCCGTGAATTTTATTACTACAACTATTAATATACGTGCTCCGGGAATATCTCTCGATCAAACTCCCTTATTTGTATGAGCTGTAGCTATTACCGCTCTACTACTCCTTCTTTCCTTACCTGTTTTAGCTGGAGCTATTACTATATTATTAACTGACCGAAACCTTAATACCTCCTTCTTCGATCCAGCTGGGGGTGGTGACCCTATTTTATATCAACACCTTTTT
>IBIOR467-22|Pterolepis grallata|INV07351|Vieiro|COI-5P|BOLD:AEO7102|OR974809
CACATTATACTTCATTTTTGGTGCTTGAGCTGGTATAGTTGGGACATCACTAAGCCTTTTAATTCGTGCTGAACTAGGTCAACCAGGATACTTAATTGGAGATGATCAAATTTATAATGTAATCGTAACTGCTCACGCATTCGTAATAATCTTCTTCATAGTTATACCAATTATAATTGGAGGATTCGGGAATTGATTAGTACCTTTAATATTAGGTGCCCCTGATATGGCATTCCCTCGAATAAACAATATAAGATTTTGATTATTACCACCCTCATTAACGCTCCTTCTAAGAAGAAGTTTAGTAGAAAATGGAGCAGGAACAGGATGAACTGTTTACCCTCCACTATCATCAGGTATTGCTCATGCAGGAGCTTCTGTTGATCTAGCAATTTTCTCTCTACATTTGGCGGGAGTATCTTCTATTTTAGGGGCTGTAAACTTTATTACAACAACTATTAACATACGAGCACCTGGTATATCTCTAGACCAAACTCCTCTATTTGTATGAGCAGTCGCTATCACTGCTCTACTTCTCCTTCTTTCATTGCCTGTATTAGCAGGTGCTATTACTATATTATTAACAGATCGAAACCTCAATACCTCCTTCTTCGATCCTGCAGGAGGAGGAGACCCAATTCTATACCAACATTTATTC
>IBIOR466-22|Sciobia lusitanica|INV07347|Quinta do Chegao, Rio Agueda|COI-5P|BOLD:ADV9764|OR974653
AACATTATATTTCATTTTCGGAGCCTGATCAGGAATAGTCGGAACATCATTAAGAATTTTAATTCGAACAGAATTAGGACAACCAGGATATCTAATTGGAGATGATCAAACATATAATGTTATTGTAACTGCACATGCATTCATCATAATCTTCTTCATGGTCATACCAATTATGATCGGTGGATTTGGAAATTGATTAGTCCCCCTAATATTAGGGGCTCCAGATATAGCTTTTCCACGAATAAATAACATAAGATTTTGACTCTTACCACCATCCCTAACCCTATTATTAACCAGAAGAATAGTTGAAAATGGAGCAGGTACAGGATGAACTGTTTATCCACCCTTATCAACAGGTATCGCACATGCCGGAGCCTCAGTTGATTTAGCTATTTTTTCATTACATTTAGCAGGTATTTCCTCAATTTTAGGTGCAGTAAATTTTATTACTACCATAATTAATATACGAGCCCCAGGAATATCATTAGATCAAACCCCTTTATTTGTATGAGCAGTAGGAATTACTGCCCTATTATTACTATTATCATTACCAGTTCTTGCCGGAGCAATTACGATGTTATTAACAGATCGGAATCTAAATACATCATTTTTTGATCCAGCAGGAGGAGGAGATCCAATTTTATATCAACACTTATTT
>IBIOR033-17|Omocestus panteli|INV00098|Alcaria Ruiva|COI-5P|BOLD:AAX0669|OR974740
AACTTTATATTTTATATTTGGAGCATGAGCAGGAATAGTAGGAACATCAATAAGTATAATTATTCGTGCAGAACTTGGACAACCAGGACCTTTAATTGGAGATGATCAAATCTACAATGTTATTATTACAGCCCACGCATTTGTAATGATTTTCTTTATAGTAATACCTATTATAATTGGAGGGTTTGGTAATTGATTAGTCCCTTTAATAATTGGAGCACCAGATATAGCTTTTCCACGAATAAATAATATAAGTTTTTGACTATTACCACCATCACTAACCCTTTTAATTGCATCATCAATAGTAGATAATGGTGTAGGAACAGGATGAACAGTTTACCCTCCACTAGCAGGAGCAATTGCCCATGGAGGAGGATCAGTAGATCTAGCCATTTTTTCATTACATCTAGCCGGTGTCTCATCAATTTTAGGAGCAGTAAACTTCATTACAACATCAATCAACATGCGGTCGGAAAGAATAACACTAGATCAAACACCATTATTTGTTTGATCAGTAGCAATCACAGCACTTCTATTACTATTATCATTACCAGTATTAGCAGGAGCAATTACTATATTATTAACCGATCGAAATTTAAATACATCATTTTTTGACCCTGCTGGAGGGGGGGACCCAATTCTCTATCAACATTTATTT
>IBIOR032-17|Omocestus panteli|INV00097|Alcaria Ruiva|COI-5P|BOLD:AAX0669|OR974413
AACTTTATATTTTATACTTGGAGCATGAGCAGGAATAGTAGGAACATCAATAAGTATAATTATTCGTGCAGAACTTGGACAACCAGGACCTTTAATTGGAGATGATCAAATCTACAATGTTATCATTACAGCCCACGCATTTGTAATGATTTTCTTTATAGTAATACCTATTATAATTGGAGGGTTTGGTAATTGATTAGTCCCTTTAATAATTGGAGCACCAGATATAGCTTTTCCACGAATAAATAATATAAGTTTTTGACTATTACCACCATCACTAACCCTTTTAATTGCATCATCAATAGTAGATAATGGTGTAGGAACAGGATGAACAGTTTACCCCCCTCTAGCAGGAGCAATTGCCCATGGAGGAGGATCAGTAGATCTAGCCATTTTTTCATTACATCTAGCCGGTGTCTCATCAATTTTAGGAGCAGTAAACTTCATTACAACATCAATCAACATGCGGTCGGAAAGAATAACACTAGATCAAACACCATTATTTGTTTGATCAGTAGCAATCACAGCACTTCTATTACTATTATCATTACCAGTATTAGCAGGAGCAATTACTATATTATTAACCGATCGAAATTTAAATACATCATTTTTTGACCCTGCTGGAGGGGGAGACCCAATTCTCTATCAACATTTATTT
>IBIOR031-17|Oedipoda charpentieri|INV00096|Santa Barbara dos Padroes|COI-5P|BOLD:AAC9180|OR974742
AACATTATACTTTATATTTGGTGCATGAGCAGGAATAGTAGGAACATCTATAAGAATAATTATCCGAATTGAATTAGGTCAACCAGGTTCAATAATTGGGGATGATCAAATTTATAATGTTATCATTACAGCCCATGCATTTATTATAATCTTCTTTATGGTTATACCAATTATAATTGGAGGATTTGGAAATTGACTCGTTCCACTAATAATTGGAGCACCAGATATAGCATTCCCACGAATAAATAATATAAGATTTTGATTATTACCACCATCATTAATCCTTTTACTCTCATCTTCAATGGCTGATAATGGAGCTGGCACAGGATGAACAGTGTACCCCCCACTAGCAGGAGCAATTGCACACAGAGGGTCATCCGTAGATCTAGCTATTTTTTCACTTCACCTAGCAGGTATTTCATCAATTCTAGGAGCAGTAAATTTTATTACAACAGCAATTAATATACGATCTGATAGAATAACATTAGATCAAACACCTTTATTTGTTTGATCAGTAGTTATTACAGCACTACTTCTATTACTATCCTTACCTGTACTTGCAGGGGCAATTACTATATTATTAACTGACCGAAACCTAAATACCTCATTTTTTGATCCTGCAGGAGGAGGTGACCCAATTCTTTATCAACATTTATTT
>IBIOR030-17|Oedipoda charpentieri|INV00095|Conceicao|COI-5P|BOLD:AAC9180|OR974452
AACATTATACTTTATATTTGGTGCATGAGCAGGAATAGTAGGAACATCTATAAGAATAATTATCCGAATTGAATTAGGTCAACCAGGTTCAATAATTGGGGATGATCAAATTTATAATGTTATCATTACAGCCCATGCATTCATTATAATCTTCTTTATGGTTATACCAATTATAATTGGAGGATTTGGAAATTGACTCGTTCCACTAATAATTGGAGCACCAGATATAGCATTCCCACGAATAAATAATATAAGATTTTGATTATTACCACCATCATTAATCCTTTTACTCTCATCTTCAATGGCTGATAATGGAGCTGGCACAGGATGAACAGTGTACCCCCCACTAGCAGGAGCAATTGCACACAGAGGGTCATCCGTAGATCTAGCTATTTTTTCACTTCACCTAGCAGGTATTTCATCAATTCTAGGAGCAGTAAATTTTATTACAACAGCAATTAATATACGATCTGATAGAATAACATTAGATCAAACACCTTTATTTGTTTGATCAGTAGTTATTACAGCACTACTTCTATTACTATCCTTACCTGTACTTGCAGGGGCAATTACTATATTATTAACTGACCGAAACCTAAATACCTCATTTTTTGATCCTGCAGGAGGAGGTGACCCAATTCTTTATCAACATTTATTT
>IBIOR029-17|Oedipoda caerulescens|INV00094|Ourique|COI-5P|BOLD:AAC9181|OR974612
AACATTGTATTTTCTATTTGGAACATGAGCAGGTATAGTTGGAACATCCATAAGAATAATTATTCGAATTGAACTAGGACAGCCAGGACCAATAATAGGAGATGACCAAATCTATAATGTTATTATTACAGCTCATGCATTTATCATAATCTTCTTTATAGTTATACCAATTATAATTGGAGGATTTGGAAATTGACTAGTTCCACTAATAATTGGAGCACCAGATATAGCGTTCCCACGAATAAACAATATAAGATTTTGATTACTACCACCATCATTGATAATTCTCCTTTCATCCTCGACAACAAATAGAGGAACTGGTACAGGATGAACAATTTACCCACCACTTGCAGGAGCAATTGCACACAGAGGAGTATCTGTAGACCTAACCATTTTCTCACTTCACCTAGCAGGTATTTCATCAATTCTGGGGGCCGTAAACTTTATTACAACATCAATTAATATACGATCAAACAGAATAACCCTAGATCAAACACCCCTATTTGTTTGATCAGTAGTTATTACAGCACTGCTTTTACTATTATCCCTACCCGTACTTGCGGGAGCAATCACTATATTATTAACTGATCGAAACCTAAATACATCATTTTTTGACCCAGCAGGAGGAGGTGATCCAATTCTTTACCAACATTTATTT
>IBIOR460-22|Gryllomorpha uclensis|INV07146|Brunheda|COI-5P|BOLD:AEP5098|OR974763
AACATTATATTTTATTTTTGGAGCATGAGCAGGAATAGTAGGAACATCCTTAAGAATTTTAATCCGCACAGAATTAGGACAACCTGGATTCCTAATTGGAGATGATCAAACTTACAATGTAATTGTAACAGCACACGCTTTTGTTATAATCTTTTTTATAGTTATACCGATTATAATTGGAGGGTTTGGAAATTGACTAGTCCCCCTAATACTTGGAGCTCCAGATATAGCCTTCCCACGAATAAATAATATGAGATTTTGATTATTACCCCCATCTTTAATCCTTCTATTATCTAGAAGAATGGTTGAAAGTGGGGCAGGAACCGGATGAACAGTGTATCCACCATTATCTTCAGGAATCGCTCATGCTGGAGCATCTGTAGATCTAGCCATTTTTTCTCTTCATCTAGCAGGTATTTCCTCTATTCTAGGAGCAGTTAATTTTATTACTACCATGATTAATATACGCAGACCAGGAATAACCCTAGATCAAACTCCACTATTCGTTTGGGCAGTTGGTATTACTGCACTTCTTCTCTTGCTTTCACTACCTGTTTTAGCAGGTGCCATTACTATATTATTAACAGACCGAAATCTTAATACCTCATTTTTCGACCCAGCAGGTGGAGGAGATCCAATCTTATACCAACATCTATTT
>IBIOR459-22|Petaloptila galaica|INV07145|Brunheda|COI-5P|BOLD:AEO7506|OR974789
AACACTATATTTCATTTTCGGTGCATGATCGGGAATAGTAGGAACATCACTGAGAATTTTAATTCGAACTGAATTAGGTCAACCTGGATACCTAATTGGAGATGACCAAACATATAATGTTATTGTTACTGCACACGCTTTTATTATAATTTTCTTTATAGTAATGCCAATTATAATTGGAGGTTTTGGAAATTGATTAGTTCCTTTAATATTAGCCGCTCCTGATATAGCCTTTCCCCGAATAAACAATATAAGATTCTGGCTACTACCACCTTCATTAACCCTTCTTCTAACTAGAAGAATAGTTGAAAGTGGTGCAGGCACCGGTTGAACAGTATACCCCCCATTATCTTCGGGAATTGCGCATGCAGGAGGATCTGTAGACCTAGCAATCTTCTCCCTACATCTTGCAGGCATTTCCTCCATTTTAGGTGCTGTAAACTTCATTACCACCATAATTAACATACGCAGACCAGGCATAACACTAGATCAAACCCCCTTATTTGTTTGGTCAGTAGGTATCACAGCCCTCTTACTCTTATTATCACTTCCTGTTTTAGCCGGTGCCATTACAATACTATTAACAGACCGAAATCTAAATACTTCCTTCTTTGATCCTGCAGGGGGAGGCGACCCTATCCTTTATCAACATCTATTC
>IBIOR026-17|Euchorthippus elegantulus|INV00088|Conceicao|COI-5P|BOLD:ADJ5172|OR974666
AACCTTATATTTTTTATTTGGAGCTTGATCTGGAATAGTAGGAACATCAATAAGTATAATTATTCGTGCAGAATTAGGACAACCAGGGTATCTAATTGGAGATGATCAAATTTATAATGTAATCATTACAGCTCACGCATTTGTAATAATTTTCTTTATAGTAATACCTATCATAATTGGAGGATTTGGTAATTGATTAGTACCATTAATAATTGGAGCCCCAGATATAGCATTTCCTCGAATAAATAACATAAGCTTTTGATTACTACCTCCATCATTAACACTATTAATTACATCATCAATAATTGATAGAGGTGTAGGTACTGGATGAACAGTTTACCCTCCACTAGCAGGGGCAATTGCCCATGGAGGAACTTCAGTTGATTTAGCTATTTTTTCATTGCATTTAGCAGGTATTTCATCGATTTTAGGAGCAGTAAACTTTATTACAACAGCAATTAATATACGGTCAGAAAGAATAACACTGGACCAAACACCACTATTCGTTTGATCTGTAGCAATTACAGCTCTACTACTACTATTATCCTTACCAGTTTTAGCAGGAGCAATTACAATACTATTAACTGACCGAAATCTAAACACATCATTCTTTGACCCTGCTGGTGGAGGAGATCCAATTCTTTATCAACACTTATTT
>IBIOR457-22|Thyreonotus bidens|INV07109|Freixiel|COI-5P|BOLD:AER1532|OR974499
TACATTATACTTCATCTTTGGTGCATGAGCTGGCATAGTAGGAACTTCTCTTAGTCTTTTAATCCGTGCAGAATTAGGTCAACCCGGGTATTTAATTGGTGATGACCAAATTTATAATGTAATCGTTACAGCTCATGCATTTGTCATAATTTTTTTTATAGTTATACCTATTATAATTGGTGGATTCGGAAATTGATTGGTGCCCCTAATATTAGGGGCACCAGATATAGCTTTCCCCCGTATAAACAACATAAGATTTTGATTACTACCACCGTCACTAACATTGCTCCTTAGAAGTAGCCTAGTAGAAAATGGAGCAGGTACCGGATGAACCGTCTACCCACCACTCTCATCCGGTATTGCACACGCAGGTGCTTCTGTTGATCTAGCAATCTTCTCATTACACTTGGCTGGTGTATCATCAATCCTAGGAGCCGTAAATTTCATTACCACAACCATCAACATACGAGCACCTGGAATATCTTTAGACCAAACCCCTTTATTTGTTTGAGCAGTAGCAATTACTGCACTACTTTTACTTCTTTCATTACCAGTACTTGCAGGTGCAATCACCATATTATTAACAGATCGTAACCTAAACACCTCATTCTTCGATCCTGCTGGAGGGGGAGATCCAATCCTTTATCAACACCTATTC
>IBIOR456-22|Trigonidium cicindeloides|INV07034|Segura|COI-5P|BOLD:ACY3774|OR974412
AACATTATACTTTATTTTTGGTGCGTGAGCAGGTATAGTAGGGACATCCTTAAGAATATTAATTCGATTGGAATTAGGACAACCAGGTTCATTAATTGGAAATGATCAAATTTATAATGTTATTGTAACAGCTCATGCTTTTGTTATAATTTTTTTTATAGTTATACCTATTATAATTGGAGGGTTTGGTAATTGATTAGTTCCTTTAATAATTGGAGCACCTGATATAGCTTTCCCTCGAATAAATAATATGAGATTTTGATTACTACCCCCATCTTTAATTCTCCTTTTATCAAGAAGAATAGTAGAAACCGGAGCAGGAACTGGATGAACTGTTTACCCTCCATTATCCAGAAATATTGCACATGCTGGAGCATCAGTTGATTTAGCTATTTTTTCTCTTCATTTAGCTGGTATTTCCTCAATTTTAGGAGCTGCTAATTTTATTACAACTATAATTAATATACGAGCCCCAGGAATATCATTTGATCAAACACCATTATTCGTTTGAGCTGTTGGAATTACAGCTCTTCTATTACTTCTTTCTTTACCAGTATTAGCAGGAGCAATTACAATATTATTAACTGATCGAAATTTAAATACTTCTTTTTTTGATCCAGCTGGAGGAGGAGATCCAATTCTTTATCAACATTTATTT
>IBIOR022-17|Euchorthippus elegantulus|INV00084|Ourique|COI-5P|BOLD:ADJ5172|OR974592
AACCTTATATTTTTTATTTGGAGCTTGATCTGGAATAGTAGGAACATCAATAAGTATAATTATTCGTGCAGAATTAGGACAACCTGGGTATCTAATTGGAGATGATCAAATTTATAATGTAATCATTACAGCTCACGCATTTGTAATAATTTTCTTTATAGTAATACCTATCATAATTGGAGGATTTGGTAATTGATTAGTACCATTAATAATTGGAGCCCCAGATATAGCATTTCCTCGAATAAATAACATAAGCTTTTGATTACTACCTCCATCATTAACACTATTAATTACATCATCAATAATTGATAGAGGTGTAGGTACTGGATGAACAGTTTACCCTCCACTAGCAGGGGCAATTGCCCATGGAGGAACTTCAGTTGATTTAGCTATTTTTTCATTGCATTTAGCAGGTATTTCATCGATTTTAGGAGCAGTAAACTTTATTACAACAGCAATTAATATACGGTCAGAAAGAATAACACTGGACCAAACACCACTATTCGTTTGATCTGTAGCAATTACAGCTCTACTACTACTATTATCCTTACCAGTTTTAGCAGGAGCAATTACAATACTATTAACTGACCGAAATCTAAACACATCATTCTTTGACCCTGCTGGTGGAGGAGATCCAATTCTTTATCAACACTTATTT
>IBIOR453-22|Conocephalus conocephalus|INV06948|Bombeira do Guadiana|COI-5P|BOLD:AEQ8460|OR974493
AACATTATATTTTATTTTTGGGGCATGAGCAGGAATAGTTGGAACATCATTAAGTTTATTAATTCGAGCAGAACTGGGTCAACCAGGTTATCTTATTGGAGATGATCAAATTTATAATGTAATTGTAACTGCCCATGCTTTTGTAATAATTTTCTTTATAGTTATGCCAATTATAATTGGAGGATTTGGAAATTGATTAGTTCCTTTAATACTAGGAGCACCTGATATAGCATTTCCTCGAATAAACAATATAAGCTTCTGATTACTACCTCCCTCATTAACATTGCTTCTTGCAAGAAGCCTTGTTGAAAATGGGGCAGGCACTGGTTGAACAGTGTACCCCCCACTGTCTGCTGGTATTGCTCATGCCGGGGCATCTGTTGATCTAGCTATTTTCTCCTTACATTTAGCTGGAATTTCATCAATTTTAGGTGCTGTAAATTTCATTACTACAACTATTAATATACGAGCACCTGGGATATCATTAGATCAAACACCCTTATTTGTATGAGCTGTAGCAATTACTGCTCTTCTTTTATTACTCTCTCTTCCTGTACTTGCAGGGGCTATTACTATACTTTTAACTGACCGAAATTTAAATACATCATTTTTTGACCCTGCAGGGGGAGGAGATCCTATTTTATATCAACATCTTTTT
>IBIOR020-17|Dociostaurus maroccanus|INV00081|Sao Marcos da Ataboeira|COI-5P|BOLD:AAX8673|OR974574
TACTTTATACTTTATATTTGGAGCATGAGCCGGAATAGTAGGAACATCAATAAGCATAATTATTCGGGCTGAATTAGGACAACCTGGTTCCCTAATTGGAGATGATCAAATCTACAATGTAATTATTACAGCTCACGCATTCGTGATAATTTTCTTTATAGTTATACCAATTATAATTGGTGGATTTGGTAATTGACTTGTGCCACTAATAATTGGAGCACCAGACATGGCATTTCCCCGAATAAATAATATAAGTTTTTGACTATTACCACCATCATTAACCCTTTTACTCACTTCCTCAATGGTTGATAGAGGTGCCGGTACAGGGTGAACAGTTTACCCACCACTCGCAGGAGCTATTGCCCATGGTGGAGCATCAGTAGATCTGGCCATTTTTTCGCTCCATCTAGCAGGTGTATCATCAATTTTAGGAGCAGTAAACTTTATTACTACAGCAATTAATATACGATCAGAAAGAATAACATTAGATCAAACACCTCTATTCGTTTGATCAGTAGCAATTACAGCCCTATTATTATTACTTTCATTACCTGTATTAGCCGGAGCCATTACAATATTATTAACTGATCGAAACTTAAACACCTCATTCTTTGACCCTGCTGGTGGAGGTGACCCAATTCTATATCAACATTTATTC
>IBIOR019-17|Dociostaurus maroccanus|INV00080|Ourique|COI-5P|BOLD:AAX8673|OR974534
TACTTTATACTTTATATTTGGAGCATGAGCCGGAATAGTAGGAACATCAATAAGCATAATTATTCGGGCTGAATTAGGACAACCTGGTTCCCTAATTGGAGATGATCAAATCTACAATGTAATTATTACAGCTCACGCATTCGTGATAATTTTCTTTATAGTTATACCAATTATAATTGGTGGATTTGGTAATTGACTTGTGCCACTAATAATTGGAGCACCAGACATGGCATTTCCCCGAATAAATAATATAAGTTTTTGACTATTACCACCATCATTAACCCTTTTACTCACTTCCTCAATGGTTGATAGAGGTGCCGGTACAGGGTGAACAGTTTACCCACCACTCGCAGGAGCTATTGCCCATGGTGGAGCATCAGTAGATCTGGCCATTTTTTCGCTCCATCTAGCAGGTGTATCATCAATTTTAGGAGCAGTAAACTTTATTACTACAGCAATTAATATACGATCAGAAAGAATAACATTAGATCAAACACCTCTATTCGTTTGATCAGTAGCAATTACAGCCCTATTATTATTACTTTCATTACCTGTATTAGCCGGAGCCATTACAATATTATTAACTGATCGAAACTTAAACACCTCATTCTTTGACCCTGCTGGTGGAGGTGACCCAATTCTATATCAACATTTATTC
>IBIOR018-17|Dociostaurus hispanicus|INV00079|Castro Verde|COI-5P|BOLD:ADV6985|OR974787
TACTTTATACTTTATATTCGGGGCATGAGCTGGAATAGTAGGAACATCAATAAGTATAATTATTCGTGCAGAATTAGGACAACCCGGCTCACTAATTGGAGATGATCAAATTTATAATGTAATTATTACAGCCCATGCATTCGTTATAATTTTCTTTATAGTAATACCTATTATAATTGGTGGATTTGGTAATTGACTTGTACCACTAATAATTGGTGCACCAGACATAGCATTCCCACGAATAAATAATATAAGTTTTTGATTATTACCACCATCACTAACCCTCTTAATCTCCTCCTCAATAGTTGATAGAGGTGTCGGTACTGGGTGGACAGTTTACCCACCCCTAGCAGGAGCTATTGCCCATGGGGGGGCTTCAGTAGACTTAGCTATCTTTTCACTTCATCTAGCCGGTGTTTCATCAATTTTAGGAGCAGTAAACTTCATTACAACAGCAATTAATATACGATCAGAAAGTATAACAATAGACCAAACACCTTTATTTGTTTGGTCAGTAGCAATTACAGCCTTACTACTCCTACTTTCATTACCAGTTCTAGCTGGAGCAATTACCATACTATTAACTGATCGAAACCTTAATACATCATTCTTTGACCCTGCAGGGGGAGGTGATCCAATTCTATACCAACATTTATTT
>IBIOR449-22|Conocephalus conocephalus|INV06944|Bombeira do Guadiana|COI-5P|BOLD:AEQ8460|OR974561
AACATTATATTTTATTTTTGGAGCATGAGCAGGAATAGTTGGAACATCATTAAGTTTATTAATTCGAGCAGAACTGGGTCAACCAGGTTATCTTATTGGAGATGATCAAATTTATAATGTAATTGTAACTGCCCATGCTTTTGTAATAATTTTCTTTATAGTTATGCCAATTATAATTGGAGGATTTGGAAATTGATTAGTTCCTTTAATACTAGGAGCACCTGATATAGCATTTCCTCGAATAAACAATATAAGCTTCTGATTACTACCTCCCTCATTAACATTGCTTCTTGCAAGAAGCCTTGTTGAAAATGGGGCAGGCACTGGTTGAACAGTGTACCCCCCACTGTCTGCTGGTATTGCTCATGCCGGGGCATCTGTTGATCTAGCTATTTTCTCCTTACATTTAGCTGGAATTTCATCAATTTTAGGTGCTGTAAATTTCATTACTACAACTATTAATATACGAGCACCTGGGATATCATTAGATCAAACACCCTTATTTGTATGAGCTGTAGCAATTACTGCTCTTCTTTTATTACTCTCTCTTCCTGTACTTGCAGGGGCTATTACTATACTTTTAACTGACCGAAATTTAAATACATCATTTTTTGACCCTGCAGGGGGAGGAGATCCTATTTTATATCAACATCTTTTT
>IBIOR448-22|Acheta hispanicus|INV06943|Bombeira do Guadiana|COI-5P|BOLD:AAP6118|OR974604
AACTTTATATTTCATTTTTGGAGCCTGAGCTGGAATAGTAGGTACTTCCTTAAGAATCTTAATTCGAACAGAACTAGGACAACCAGGTTATTTAATTGGTGATGATCAAACCTATAATGTTATTGTAACTGCACACGCATTCGTAATAATCTTTTTTATAGTTATACCTATTATAATTGGTGGATTTGGAAATTGATTAGTACCCTTAATATTAGGTGCTCCTGATATAGCTTTTCCTCGAATAAATAATATAAGATTTTGACTTTTACCACCCTCATTAACCCTTTTATTAACCAGAAGAATAGTTGAAAATGGTGCAGGAACAGGATGAACAGTTTACCCACCTTTATCAACAGGAATTGCCCATGCTGGGGCATCCGTTGATTTAGCTATCTTTTCACTACATTTAGCTGGAATTTCATCAATTTTAGGAGCTGTTAACTTTATTACAACAATGGTTAATATACGAGCACCTGGTATATCATTAGATCAAACACCACTATTTGTATGAGCTGTTGGAATTACTGCTCTTCTTCTTTTATTATCACTACCTGTTCTTGCGGGTGCAATTACAATACTACTAACAGATCGAAATTTAAATACATCATTTTTTGATCCCGCAGGAGGGGGTGATCCTATTTTATATCAACATCTATTT
>IBIOR447-22|Phaneroptera sparsa|INV06926|Segura|COI-5P|BOLD:AEO7448|OR974518
AACATTATACTTTATTTTTGGAGCCTGAGCTGGAATAGTTGGGACTTCTCTTAGTCTATTAATCCGTGCTGAATTAGGTCAACCTGGTTACTTAATTGGTGATGATCAAATCTATAATGTAATTGTAACAGCTCATGCATTTGTAATAATCTTCTTTATAGTAATACCTATTATAATTGGAGGCTTTGGTAATTGATTAGTACCTTTAATACTAGGGGCTCCAGACATAGCTTTCCCTCGAATAAATAATATAAGCTTTTGATTATTACCCCCTTCTCTAACCTTATTACTAGCTAGTAGCCTCGTTGAAAACGGAGCAGGTACTGGATGAACAGTTTACCCTCCCCTTTCTGCAGGTATTGCTCATGGAGGTGCATCAGTAGATTTAGCTATCTTTTCTCTTCACTTAGCTGGTATTTCCTCTATTCTAGGTGCAGTAAACTTCATTACAACTATTATTAATATACGCTCCCCTGGTATATCATTAGACCAAACACCCTTATTTGTCTGATCTGTAGGAATTACAGCTTTACTACTTTTACTTTCCCTACCAGTTTTAGCAGGCGCTATTACTATATTATTAACAGATCGAAATTTAAATACTTCATTCTTTGACCCTGCTGGAGGAGGAGATCCAATTTTATATCAACATTTATTT
>IBIOR014-17|Dociostaurus genei|INV00075|Alcaria Ruiva|COI-5P|BOLD:ADU3247|OR974636
TACTCTATACTTTATATTTGGAGCATGAGCAGGAATAGTAGGAACATCAATAAGCATAATTATTCGGGCAGAATTAGGTCAACCTGGTTCCTTAATTGGAGATGATCAAATTTACAATGTAATTATTACAGCCCACGCATTTGTAATGATTTTCTTTATAGTAATACCAATCATAATTGGGGGATTTGGTAATTGACTTGTACCTCTAATAATTGGAGCACCAGATATAGCATTCCCTCGAATAAATAATATAAGTTTCTGATTATTACCACCATCATTAACCCTTCTGTTAACTTCTTCGATAGTTGATAGAGGTGCCGGTACAGGCTGAACAGTCTACCCACCACTTGCAGGAGCTATTGCTCACGGTGGAGCTTCAGTAGATCTAGCAATTTTTTCACTTCATCTAGCAGGTGTATCATCAATTCTAGGAGCAGTAAACTTTATTACAACAGCAATTAATATACGATCAGAAAGAATAACACTAGATCAAACACCTTTATTTGTTTGATCAGTAGCAATTACAGCTTTACTTTTATTACTCTCATTACCAGTATTAGCTGGAGCAATTACAATATTACTAACTGATCGAAACCTAAATACTTCATTCTTCGACCCGGCTGGTGGAGGTGACCCAATTCTATATCAACATTTATTT
>IBIOR013-17|Chorthippus vagans|INV00074|Aljustrel|COI-5P|BOLD:AAL3938|OR974540
AACTTTATATTTTATATTTGGAGCATGAGCTGGAATAGTAGGCACATCAATAAGAATAATTATCCGTGCAGAACTTGGACAACCAGGATCCATAATTGGAGATGATCAAATCTATAATGTCATTATTACAGCACATGCATTTGTAATAATTTTCTTTATAGTAATACCTATTATAATTGGAGGATTTGGTAATTGACTGGTTCCATTAATAATTGGGGCACCAGATATAGCTTTTCCACGAATAAATAACATAAGTTTTTGACTTTTACCACCATCATTAACCCTTTTAATTGCATCATCAATAATAGATAATGGAGTAGGAACAGGATGAACAGTTTATCCCCCACTTGCAGGAGCAATTGCACATGGGGGAAGATCAGTAGACCTGGCTATCTTTTCATTACATTTAGCAGGAATTTCATCAATTTTAGGAGCAGTTAATTTTATTACAACTGCAATTAATATACGGTCAGAAAGAATAACACTAGATCAAACACCACTATTTGTTTGATCAGTAGCAATTACAGCACTCCTATTACTATTATCATTACCGGTACTAGCAGGGGCAATTACTATATTATTAACTGATCGAAATTTAAATACTTCATTCTTTGATCCTGCAGGTGGTGGAGACCCAATTCTTTATCAACATTTATTT
>IBIOR012-17|Chorthippus vagans|INV00073|Alcaria Ruiva|COI-5P|BOLD:AAL3938|OR974714
AACTTTATATTTTATATTTGGAGCATGAGCTGGAATAGTAGGCACATCAATAAGAATAATTATCCGTGCAGAACTTGGACAACCAGGATCCATAATTGGAGATGATCAAATCTATAATGTCATTATTACAGCACATGCATTTGTAATAATTTTCTTTATAGTAATACCTATTATAATTGGAGGATTTGGTAATTGACTGGTTCCATTAATAATTGGGGCACCAGATATAGCTTTTCCACGAATAAATAACATAAGTTTTTGACTTTTACCACCATCATTAACCCTTTTAATTGCATCATCAATAATAGATAATGGAGTAGGAACAGGATGAACAGTTTATCCCCCACTTGCAGGAGCAATTGCACATGGGGGAAGATCAGTAGACCTGGCTATCTTTTCATTACATTTAGCAGGAATTTCATCAATTTTAGGAGCAGTTAATTTTATTACAACTGCAATTAATATACGGTCAGAAAGAATAACACTAGATCAAACACCACTATTTGTTTGATCAGTAGCAATTACAGCACTCCTATTACTATTATCATTACCGGTACTAGCAGGGGCAATTACTATATTATTAACTGATCGAAATTTAAATACTTCATTCTTTGATCCTGCAGGTGGTGGAGACCCAATTCTTTATCAACATTTATTT
>IBIOR011-17|Chorthippus apicalis|INV00072|Castro Verde|COI-5P|BOLD:AED8559|OR974600
AACCTTATATTTTTTATTTGGAGCTTGATCTGGAATAGTGGGAACATCAATAAGTATAATTATTCGTGCAGAATTAGGACAACCTGGATATTTAATTGGAGATGATCAAATTTATAATGTAATTATTACAGCTCATGCATTTGTAATGATTTTCTTTATAGTAATACCTATTATAATTGGAGGATTTGGTAATTGACTTGTACCATTAATAATTGGAGCCCCAGATATAGCATTTCCTCGAATAAACAATATAAGCTTTTGATTATTGCCTCCTTCATTAACACTATTAATTGCATCATCAATAGTTAATAGAGGTGTAGGTACTGGATGAACAGTTTACCCCCCACTAGCTGGGGCAATTGCCCATGGAGGGGCTTCAGTTGATTTAGCTATTTTTTCATTACATTTAGCAGGTATTTCATCAATTCTAGGAGCAGTAAACTTCATCACAACAGCAATTAATATACGGTCAGAAAGAATAACACTGGATCAAACACCACTATTTGTTTGATCTGTAGCAATTACAGCTCTACTACTATTATTATCTTTACCAGTTTTAGCAGGAGCAATCACAATACTTCTAACTGACCGAAACCTAAATACATCATTCTTTGACCCTGCTGGTGGGGGGGATCCAATTCTTTATCAACACTTATTT
>IBIOR010-17|Chorthippus apicalis|INV00071|Alcaria Ruiva|COI-5P|BOLD:AED8559|OR974762
AACCTTATATTTTTTATTTGGAGCTTGATCTGGAATAGTGGGAACATCAATAAGTATAATTATTCGTGCAGAATTAGGACAACCTGGATATTTAATTGGAGATGATCAAATTTATAATGTAATTATTACAGCTCATGCATTTGTAATGATTTTCTTTATAGTAATACCTATTATAATTGGAGGATTTGGTAATTGACTTGTACCATTAATAATTGGAGCCCCAGATATAGCATTTCCTCGAATAAACAATATAAGCTTTTGATTATTGCCTCCTTCATTAACACTATTAATTGCATCATCAATAGTTAATAGAGGTGTAGGTACTGGATGAACAGTTTACCCCCCACTAGCTGGGGCAATTGCCCATGGAGGGGCTTCAGTTGATTTAGCTATTTTTTCATTACATTTAGCAGGTATTTCATCAATTCTAGGAGCAGTAAACTTCATTACAACAGCAATTAATATACGGTCAGAAAGAATAACACTGGATCAAACACCACTATTTGTTTGATCTGTAGCAATTACAGCTCTACTACTACTATTATCTTTACCAGTTTTAGCAGGAGCAATCACAATACTTCTAACTGACCGAAACCTAAATACATCATTCTTTGACCCTGCTGGTGGGGGGGATCCAATTCTTTATCAACACTTATTT
>IBIOR009-17|Calliptamus wattenwylianus|INV00070|Sao Marcos da Ataboeira|COI-5P|BOLD:AEZ7204|OR974681
TACTTTATATTTTCTATTTGGAGCGTGAGCAGGAATAGTAGGAACATCAATAAGTATACTTATTCGTGCAGAACTTGGTCAACCAGGATCTTTAATTGGGGATGACCAAATCTATAATGTTATTATTACAGCACACGCATTTGTAATAATTTTTTTTATAGTTATACCAATTATAATTGGTGGATTTGGTAATTGGCTTGTACCATTAATAATCGGAGCACCTGATATAGCATTTCCCCGAATAAATAACATAAGTTTTTGATTACTTCCACCCTCATTAACCCTTCTTCTCATGTCTTCTATAGTCGATAATGGAGCTGGCACTGGTTGAACAGTTTACCCTCCGCTTGCAGGAGCCATTGCCCACGGGGGAGCGTCGGTAGACTTAGCTATTTTCTCACTTCATCTGGCTGGTGTATCTTCAATTCTAGGGGCGGTAAATTTTATTACAACAGCAATTAATATACGATCAGAAAGTATAACTTTAGATCAAACACCACTATTTGTTTGATCAGTAGCCATTACAGCCCTTTTATTACTTCTATCTTTACCGGTTCTAGCAGGAGCAATTACTATACTATTAACTGACCGAAACCTAAATACATCATTCTTTGATCCAGCAGGAGGGGGAGATCCTATTTTATATCAACACCTATTC
>IBIOR007-17|Calliptamus barbarus|INV00068|Alcaria Ruiva|COI-5P|BOLD:ACQ0538|OR974606
TACTTTATATTTTCTATTTGGAGCGTGGGCTGGAATAGTAGGAACATCAATAAGTATACTTATTCGTGCAGAACTTGGTCAACCAGGATCTTTAATTGGAGATGATCAAATTTATAATGTTATCATTACAGCTCATGCATTTGTAATAATTTTCTTTATAGTTATACCAATTATAATTGGTGGATTTGGTAATTGACTTGTACCATTAATAATTGGAGCACCTGATATAGCATTCCCTCGAATAAATAACATAAGTTTTTGATTACTACCACCTTCATTAACCCTCCTCCTAATATCTTCCATAGTAGATAATGGTGCTGGCACTGGTTGAACAGTTTACCCACCACTCGCAGGAGCAATTGCCCACGGGGGAGCATCGGTAGACTTAGCTATTTTCTCACTACACCTTGCTGGTGTATCTTCAATCCTAGGAGCAGTAAATTTTATTACAACAGCAATTAATATACGATCAGAGAGTATAACCTTAGATCAAACACCATTATTTGTTTGATCGGTAGCCATTACAGCACTATTATTACTCCTATCATTACCAGTACTTGCAGGAGCAATTACTATATTATTAACTGACCGAAACCTTAATACATCATTCTTTGACCCTGCTGGGGGTGGAGATCCTATTCTTTACCAACATCTATTT
>IBIOR006-17|Calliptamus barbarus|INV00067|Ourique|COI-5P|BOLD:ACQ0538|OR974431
TACTTTATATTTTCTATTTGGAGCGTGGGCTGGAATAGTAGGAACATCAATAAGTATACTTATTCGTGCAGAACTTGGTCAACCAGGATCTTTAATTGGAGATGATCAAATTTATAATGTTATCATTACAGCTCATGCATTTGTAATAATTTTCTTTATAGTTATACCAATTATAATTGGTGGATTTGGTAATTGACTTGTACCATTAATAATTGGAGCACCTGATATAGCATTCCCTCGAATAAATAACATAAGTTTTTGATTACTACCACCTTCATTAACCCTCCTCCTAATATCTTCCATAGTAGATAATGGTGCTGGCACTGGTTGAACAGTTTACCCACCACTTGCAGGAGCAATTGCCCACGGGGGAGCATCGGTAGACTTAGCTATTTTCTCACTACACCTTGCTGGTGTATCTTCAATCCTAGGAGCAGTAAATTTTATTACAACAGCAATTAATATACGATCAGAGAGTATAACCTTAGATCAAACACCATTATTTGTTTGATCGGTAGCCATTACAGCACTATTATTACTCCTATCATTACCAGTACTTGCAGGAGCAATTACTATATTATTAACTGACCGAAACCTTAATACATCATTCTTTGACCCTGCTGGGGGTGGAGATCCTATTCTTTACCAACATCTATTT
>IBIOR005-17|Aiolopus strepens|INV00066|Aljustrel|COI-5P|BOLD:AAP4386|OR974796
AACATTATATTTTATATTTGGAGCATGAGCCGGAATAGTAGGAACATCTATAAGAATAATTATTCGTGCAGAACTAGGACAACCAGGATCAATAATTGGAGATGATCAAATTTATAATGTAATCATTACAGCACATGCATTCGTTATAATTTTTTTTATAGTTATACCAATTATAATTGGTGGATTCGGAAACTGACTTGTACCATTAATAATTGGAGCACCAGATATAGCATTTCCACGAATAAATAACATAAGATTTTGACTATTACCACCATCACTAATTTTACTTATTTCGTCATCAATAGTTGATAATGGAGCCGGTACAGGATGAACAGTTTACCCCCCACTAGCAGGGGCGATAGCACATGGGGGCGCATCAGTTGATCTAGCAATCTTTTCACTACACCTAGCAGGTATTTCATCAATTCTAGGTGCAGTTAATTTTATTACAACAGCGATTAATATACGATCAGAAAGAATAACTATAGATCAAACACCCTTATTTGTTTGATCAGTAGCAATTACAGCACTATTATTATTATTATCTCTACCTGTTTTAGCAGGAGCCATTACAATACTATTAACAGACCGAAATTTAAATACATCGTTCTTTGACCCTGCTGGAGGAGGAGATCCTATTCTATACCAGCACCTATTC
>IBIOR436-22|Acrotylus insubricus|INV06642|Hydroelectric power plant of Ponte de Jugais|COI-5P|BOLD:AAP4452|OR974455
TACTTTATATTTTATATTTGGAGCATGAGCTGGGATAGTTGGAACATCAATAAGAATAATTATTCGTGCAGAATTAGGACAACCAGGGTCTATAATTGGTGATGATCAAATTTATAATGTTATCATCACAGCCCACGCATTTGTTATAATTTTCTTCATAGTAATACCAATCATAATTGGAGGGTTTGGAAACTGACTTGTACCATTAATAATTGGTGCACCAGACATAGCATTTCCACGAATAAACAATATAAGATTTTGACTTTTACCACCATCATTGACCCTTCTCCTATTATCCTCTATAGTGGATAGTGGAGCTGGTACAGGATGAACAGTCTACCCCCCACTAGCTGGGGCCATTGCTCACGGAGGAGCATCCGTAGACTTAGCAATTTTTTCACTACATTTAGCAGGTGTTTCTTCAATTCTAGGAGCAGTTAATTTTATTACAACAGCAATTAATATACGGTCAGACAGAATAACAATAGACCAAACACCTTTATTTGTATGATCAGTAGCCATTACAGCCTTACTACTACTATTATCTTTACCAGTACTTGCAGGAGCAATTACTATGTTATTAACAGACCGAAACCTTAATACCTCATTCTTTGACCCAGCTGGAGGTGGAGACCCAATTCTATATCAACACTTATTT
>IBIOR002-17|Acrotylus patruelis|INV00063|Messejana|COI-5P|BOLD:AAJ6293|OR974610
TACATTATATTTTATATTTGGAGCATGAGCAGGGATAGTTGGAACGTCAATAAGAATAATTATTCGTGCAGAACTAGGACAACCAGGATCTATAATTGGGGACGATCAAATTTATAATGTAATTATTACAGCCCACGCATTTGTTATAATTTTCTTCATAGTTATACCAATTATAATCGGAGGATTCGGAAACTGACTTGTACCATTAATAATTGGTGCACCAGATATAGCATTCCCACGAATAAATAACATAAGATTTTGACTTTTACCCCCATCACTGACTCTTCTCCTTCTATCCTCTATAGTGGATGGCGGGGCTGGTACAGGATGGACAGTTTACCCCCCACTTGCAGGAGCAATCGCTCACGGAGGGGCATCCGTAGACCTAGCCATTTTCTCATTACATTTAGCAGGTGTATCTTCAATTCTAGGAGCAGTAAATTTCATTACAACAGCAATTAATATACGATCAGACAATATAACAATAGATCAAACACCTTTATTTGTTTGATCAGTAGCCATTACAGCTCTATTACTATTATTATCATTACCAGTACTTGCAGGAGCAATTACTATATTATTAACAGATCGAAACCTTAATACCTCATTCTTTGATCCAGCTGGAGGGGGAGACCCAATTCTATATCAACACCTATTT
>IBIOR588-22|Tetrix undulata|INV10036|Mosteiro de Sao Joao de Arga|COI-5P|BOLD:ACU3727|OR974575
AACACTATATTTTATCTTCGGGGCATGGGCAGGATTAGTAGGTACAGCACTAAGAATAATTATCCGAATAGAACTAAGAACACCGGGGCAACTAATCCAAGATGATCAAATCTATAATGTAGTAGTAACAGCTCACGCTTTTATTATAATTTTTTTTATAGTTATACCAATTATAATTGGAGGATTTGGAAACTGACTAGTTCCTTTAATAATTGGAGCACCAGATATAGCATTCCCACGAATAAATAATATAAGATTCTGGCTTTTACCTCCATCACTAATACTACTAATCTCAAGTAGAATTGTAGACTCTGGAGTAGGTACAGGTTGAACTGTTTACCCGCCCTTAGCAGGACCTATTGCACATAGAGGGGCGGCGGTAGACCTGGTCATTTTCTCACTGCACCTCGCAGGCGTAAGATCAATTCTAGGTGCTATTAACTTTATCACCACCACCATCAATATAAAAACACCTGAAATAAACATAGATCAACTCCCCCTATTTGTATGATCTGTAATAATTACAGCAATCTTATTGTTATTATCATTACCTGTATTAGCAGGAGCTATTACTATACTTTTAACTGACCGAAACCTCAATACCTCATTTTTTGATCCAGCAGGAGGGGGTGACCCCATCCTTTACCAACATTTATTC
>IBIOR587-22|Tetrix undulata|INV09862|Guadramil|COI-5P|BOLD:ACU3727|OR974464
AACACTATATTTTATCTTCGGGGCATGGGCAGGATTAGTAGGTACAGCACTAAGAATAATTATCCGAATAGAACTAAGAACACCGGGGCAACTAATCCAAGATGATCAAATCTATAATGTAGTAGTAACAGCTCACGCTTTTATTATAATTTTTTTTATAGTTATACCAATTATAATTGGAGGATTTGGAAACTGACTAGTTCCTTTAATAATTGGAGCACCAGATATAGCATTCCCACGAATAAATAATATAAGATTCTGACTTTTACCTCCATCACTAATACTACTAATCTCAAGTAGAATTGTAGACTCTGGAGTAGGTACAGGTTGAACTGTTTACCCACCCTTAGCAGGACCTATTGCACATAGAGGGGCGGCGGTAGACCTGGCCATTTTCTCACTACACCTCGCAGGCGTAAGATCAATTCTAGGTGCTATTAACTTTATCACCACCACCATCAATATAAAAACACCTGAAATAAACATAGATCAACTCCCCCTATTTGTATGATCTGTAATAATTACAGCAATCTTATTGTTATTATCATTACCTGTATTAGCAGGAGCTATTACTATACTTTTAACTGACCGAAACCTTAATACCTCATTTTTTGATCCAGCAGGAGGGGGTGACCCCATCCTTTACCAACATTTATTC
>IBIOR586-22|Tetrix undulata|INV09777|Carrazedo|COI-5P|BOLD:ACU3727|OR974438
AACACTATATTTTATCTTCGGGGCATGGGCAGGATTAGTAGGTACAGCACTAAGAATAATTATCCGAATAGAACTAAGAACACCGGGGCAACTAATCCAAGATGATCAAATCTATAATGTAGTAGTAACAGCTCACGCTTTTATTATAATTTTTTTTATAGTTATACCAATTATAATTGGAGGATTTGGAAACTGACTAGTTCCTTTAATAATTGGAGCACCAGATATAGCATTCCCACGAATAAATAATATAAGATTCTGACTTTTACCTCCATCACTAATACTACTAATCTCAAGTAGAATTGTAGACTCTGGGGTAGGTACAGGTTGAACTGTTTACCCACCCTTAGCAGGACCTATTGCACATAGAGGGGCGGCGGTAGACCTGGCCATTTTCTCACTACACCTCGCAGGCGTAAGATCAATTCTAGGTGCTATTAACTTTATCACCACCACCATCAATATAAAAACACCTGAAATAAACATAGATCAACTCCCCCTATTTGTATGATCTGTAATAATTACAGCAATCTTATTGTTATTATCATTACCTGTATTAGCAGGAGCTATTACTATACTTTTAACTGACCGAAACCTTAATACCTCATTTTTTGATCCAGCAGGAGGGGGTGACCCCATCCTTTACCAACATTTATTC
>IBIOR585-22|Tetrix undulata|INV09776|Carrazedo|COI-5P|BOLD:ACU3727|OR974492
AACACTATATTTTATCTTCGGGGCATGGGCAGGATTAGTAGGTACAGCACTAAGAATAATTATCCGAATAGAACTAAGAACACCGGGGCAACTAATCCAAGATGATCAAATCTATAATGTAGTAGTAACAGCTCACGCTTTTATTATAATTTTTTTTATAGTTATACCAATTATAATTGGAGGATTTGGAAACTGACTAGTTCCTTTAATAATTGGAGCACCAGATATAGCATTCCCACGAATAAATAATATAAGATTCTGACTTTTACCTCCATCACTAATACTACTAATCTCAAGTAGAATTGTAGGCTCTGGGGTAGGTACAGGTTGAACTGTTTACCCACCCTTAGCAGGACCTATTGCACATAGAGGGGCGGCGGTAGACCTGGCCATTTTCTCACTACACCTCGCAGGCGTAAGATCAATTCTAGGTGCTATTAACTTTATCACCACCACCATCAATATAAAAACACCTGAAATAAACATAGATCAACTCCCCCTATTTGTATGATCTGTAATAATTACAGCAATCTTATTGTTATTATCATTACCTGTATTAGCAGGAGCTATTACTATACTTTTAACTGACCGAAACCTTAATACCTCATTTTTTGATCCAGCAGGAGGGGGTGACCCCATCCTTTACCAACATTTATTC
>IBIOR584-22|Petaloptila galaica|INV09746|Santo Andre|COI-5P|BOLD:AEO7506|OR974629
AACACTATATTTCATTTTCGGTGCATGATCGGGAATAGTAGGAACATCACTGAGAATTTTAATTCGAACTGAATTAGGTCAACCTGGATACCTAATTGGAGATGACCAAACATATAATGTTATTGTTACTGCACACGCTTTTATTATAATTTTCTTTATAGTAATGCCAATTATAATTGGAGGTTTTGGAAATTGATTAGTTCCTTTAATATTAGCCGCTCCTGATATAGCCTTTCCCCGAATAAACAATATAAGATTCTGGCTACTACCACCTTCATTAACCCTTCTTCTAACTAGAAGAATAGTTGAAAGTGGTGCAGGCACCGGTTGAACAGTATACCCCCCATTATCTTCAGGAATTGCACATGCAGGAGGATCTGTAGACCTAGCAATCTTCTCCCTACATCTTGCAGGCATTTCCTCCATTTTAGGTGCTGTAAACTTCATTACCACCATAATTAACATACGCAGACCAGGCATAACACTAGATCAAACCCCCTTATTTGTTTGGTCAGTAGGTATCACAGCCCTCTTACTCTTATTATCACTTCCTGTTTTAGCCGGTGCCATTACAATACTATTAACAGACCGAAATCTAAATACTTCCTTCTTTGATCCTGCAGGGGGAGGCGACCCTATCCTTTATCAACATCTATTC
>IBIOR583-22|Tessellana tessellata|INV09723|Serra do Larouco|COI-5P|BOLD:AER6209|OR974718
AACATTATATTTTATCTTTGGAGCATGAGCAGGCATAGTAGGAACATCCCTCAGCTTATTGATTCGAGCTGAACTTGGTCAACCTGGTTACTTAATTGGTGATGATCAAATTTACAACGTAATTGTTACTGCCCACGCATTTGTAATAATTTTCTTTATAGTTATACCTATTATAATTGGAGGATTCGGAAATTGACTCGTTCCTCTTATGCTTGGGGCTCCAGACATAGCTTTCCCTCGAATGAACAATATAAGATTTTGATTACTGCCCCCTTCGTTAACTCTTCTTCTAAGAAGTAGCCTCGTGGAAAGTGGTGCGGGGACTGGTTGAACAGTTTACCCCCCTCTTTCTTCAGGAATTGCTCACGCAGGAGCCTCTGTGGACTTAGCTATTTTCTCTCTTCACTTAGCAGGAGTTTCCTCTATTTTAGGTGCCGTAAACTTCATTACTACGACCATTAACATACGGGCCCCTGGGATATCTTTAGACCAAACCCCTTTATTTGTATGGGCTGTGGCCATCACAGCCTTATTACTTTTGCTTTCTCTTCCTGTTCTAGCAGGGGCTATTACAATATTATTGACCGATCGAAATTTAAATACCTCTTTCTTTGACCCAGCTGGAGGTGGGGATCCTATTCTATACCAACATCTCTTC
>IBIOR571-22|Chorthippus vagans|INV02704|Santa Luzia|COI-5P|BOLD:AAL3938|OR974618
AACTTTATATTTTATATTTGGAGCATGAGCTGGAATAGTAGGCACATCAATAAGAATAATTATCCGTGCAGAACTTGGACAACCAGGATCCATAATTGGAGATGATCAAATCTATAATGTCATTATTACAGCACATGCATTTGTAATAATTTTCTTTATAGTAATACCTATTATAATTGGAGGATTTGGTAATTGACTGGTTCCATTAATAATTGGGGCACCAGATATAGCTTTTCCACGAATAAATAACATAAGTTTTTGACTTTTACCACCATCATTAACCCTTTTAATTGCATCATCAATAATAGATAATGGAGTAGGAACAGGATGAACAGTTTATCCCCCACTTGCAGGAGTAATTGCACATGGGGGAAGATCAGTAGACCTGGCTATCTTTTCATTACATTTAGCAGGAATTTCATCAATTTTAGGAGCAGTTAATTTTATTACAACTGCAATTAATATACGGTCAGAAAGAATAACACTAGATCAAACACCGCTATTTGTTTGATCAGTAGCAATTACAGCACTCCTATTACTATTATCATTACCGGTACTAGCAGGGGCAATTACTATATTATTAACTGATCGAAATTTAAATACTTCATTCTTTGATCCTGCAGGTGGTGGAGACCCAATTCTTTATCAACATTTATTT
>IBIOR570-22|Pterolepis grallata|INV07175|Amieiro|COI-5P|BOLD:AEO7102|OR974830
CACATTATACTTCATTTTTGGTGCTTGAGCTGGTATAGTTGGGACATCACTAAGCCTTTTAATTCGTGCTGAACTAGGCCAACCAGGATACTTAATTGGAGATGATCAAATTTATAATGTAATCGTAACTGCTCACGCATTCGTAATAATCTTCTTCATAGTTATACCAATTATAATTGGAGGATTCGGGAATTGATTAGTACCTTTAATATTAGGTGCCCCTGATATGGCATTCCCTCGAATAAACAATATAAGATTTTGATTATTACCGCCCTCATTAACTCTCCTTCTAAGAAGAAGTTTAGTAGAAAATGGAGCAGGAACAGGATGAACTGTTTACCCTCCACTATCATCAGGTATTGCTCATGCAGGAGCTTCTGTTGATCTAGCAATTTTCTCTCTACATTTGGCGGGAGTATCTTCTATTTTAGGGGCTGTAAACTTTATTACAACAACTATTAACATACGAGCACCTGGTATATCTCTAGACCAAACTCCTCTATTTGTATGAGCAGTCGCTATCACTGCTCTACTTCTCCTTCTTTCATTGCCTGTATTAGCAGGTGCTATTACTATATTATTAACAGATCGAAACCTCAATACCTCCTTCTTCGATCCTGCAGGAGGAGGGGACCCAATTCTATACCAACATTTATTC
>IBIOR137-17|Thyreonotus bidens|INV02581|Cabeco Melao|COI-5P|BOLD:AER1533|OR974766
TACATTATACTTCATCTTTGGTGCATGAGCTGGTATAGTAGGAACTTCTCTTAGTCTTTTAATCCGTGCAGAATTAGGTCAACCCGGGTATTTAATTGGTGATGACCAAATTTATAATGTAATCGTTACAGCTCATGCATTTGTCATAATTTTTTTTATAGTTATACCTATTATAATTGGTGGGTTTGGGAATTGATTGGTGCCCCTAATATTAGGGGCACCAGACATAGCTTTCCCCCGTATAAACAACATAAGATTTTGATTACTACCACCATCACTAACATTGCTCCTTAGAAGTAGCCTAGTAGAAAATGGCGCAGGTACCGGATGAACCGTCTACCCACCACTTTCATCTGGTATTGCACACGCAGGTGCTTCTGTTGATCTAGCAATCTTCTCGTTACACTTGGCTGGTGTATCGTCGATCCTAGGAGCCGTAAATTTCATTACCACAACCATCAACATACGAGCCCCTGGAATGTCTTTAGACCAAACCCCTTTATTTGTTTGAGCAGTAGCAATTACTGCACTACTTTTACTTCTTTCATTACCAGTACTTGCAGGTGCAATCACCATATTATTAACAGACCGTAACTTAAACACCTCATTCTTCGATCCTGCTGGAGGGGGAGACCCAATCCTTTATCAACACCTATTC
>IBIOR568-22|Antaxius spinibrachius|INV07172|Amieiro|COI-5P|BOLD:AER0569|OR974426
TACATTATATTTCATTTTTGGAGCCTGAGCCGGCATAGTTGGAACATCACTTAGTCTCCTTATTCGTGCTGAATTAGGTCAACCAGGGTATTTAATTGGCGACGACCAAATTTATAATGTAATTGTAACAGCTCACGCATTCGTTATAATTTTCTTTATAGTAATACCTATCATGATTGGAGGTTTCGGAAATTGATTAGTTCCATTAATATTAGGAGCACCAGATATGGCCTTCCCTCGAATAAATAATATAAGATTTTGATTATTACCACCATCATTAACACTCTTACTTAGAAGTAGTATAGTGGAAAATGGTGCAGGTACAGGATGAACAGTATACCCTCCTCTATCATCTGGTATTGCTCATGCAGGAGCTTCGGTAGATTTAGCAATTTTCTCTCTTCACTTAGCTGGTGTTTCATCTATTTTAGGAGCTGTAAATTTTATTACAACAACTATTAACATACGAGCACCAGGAATGTCATTGGATCAAACCCCTTTATTCGTTTGAGCTGTAGCAATCACAGCTCTTCTCTTACTTCTTTCATTACCAGTTCTTGCTGGTGCTATTACCATATTATTGACAGATCGAAACCTTAATACCTCCTTCTTCGACCCTGCTGGTGGGGGTGATCCTATTCTTTACCAACACCTATTT
>IBIOR135-17|Euchorthippus elegantulus|INV02579|Casais Monizes (near geodetic landmark of Candeeiros)|COI-5P|BOLD:ADJ5172|OR974674
AACCTTATATTTTTTATTTGGAGCTTGATCTGGAATAGTAGGAACATCAATAAGTATAATTATTCGTGCAGAATTAGGACAACCCGGGTATCTAATTGGAGATGATCAAATTTATAATGTAATCATTACAGCTCACGCATTTGTAATAATTTTCTTTATAGTAATACCTATCATAATTGGAGGATTTGGTAATTGATTAGTACCATTAATAATTGGAGCCCCAGATATAGCATTTCCTCGAATAAATAACATAAGCTTTTGATTACTACCTCCATCATTAACACTATTAATTACATCATCAATAATTGATAGAGGTGTAGGTACTGGATGAACAGTTTACCCTCCACTAGCAGGGGCAATTGCCCATGGAGGAACTTCAGTTGATTTAGCTATTTTTTCATTGCATTTAGCAGGTATTTCATCGATTTTAGGAGCAGTAAACTTTATTACAACAGCAATTAATATACGGTCAGAAAGAATAACACTGGACCAAACACCACTATTCGTTTGATCTGTAGCAATTACAGCTCTACTACTACTATTATCCTTACCAGTTTTAGCAGGAGCAATTACAATACTATTAACTGACCGAAATCTAAACACATCATTCTTTGACCCTGCTGGTGGAGGAGATCCAATTCTTTATCAACACTTATTT
>IBIOR133-17|Incertana decorata|INV02577|Quartel|COI-5P|BOLD:AEO9013|OR974700
AACATTATATTTCATTTTTGGAGCTTGAGCAGGAATAGTAGGGACATCACTTAGATTATTAATTCGAGCTGAACTTGGTCAACCAGGCTACCTAATTGGTGATGACCAAATTTACAATGTAATCGTTACTGCCCACGCATTCGTAATAATTTTCTTTATAGTAATGCCCATCATAATTGGAGGGTTTGGAAATTGACTTGTTCCCTTAATACTTGGAGCACCTGATATAGCCTTTCCTCGAATAAACAATATAAGATTTTGATTATTACCGCCTTCATTAACCCTTCTTCTTAGAAGAAGACTTGTGGAAAATGGTGCAGGAACTGGTTGAACAGTTTACCCTCCTCTTTCTTCTGGTATTGCACACGCAGGAGCTTCAGTTGATTTAGCAATTTTCTCTTTACACTTGGCTGGAGTTTCTTCTATTTTAGGGGCTGTAAACTTTATCACTACAACTATCAACATACGAGCTCCTGGGATATCTTTAGATCAAACCCCCTTGTTTGTATGAGCCGTAGCCATTACAGCCTTATTACTTTTGCTTTCCCTTCCCGTCTTAGCTGGAGCTATCACCATATTACTAACTGACCGAAATTTAAACACCTCCTTCTTTGACCCAGCCGGAGGGGGCGACCCTATTTTGTACCAACACCTTTTT
>IBIOR008-17|Calliptamus wattenwylianus|INV00069|Entradas|COI-5P|BOLD:AEZ7204|OR974823
TACTTTATATTTTCTATTTGGAGCGTGAGCAGGAATAGTAGGAACATCAATAAGTATACTTATTCGTGCAGAACTTGGTCAACCAGGATCTTTAATTGGGGATGACCAAATCTATAATGTTATTATTACAGCACACGCATTTGTAATAATTTTTTTTATAGTTATACCAATTATAATTGGTGGATTTGGTAATTGGCTTGTACCATTAATAATCGGAGCACCTGATATAGCATTTCCCCGAATAAATAACATAAGTTTTTGATTACTTCCACCCTCATTAACCCTTCTTCTCATGTCTTCTATAGTCGATAATGGAGCTGGCACTGGTTGAACAGTTTACCCTCCGCTTGCAGGAGCCATTGCCCACGGGGGAGCGTCGGTAGACTTAGCTATTTTCTCACTTCATCTGGCTGGTGTATCTTCAATTCTAGGGGCGGTAAATTTTATTACAACAGCAATTAATATACGATCAGAAAGTATAACTTTAGATCAAACACCACTATTTGTTTGATCAGTAGCCATTACAGCCCTTTTATTACTTCTATCTTTACCGGTTCTAGCAGGAGCAATTACTATACTATTAACTGACCGAAACCTAAATACATCATTCTTTGATCCAGCAGGAGGGGGAGATCCTATTTTATATCAACACCTATTC
>IBIOR439-22|Sphingonotus azurescens|INV06744|Freixiel|COI-5P|BOLD:AAJ3344|OR974738
AACCCTATATTTCATATTCGGTGCGTGAGCAGGAATAGTAGGAACATCAATAAGAATAATTATTCGAGCAGAACTAGGACAACCAGGATCAATAATTGGAGATGATCAAATTTATAATGTTATTATTACAGCTCACGCATTTGTTATAATTTTCTTCATGGTTATACCAATTATAATTGGAGGATTTGGAAATTGACTTGTACCACTAATAATTGGTGCACCAGATATAGCATTCCCACGAATAAACAACATAAGATTCTGATTATTACCACCATCATTAATTCTCCTGCTTTCATCTTCTATGGTAGATAATGGAGCTGGTACAGGTTGAACAGTTTACCCCCCACTTGCTGGAGCTATTGCACACGGAGGAGCATCCGTAGACTTAGCTATTTTCTCACTACATCTTGCAGGTATTTCATCAATTTTAGGAGCAGTAAATTTTATTACAACAGCAATCAATATACGATCAGACAGAATAACTATAGACCAAACACCATTATTTGTATGATCAGTAGCCATTACAGCCTTATTACTCTTACTTTCACTACCTGTATTAGCAGGAGCAATTACAATATTATTAACTGACCGAAACCTTAACACATCATTCTTTGACCCTGCAGGAGGGGGAGATCCAATCCTTTATCAACATTTATTC
>IBIOR438-22|Dociostaurus jagoi|INV06726|Horta da Saboia - Faia Brava|COI-5P|BOLD:ADT8663|OR974514
TACTTTATACTTTATATTTGGAGCATGAGCTGGAATAGTAGGAACATCAATAAGTATAATTATTCGGGCAGAATTAGGTCAACCTGGATCATTAATTGGAGATGATCAAATTTACAACGTAATTATTACAGCCCACGCATTTGTAATAATTTTCTTTATAGTAATGCCTATTATAATTGGGGGTTTTGGTAATTGACTTGTACCATTAATAATTGGAGCACCGGATATAGCATTTCCTCGAATAAACAATATAAGCTTCTGACTATTACCACCATCATTAACCCTTCTATTAACTTCCTCAATAGTTGATAGAGGTGCCGGTACAGGGTGAACAGTCTACCCCCCACTTGCAGGAGCAATTGCTCATGGTGGAGCTTCAGTAGATCTAGCTATTTTTTCACTTCACCTTGCAGGTGTCTCATCAATTCTTGGAGCAGTAAACTTTATTACAACAGCAATTAATATACGATCAGAAAGAATAACACTTGACCAAACACCTTTATTTGTTTGGTCAGTAGCAATTACGGCATTACTTTTATTACTTTCACTACCAGTATTAGCTGGTGCAATTACAATACTATTAACTGATCGAAACCTAAATACCTCATTCTTCGATCCTGCTGGAGGAGGTGATCCAATTCTATATCAACACTTATTC
>IBIOR004-17|Aiolopus puissanti|INV00065|Sao Marcos da Ataboeira|COI-5P|BOLD:AAZ1689|OR974633
AACCTTATACTTTATATTTGGAGCATGAGCAGGAATAGTAGGAACGTCAATAAGAATGATTATTCGTGCAGAATTAGGACAACCAGGATCAATAATTGGAGATGATCAAATTTATAATGTAATCATTACAGCACACGCATTTGTTATAATTTTCTTTATAGTTATACCAATTATAATCGGTGGTTTTGGGAACTGATTAGTACCACTAATAATTGGGGCACCAGATATAGCATTTCCACGAATAAATAACATAAGATTTTGACTTTTACCACCAGCATTAATTTTACTTATTTCATCATCAATAACTGATAATGGAGTTGGTACTGGTTGAACAGTATACCCCCCACTTGCAGGAGCAATTGCTCATAGAGGAGTATCCGTTGATCTAGCAATTTTTTCATTACACCTAGCAGGTATTTCATCTATTCTAGGAGCAATTAACTTCATTACCACAACAATCAACATACGATCTGAAAGAATAACTATAGACCAAACACCCCTATTTGTTTGATCAGTAGTAATTACAGCACTGCTATTATTATTATCATTACCAGTACTAGCAGGAGCTATTACAATATTATTAACAGACCGAAACTTAAATACATCATTCTTTGACCCTGCTGGTGGAGGTGATCCAATTTTATATCAACACTTATTT
>IBIOR435-22|Conocephalus fuscus|INV06634|Abreiro|COI-5P|BOLD:AEQ8462|OR974829
AACCCTATACTTTATCTTCGGGGCTTGAGCTGGGATAGTCGGAACGTCCCTTAGCTTATTAATTCGAGCTGAACTCGGGCAGCCCGGGTATCTTATTGGAGATGATCAAATCTATAATGTTATCGTTACTGCCCATGCATTTGTAATAATTTTCTTCATAGTTATACCAATTATAATTGGAGGATTCGGAAATTGATTAGTTCCATTAATACTAGGAGCCCCTGATATAGCTTTCCCCCGAATAAACAACATAAGCTTCTGGCTGCTACCTCCCTCTTTAACCCTTCTTCTTGCAAGAAGCCTTGTTGAAAACGGAGCAGGTACAGGGTGAACAGTCTACCCCCCGCTTTCAGCAGGAATCGCTCATGCTGGAGCTTCAGTAGATTTAGCTATTTTCTCCTTACATCTTGCCGGAATCTCATCAATTCTCGGGGCTGTAAATTTTATCACTACAACAATTAATATACGCGCCCCGGGGATATCCCTCGATCAAACACCCCTATTTGTTTGAGCTGTAGCAATTACTGCTCTTTTACTCTTACTCTCGCTCCCTGTACTTGCAGGAGCAATTACAATACTTTTAACAGATCGTAATTTAAATACATCCTTCTTTGACCCTGCCGGGGGTGGAGATCCAATCCTATATCAACATTTATTT
>IBIOR434-22|Pterolepis grallata|INV06631|Abreiro|COI-5P|BOLD:AEO7102|OR974566
CACATTATACTTCATTTTTGGTGCTTGAGCTGGTATAGTTGGGACATCACTAAGCCTTTTAATTCGTGCTGAACTAGGTCAACCAGGATACTTAATTGGAGATGATCAAATTTATAATGTAATCGTAACTGCTCACGCATTCGTAATAATCTTCTTCATAGTTATACCAATTATAATTGGAGGATTCGGGAATTGATTAGTACCTTTAATATTAGGTGCCCCTGATATGGCATTCCCTCGAATAAACAATATAAGATTTTGATTATTACCGCCCTCATTAACTCTCCTTCTAAGAAGAAGTTTAGTAGAAAATGGAGCAGGAACAGGATGAACTGTTTACCCTCCACTATCGTCAGGTATTGCTCATGCAGGAGCTTCTGTTGATCTAGCAATTTTCTCTCTACATTTGGCGGGAGTATCTTCTATTTTAGGGGCTGTAAACTTTATTACAACAACTATTAACATACGAGCACCTGGTATATCTCTAGACCAAACTCCTCTATTTGTATGAGCAGTCGCTATCACTGCTCTACTTCTCCTTCTTTCATTGCCTGTATTAGCAGGTGCTATTACTATATTATTAACAGATCGAAACCTCAATACCTCCTTCTTCGATCCTGCAGGAGGAGGAGACCCAATTCTATACCAACATTTATTC
>IBIOR433-22|Phaneroptera nana|INV06629|Abreiro|COI-5P|BOLD:AEO7449|OR974655
AACATTATACTTTATTTTCGGAGCATGGGCTGGAATAGTTGGAACTTCTCTCAGCCTACTAATCCGTGCTGAATTAGGTCAACCTGGTTACTTAATTGGTGATGATCAAATTTATAATGTAATTGTAACAGCTCATGCATTTGTAATAATCTTTTTTATAGTAATACCTATTATAATTGGAGGGTTTGGTAATTGATTAGTACCTTTAATATTAGGAGCTCCAGATATAGCCTTCCCTCGAATAAATAACATAAGCTTTTGATTATTACCTCCTTCTTTAACATTATTACTAGCTAGTAGCCTAGTTGAAAACGGAGCAGGTACTGGGTGAACAGTTTACCCTCCCCTTTCTGCAGGTATTGCTCATGGAGGTGCATCAGTAGATTTAGCTATCTTTTCTCTTCACTTAGCTGGTATCTCCTCCATTCTAGGCGCAGTAAACTTTATTACAACCATCATTAATATACGCTCCCCTGGTATATCTTTAGATCAAACACCCTTATTTGTATGATCTGTAGGAATTACTGCTTTACTCCTTTTACTTTCTCTACCAGTTTTAGCAGGTGCTATTACTATATTATTAACAGACCGAAACTTAAATACCTCTTTCTTTGATCCTGCTGGAGGGGGTGATCCAATTCTATACCAACATTTATTT
>IBIOR432-22|Paracinema tricolor|INV06628|Abreiro|COI-5P|BOLD:ACU5079|OR974730
TACTTTATATTTTATATTCGGGGCCTGATCGGGAATAGTAGGTACATCAATAAGAATAATTATTCGTGCTGAGCTAGGGCAACCAGGATCAATAATTGGAGATGATCAAATCTATAATGTAATCATTACAGCCCACGCATTTGTTATAATTTTCTTTATAGTTATACCAATCATAATTGGTGGATTTGGAAACTGATTAGTACCTCTTATGATCGGAGCTCCAGATATAGCATTCCCACGAATAAATAACATAAGATTTTGATTATTACCCCCATCATTAACTCTTTTACTGTCATCATCTATAGTAGATATAGGTGCAGGTACTGGATGAACAGTTTATCCTCCATTAGCAGGAGCTATTGCCCACGGAGGAGCATCAGTTGATTTAGCTATTTTCTCATTACACCTAGCAGGTATTTCATCAATTTTAGGTGCAGTAAATTTCATCACAACAGCAATTAATATACGATCAGAAAATATAACTATAGATCAAACACCACTATTTGTATGATCAGTTACAATTACAGCAATTCTTTTATTATTATCACTACCAGTTCTAGCAGGAGCTATTACAATATTATTAACAGACCGAAATTTAAATACATCATTCTTTGACCCTGCAGGAGGAGGGGATCCAATTTTATATCAACATTTATTT
>IBIOR431-22|Pterolepis grallata|INV06609|Horta da Saboia - Faia Brava|COI-5P|BOLD:AEO7102|OR974483
CACATTATACTTCATTTTTGGTGCTTGAGCTGGTATAGTTGGGACATCACTAAGCCTTTTAATTCGTGCTGAACTAGGTCAACCAGGATACTTAATTGGAGATGATCAAATTTATAATGTAATCGTAACTGCTCACGCATTCGTAATAATCTTCTTCATAGTTATACCAATTATAATTGGAGGATTCGGGAATTGATTAGTACCTTTAATATTAGGTGCCCCTGATATGGCATTCCCTCGAATAAACAATATAAGATTTTGATTATTACCGCCCTCATTAACTCTCCTTCTAAGAAGAAGTTTAGTAGAAAATGGAGCAGGAACAGGATGAACTGTTTACCCTCCACTATCATCAGGTATTGCTCATGCAGGAGCTTCTGTTGATCTAGCAATTTTCTCTCTACATTTGGCAGGAGTATCTTCTATTTTAGGAGCTGTAAACTTTATTACAACAACTATTAACATACGAGCACCTGGTATATCTCTAGACCAAACTCCTCTATTTGTATGAGCAGTCGCTATCACTGCTCTACTTCTCCTTCTTTCATTGCCTGTATTAGCAGGTGCTATTACTATATTATTAACAGATCGAAACCTCAATACCTCCTTCTTCGACCCTGCAGGAGGAGGAGACCCAATTCTATACCAACATTTATTC
>IBIOR429-22|Neocallicrania selligera selligera|INV06585|Freixiel|COI-5P|BOLD:AEO7824|OR974724
AACACTGTACTTCATCTTTGGGGCTTGGGCAGGAATAGTTGGTACTTCTTTAAGCCTATTAATTCGTGCTGAACTAGGACAACCTGGATACCTAATTGGTGATGATCAAATTTACAACGTAATCGTAACTGCACATGCATTTGTAATAATTTTCTTTATAGTAATACCTATTATAATTGGGGGATTCGGTAATTGACTTGTACCTCTTATACTAGGTGCTCCTGATATGGCATTTCCCCGTATAAACAATATAAGTTTTTGGTTGTTACCCCCTTCATTGACCCTCCTATTAAGTAGTAGACTTGTTGAAAATGGAGCTGGCACTGGTTGAACAGTTTACCCACCCCTTTCATCGGGTATTGCTCACGCAGGAGCCTCTGTAGATTTAGCTATCTTCTCTCTTCATTTAGCTGGTGTTTCATCAATTCTGGGAGCTGTAAATTTCATTACAACTACTATCAATATACGAGCACCAGGAATATCCTTAGATCAAACTCCCTTATTTGTCTGATCTGTAGCTATTACAGCTCTCCTTTTATTATTATCACTTCCTGTATTAGCTGGAGCTATTACTATATTACTAACCGACCGAAATTTAAATACTTCCTTCTTCGACCCAGCAGGAGGGGGGGACCCAATTTTATACCAACACTTATTT
>IBIOR427-22|Thyreonotus bidens|INV06570|Vilarinho das Azenhas|COI-5P|BOLD:AER1532|OR974439
TACATTATACTTCATCTTTGGTGCATGAGCTGGCATAGTAGGAACTTCTCTTAGTCTTTTAATCCGTGCAGAATTAGGTCAACCCGGGTATTTAATTGGTGATGACCAAATTTATAATGTAATCGTTACAGCTCATGCATTTGTCATAATTTTTTTTATAGTTATACCTATTATAATTGGTGGATTCGGAAATTGATTGGTGCCCCTAATATTAGGGGCACCAGATATAGCTTTCCCCCGTATAAACAACATAAGATTTTGATTACTACCACCGTCACTAACATTGCTCCTTAGAAGTAGCCTAGTAGAAAATGGAGCAGGTACCGGATGAACCGTCTACCCACCACTCTCATCCGGTATTGCACACGCAGGTGCTTCTGTTGATCTAGCAATCTTCTCATTACACTTGGCTGGTGTATCATCAATCCTAGGAGCCGTAAATTTCATTACCACAACCATCAACATACGAGCACCTGGAATATCTTTAGACCAAACCCCTTTATTTGTTTGAGCAGTAGCAATTACTGCACTACTTTTACTTCTTTCATTACCAGTACTTGCAGGTGCAATCACCATATTATTAACAGATCGTAACCTAAACACCTCATTCTTCGATCCTGCTGGAGGGGGAGATCCAATCCTTTATCAACACCTATTC
>IBIOR425-22|Phaneroptera nana|INV06560|Freixiel|COI-5P|BOLD:AEO7449|OR974758
AACATTATACTTTATTTTCGGAGCATGGGCTGGAATAGTTGGAACTTCTCTCAGCCTACTAATCCGTGCTGAATTAGGTCAACCTGGCTACTTAATTGGTGATGATCAAATTTATAATGTAATTGTAACAGCTCATGCATTTGTAATAATCTTTTTTATAGTAATACCTATTATAATTGGAGGATTTGGTAATTGATTAGTACCTTTAATATTAGGAGCTCCAGATATAGCCTTCCCTCGAATAAATAACATAAGCTTTTGATTATTACCTCCTTCTTTAACATTATTACTAGCTAGTAGCCTAGTTGAAAACGGAGCAGGTACTGGGTGAACAGTTTACCCTCCCCTCTCTGCAGGTATTGCTCATGGAGGTGCATCAGTAGATTTAGCTATCTTTTCTCTTCACTTAGCTGGTATCTCCTCCATTCTAGGCGCAGTAAACTTTATTACAACCATCATTAATATACGCTCCCCTGGTATATCTTTAGATCAAACACCCTTATTTGTATGATCTGTAGGAATTACTGCTTTACTCCTTTTACTTTCTCTACCAGTTTTAGCAGGTGCTATTACTATATTATTAACAGACCGAAACTTAAATACCTCTTTCTTTGATCCTGCTGGAGGGGGTGATCCAATTCTATACCAACATTTATTT
>IBIOR424-22|Phaneroptera nana|INV06558|Freixiel|COI-5P|BOLD:AEO7449|OR974510
AACATTATACTTTATTTTCGGAGCATGGGCTGGAATAGTTGGAACTTCTCTCAGCCTACTAATCCGTGCTGAATTAGGTCAACCTGGCTACTTAATTGGTGATGATCAAATTTATAATGTAATTGTAACAGCTCATGCATTTGTAATAATCTTTTTTATAGTAATACCTATTATAATTGGAGGGTTTGGTAATTGATTAGTACCTTTAATATTAGGAGCTCCAGATATAGCCTTCCCACGAATAAATAACATAAGCTTTTGATTATTACCTCCTTCTTTAACATTATTACTAGCTAGTAGCCTAGTTGAAAACGGAGCAGGTACTGGGTGAACAGTTTACCCTCCCCTTTCTGCAGGTATTGCTCATGGAGGTGCATCAGTAGATTTAGCTATCTTTTCTCTTCACTTAGCTGGTATCTCCTCCATTCTAGGCGCAGTAAACTTTATTACAACCATCATTAATATACGCTCCCCTGGTATATCTTTAGATCAAACACCCTTATTTGTATGATCTGTAGGAATTACTGCTTTACTCCTTTTACTTTCTCTACCAGTTTTAGCAGGTGCTATTACTATATTATTAACAGACCGAAACTTAAATACCTCTTTCTTTGATCCTGCTGGAGGGGGTGATCCAATTCTATACCAACATTTATTT
>IBIOR423-22|Tessellana tessellata|INV06545|Vieiro|COI-5P|BOLD:AAF2021|OR974522
AACATTATATTTTATCTTTGGAGCATGGGCAGGTATAGTAGGGACATCCCTCAGCTTGTTGATTCGAGCTGAACTGGGTCAACCTGGTTACTTAATTGGTGATGATCAAATTTACAACGTAATTGTTACTGCCCACGCATTTGTAATAATTTTCTTTATAGTTATACCTATTATAATTGGGGGGTTTGGAAATTGACTCGTTCCTCTTATACTCGGGGCTCCAGATATGGCTTTCCCTCGAATGAACAATATAAGATTTTGATTACTACCCCCTTCATTAACTCTTCTTCTAAGAAGTAGTCTCGTGGAAAGTGGTGCGGGGACTGGTTGAACAGTTTACCCCCCTCTTTCTTCAGGAATTGCTCACGCAGGGGCCTCTGTGGACTTAGCTATTTTCTCTCTTCACTTAGCAGGAGTTTCCTCTATTTTAGGTGCCGTAAACTTCATTACTACAACCATTAACATGCGAGCCCCTGGGATATCTTTAGACCAAACCCCTTTATTTGTATGGGCCGTAGCCATCACAGCCTTATTACTTTTGCTTTCTCTTCCTGTTCTAGCAGGGGCTATTACAATATTATTGACCGATCGAAATTTAAATACCTCTTTCTTTGACCCAGCTGGAGGTGGAGATCCTATTCTATACCAACATCTCTTC
>IBIOR422-22|Tessellana tessellata|INV06544|Vieiro|COI-5P|BOLD:AER1298|OR974556
AACATTATATTTTATCTTTGGAGCATGGGCAGGTATAGTAGGGACATCCCTCAGCTTATTGATTCGAGCTGAACTTGGTCAACCTGGTTACTTAATTGGTGATGATCAAATTTACAACGTAATTGTTACTGCCCACGCATTTGTAATAATTTTCTTTATAGTTATACCTATTATAATTGGGGGGTTTGGAAATTGACTCGTTCCTCTTATACTTGGGGCTCCAGACATAGCTTTCCCTCGAATGAACAATATAAGATTTTGATTACTACCCCCTTCATTAACTCTTCTTCTAAGAAGTAGCCTCGTGGAAAGTGGTGCGGGGACAGGTTGAACAGTTTACCCCCCTCTTTCTTCAGGAATTGCTCACGCAGGGGCCTCTGTGGACTTAGCTATTTTCTCTCTTCACTTAGCAGGAGTTTCCTCTATTTTAGGTGCCGTAAACTTCATTACTACAACCATTAACATACGGGCCCCTGGGATATCTTTAGACCAAACCCCTTTATTTGTATGGGCTGTGGCCATCACAGCCTTATTACTTTTGCTTTCTCTTCCTGTTCTAGCAGGGGCTATTACAATATTATTGACCGATCGAAATTTAAATACCTCTTTCTTTGACCCGGCTGGAGGTGGAGATCCTATTCTATACCAACATCTCTTC
>IBIOR421-22|Tetrix undulata|INV06531|Hydroelectric power plant of Ponte de Jugais|COI-5P|BOLD:ACU3727|OR974705
AACACTATATTTTATCTTCGGGGCATGGGCAGGATTAGTAGGTACAGCACTAAGAATAATTATCCGAATAGAACTAAGAACACCGGGGCAACTAATCCAAGATGATCAAATCTATAATGTAGTAGTAACAGCTCACGCTTTTATTATAATTTTTTTTATAGTTATACCAATTATAATTGGAGGATTTGGAAACTGACTAGTTCCTTTAATAATTGGAGCACCAGATATAGCATTCCCACGAATAAATAATATAAGATTCTGACTTTTACCTCCATCACTAATACTACTAATCTCAAGTAGAATTGTAGACTCTGGGGTAGGCACAGGTTGAACTGTTTACCCACCCTTAGCAGGACCTATTGCACATAGAGGGGCGGCGGTAGACCTGGCCATTTTCTCACTACACCTCGCAGGCGTAAGATCAATTCTAGGTGCTATTAACTTTATCACCACCACCATCAATATAAAAACACCTGAAATAAACATAGATCAACTCCCCCTATTTGTATGATCTGTAATAATTACAGCAATCTTATTGTTATTATCATTACCTGTATTAGCAGGAGCTATTACTATACTTTTAACTGACCGAAACCTTAATACCTCATTTTTTGATCCAGCAGGAGGGGGTGACCCCATCCTTTACCAACATTTATTC
>IBIOR420-22|Odontura glabricauda|INV06520|Herdade da Poupa|COI-5P|BOLD:AEO7751|OR974804
AACATTATATTTCATTTTTGGGGCATGAGCTGGGATAGTAGGCACATCTCTAAGTTTATTAATTCGGGCCGAACTAGGTCAACCAGGGTACCTTATTGGGGATGACCAAATCTATAATGTTATTGTTACGGCACATGCTTTTGTTATAATTTTTTTTATAGTTATACCCATTATAATTGGAGGATTTGGTAATTGATTAGTACCCCTAATACTAGGAGCACCAGATATAGCATTTCCTCGTATAAATAACATAAGATTTTGATTATTACCTCCATCCTTGACCCTGCTCCTTGCCAGTAGCCTGGTTGAAAATGGGGCTGGCACTGGTTGGACCATCTACCCCCCACTTTCATCTGGAATTGCTCATGGAGGAGCATCTGTAGATTTAGCTATTTTTTCTCTTCACCTCGCTGGTATTTCCTCCATTCTAGGGGCTGTTAATTTCATTACAACAATTATTAATATACGTACACCAGGAATATCTCTTGACCAAACCCCCCTATTCGTCTGATCTGTAGCTATTACCGCCTTACTTCTCCTCTTATCTCTTCCTGTTCTAGCTGGAGCTATTACGATACTTTTAACAGATCGTAATTTAAATACTTCATTCTTTGACCCAGCAGGGGGTGGAGATCCAATCCTTTACCAACATTTATTT
>IBIOR419-22|Odontura glabricauda|INV06518|Herdade da Poupa|COI-5P|BOLD:AEO7751|OR974459
AACATTATATTTCATTTTTGGGGCATGAGCTGGGATAGTAGGCACATCTCTAAGTTTATTAATTCGGGCCGAACTAGGTCAACCAGGGTACCTTATTGGGGATGACCAAATCTATAATGTTATTGTTACGGCTCATGCTTTTGTTATAATTTTTTTTATAGTTATACCCATTATAATTGGAGGATTTGGTAATTGATTAGTACCCCTAATACTAGGAGCACCAGATATAGCATTTCCTCGTATAAATAACATAAGATTTTGATTATTACCTCCATCCTTGACCCTGCTCCTTGCCAGTAGCCTGGTTGAAAATGGGGCTGGCACTGGTTGGACCATCTACCCCCCACTTTCATCTGGAATTGCTCATGGAGGAGCATCTGTAGATTTAGCTATTTTTTCTCTTCACCTCGCTGGTATTTCCTCCATTCTAGGGGCTGTTAATTTCATTACAACAATTATTAATATACGTACACCAGGAATATCTCTTGATCAAACCCCCCTATTCGTCTGATCTGTAGCTATTACCGCCTTACTTCTCCTCTTATCTCTTCCTGTTCTAGCTGGAGCTATTACGATACTTTTAACAGATCGTAATTTAAATACTTCATTCTTTGACCCAGCAGGGGGTGGAGATCCAATCCTCTACCAACATTTATTT
>IBIOR417-22|Platycleis albopunctata|INV06511|Freixiel|COI-5P|BOLD:AEO6325|OR974815
AACACTATATTTTATTTTTGGAGCTTGAGCAGGTATAGTGGGAACATCCCTCAGTTTACTAATTCGAGCCGAACTTGGTCAACCAGGTTATTTAATTGGAGATGACCAAATTTATAACGTAATTGTTACTGCTCACGCATTTGTGATAATTTTCTTTATAGTAATGCCAATTATAATTGGAGGATTTGGAAATTGACTTGTTCCTTTAATACTTGGAGCCCCAGATATAGCCTTCCCTCGAATAAACAATATAAGATTTTGACTACTACCTCCATCATTAACACTTCTTCTTAGCAGAAGTCTTGTAGAAAGTGGTGCAGGTACTGGTTGAACCGTCTACCCTCCTCTCTCTTCTGGAATTGCCCACGCGGGAGCTTCAGTTGATTTAGCTATTTTCTCACTTCACTTAGCAGGGGTTTCTTCAATTCTAGGTGCCGTGAATTTTATTACTACAACTATTAATATACGTGCTCCGGGAATATCTCTCGATCAAACTCCCTTATTTGTATGAGCTGTAGCTATTACCGCTCTACTACTCCTTCTTTCCTTACCTGTTTTAGCTGGAGCTATTACTATATTATTAACTGACCGAAACCTTAATACCTCCTTCTTCGATCCAGCTGGGGGTGGTGACCCTATTTTATATCAACACCTTTTC
>IBIOR415-22|Tetrix undulata|INV06353|North of Salgueiro|COI-5P|BOLD:ACU3727|OR974634
AACACTATATTTTATCTTCGGGGCATGGGCAGGATTAGTAGGTACAGCACTAAGAATAATTATCCGAATAGAACTAAGAACACCGGGGCAACTAATCCAAGATGATCAAATCTATAATGTAGTAGTAACAGCTCACGCTTTTATTATAATTTTTTTTATAGTTATACCAATTATAATTGGAGGATTTGGAAACTGACTAGTTCCTTTAATAATTGGAGCACCAGATATAGCATTCCCACGAATAAATAATATAAGATTCTGACTTTTACCTCCATCACTAATACTACTAATCTCAAGTAGAATTGTAGACTCTGGAGTAGGTACAGGTTGAACTGTTTACCCACCCTTAGCAGGACCTATTGCACATAGAGGGGCGGCGGTAGACCTGGCCATTTTCTCACTACACCTCGCAGGCGTAAGATCAATTCTAGGTGCTATTAACTTTATCACCACCACCATCAATATAAAAACACCTGAAATAAACATAGATCAACTCCCCCTATTTGTATGATCTGTAATAATTACAGCAATCTTATTGTTATTATCATTACCTGTATTAGCAGGAGCTATTACTATACTTTTAACTGACCGAAACCTTAATACCTCATTTTTTGATCCAGCAGGAGGGGGTGACCCCATCCTTTACCAACATTTATTC
>IBIOR412-22|Phaneroptera nana|INV06087|Amieiro|COI-5P|BOLD:AEO7449|OR974416
AACATTATACTTTATTTTCGGAGCATGGGCTGGAATAGTTGGAACTTCTCTCAGCCTACTAATCCGTGCTGAATTAGGTCAACCTGGCTACTTAATTGGTGATGATCAAATTTATAATGTAATTGTAACAGCTCATGCATTTGTAATAATCTTTTTTATAGTAATACCTATTATAATTGGAGGATTTGGTAATTGATTAGTACCTTTAATATTAGGAGCTCCAGATATAGCCTTCCCTCGAATAAATAACATAAGCTTTTGATTATTACCTCCTTCTTTAACATTATTACTAGCTAGTAGCCTAGTTGAAAACGGAGCAGGTACTGGGTGAACAGTTTACCCTCCCCTTTCTGCAGGTATTGCTCATGGAGGTGCATCAGTAGATTTAGCTATCTTTTCTCTTCACTTAGCTGGTATCTCCTCCATTCTAGGCGCAGTAAACTTTATTACAACCATCATTAATATACGCTCCCCTGGTATATCTTTAGATCAAACACCCTTATTTGTATGATCTGTAGGAATTACTGCTTTACTCCTTTTACTTTCTCTACCAGTTTTAGCAGGTGCTATTACTATATTATTAACAGACCGAAACTTAAATACCTCTTTCTTTGATCCTGCTGGAGGGGGTGATCCAATTCTATACCAACATTTATTT
>IBIOR411-22|Pterolepis grallata|INV06069|Sao Mamede de Ribatua|COI-5P|BOLD:AEO7102|OR974761
CACATTATACTTCATTTTTGGTGCTTGAGCTGGTATAGTTGGGACATCACTAAGCCTTTTAATTCGCGCTGAACTAGGTCAACCAGGATACTTAATTGGAGATGATCAAATTTATAATGTAATCGTAACTGCTCACGCATTCGTAATAATCTTCTTCATAGTTATACCAATTATAATTGGAGGATTCGGGAATTGATTAGTACCTTTAATATTAGGTGCCCCTGATATGGCATTCCCTCGAATAAACAATATAAGATTTTGATTATTACCGCCCTCATTAACTCTCCTTCTAAGAAGAAGTTTAGTAGAAAATGGAGCAGGAACAGGATGAACTGTTTACCCTCCACTATCATCAGGTATTGCTCATGCAGGAGCTTCTGTTGATCTAGCAATTTTCTCTCTACATTTGGCGGGAGTATCTTCTATTTTAGGGGCTGTAAACTTTATTACAACAACTATTAACATACGAGCACCTGGTATATCTCTAGACCAAACTCCTCTATTTGTATGAGCAGTCGCTATCACTGCTTTACTTCTCCTTCTTTCATTGCCTGTATTAGCAGGTGCTATTACTATATTATTAACAGATCGAAACCTCAATACCTCCTTCTTCGATCCTGCAGGAGGAGGAGACCCAATTCTATACCAACATTTATTC
>IBIOR410-22|Pterolepis grallata|INV06068|Quinta do Zimbro|COI-5P|BOLD:AEO7102|OR974774
CACATTATACTTCATTTTTGGTGCTTGAGCTGGTATAGTTGGGACATCACTAAGCCTTTTAATTCGTGCTGAACTAGGTCAACCAGGATACTTAATTGGAGATGATCAAATTTATAATGTAATCGTAACTGCTCACGCATTCGTAATAATCTTCTTCATAGTTATACCAATTATAATTGGAGGATTCGGGAATTGATTAGTACCTTTAATATTAGGTGCCCCTGATATGGCATTCCCTCGAATAAACAATATAAGATTTTGATTATTACCGCCCTCATTAACTCTCCTTCTAAGAAGAAGTTTAGTAGAAAATGGAGCAGGAACAGGATGAACTGTTTACCCTCCACTATCATCAGGTATTGCTCATGCAGGAGCTTCTGTTGATCTAGCAATTTTCTCTCTACATTTGGCGGGAGTATCTTCTATTTTAGGGGCTGTAAACTTTATTACAACAACTATTAACATACGAGCACCTGGTATATCTCTAGACCAAACTCCTCTATTTGTATGAGCAGTCGCTATCACTGCTCTCCTTCTCCTTCTTTCATTGCCTGTATTAGCAGGTGCTATTACTATATTATTAACAGATCGAAACCTCAATACCTCCTTCTTCGATCCTGCAGGAGGAGGAGACCCAATTCTATACCAACATTTATTC
>IBIOR408-22|Phaneroptera nana|INV06063|Abreiro|COI-5P|BOLD:AEO7449|OR974764
AACATTATACTTTATTTTCGGAGCATGGGCTGGAATAGTTGGAACTTCTCTCAGCCTACTAATCCGTGCTGAATTAGGTCAACCTGGCTACTTAATTGGTGATGATCAAATTTATAATGTAATTGTAACAGCTCATGCATTTGTAATAATCTTTTTTATAGTAATACCTATTATAATTGGAGGATTTGGTAATTGATTAGTACCTTTAATATTAGGAGCTCCAGATATAGCCTTCCCTCGAATAAATAACATAAGCTTTTGATTATTACCTCCTTCTTTAACATTATTACTAGCTAGTAGCCTAGTTGAAAACGGAGCAGGTACTGGGTGAACAGTTTACCCTCCCCTTTCTGCAGGTATTGCTCATGGAGGTGCATCAGTAGATTTAGCTATCTTTTCTCTTCACTTAGCTGGTATCTCCTCCATTCTAGGCGCAGTAAACTTTATTACAACCATCATTAATATACGCTCCCCTGGTATATCTTTAGATCAAACACCCTTATTTGTATGATCTGTAGGAATTACTGCTTTACTCCTTTTACTTTCTCTACCAGTTTTAGCAGGTGCTATTACTATATTATTAACAGACCGAAACTTAAATACCTCTTTCTTTGATCCTGCTGGAGGGGGTGATCCAATTCTATACCAACATTTATTT
>IBIOR406-22|Aiolopus strepens|INV06052|Quinta do Barrabaz|COI-5P|BOLD:AAP4386|OR974623
AACATTATATTTTATATTTGGAGCATGAGCCGGAATAGTAGGAACATCTATAAGAATAATTATTCGTGCAGAACTAGGACAACCAGGATCAATAATTGGAGATGATCAAATTTATAATGTAATCATTACAGCACATGCATTCGTTATAATTTTTTTTATAGTTATACCAATTATAATTGGTGGATTCGGAAACTGACTTGTACCATTAATAATTGGAGCACCAGATATAGCATTTCCACGAATAAATAACATAAGATTTTGACTATTACCACCATCACTAATTTTACTTATTTCGTCATCAATAGTTGATAATGGAGCCGGTACAGGATGAACAGTTTACCCCCCACTAGCAGGGGCGATAGCACATGGGGGCGCATCAGTTGATCTAGCAATCTTTTCACTACACCTAGCAGGTATTTCATCAATTCTAGGTGCAGTTAATTTTATTACAACAGCGATTAATATACGATCAGAAAGAATAACTATAGATCAAACACCCTTATTTGTTTGATCAGTAGCAATTACAGCACTATTATTATTATTATCTCTACCTGTTTTAGCAGGAGCCATTACAATACTATTAACAGACCGAAATTTAAATACATCGTTCTTTGACCCTGCTGGAGGAGGAGATCCTATTCTATACCAGCACCTATTC
>IBIOR404-22|Platycleis sabulosa|INV05516|Freixiel|COI-5P|BOLD:AAL4618|OR974716
AACATTATATTTTATTTTCGGAGCTTGAGCAGGTATAGTGGGGACATCTCTCAGTTTACTAATTCGAGCTGAACTTGGTCAACCAGGTTATTTAATTGGAGATGACCAAATTTATAATGTAATTGTTACTGCTCACGCATTTGTGATAATTTTCTTTATAGTAATGCCAATTATAATTGGGGGGTTTGGAAATTGACTTGTCCCTTTAATACTTGGAGCCCCAGATATAGCCTTCCCTCGAATAAACAATATAAGATTTTGACTACTGCCCCCATCATTAACACTTCTTCTTAGTAGAAGCCTCGTGGAAAGTGGTGCAGGTACTGGTTGAACCGTCTACCCCCCTCTCTCTTCTGGTATTGCTCATGCAGGGGCTTCAGTTGACTTAGCTATTTTCTCACTTCACTTAGCGGGGGTTTCTTCAATTCTAGGTGCTGTAAATTTTATTACTACAACTATTAATATACGCGCACCGGGAATATCCCTTGACCAAACCCCTTTATTTGTATGAGCTGTAGCTATTACTGCTCTACTACTCCTCCTTTCCTTACCTGTTCTGGCTGGAGCTATTACTATATTATTGACTGATCGAAACCTTAATACCTCCTTCTTTGATCCAGCCGGAGGAGGTGACCCTATTCTGTATCAACACCTTTTC
>IBIOR403-22|Platycleis sabulosa|INV05515|Freixiel|COI-5P|BOLD:AEO6325|OR974429
AACACTATATTTTATTTTTGGAGCTTGAGCAGGTATAGTGGGAACATCCCTCAGTTTACTAATTCGAGCCGAACTTGGTCAACCAGGTTATTTAATTGGAGATGACCAAATTTATAATGTAATTGTTACTGCTCACGCATTTGTGATAATTTTCTTTATAGTAATGCCAATTATAATTGGAGGATTTGGAAATTGACTTGTTCCTTTAATACTTGGAGCCCCAGATATAGCCTTCCCTCGAATAAACAATATAAGATTTTGGCTACTACCTCCATCATTAACACTTCTTCTTAGCAGAAGTCTTGTAGAAAGTGGTGCAGGTACTGGTTGAACCGTCTACCCTCCTCTCTCTTCTGGAATTGCCCACGCGGGAGCTTCAGTTGATTTAGCTATTTTCTCACTTCACTTAGCAGGGGTTTCTTCAATTCTAGGTGCCGTGAATTTTATTACTACAACTATTAATATACGTGCTCCGGGAATATCTCTCGATCAAACTCCCTTATTTGTATGAGCTGTAGCTATTACCGCTCTACTACTCCTTCTTTCCTTACCTGTTTTAGCTGGAGCTATTACTATATTATTAACTGACCGAAACCTTAATACCTCCTTCTTCGATCCAGCTGGGGGTGGTGACCCTATTTTATATCAACACCTTTTC
>IBIOR401-22|Tettigonia viridissima|INV05451|Freixiel|COI-5P|BOLD:AAF1423|OR974520
AACATTATACTTCATTTTTGGAGCTTGGGCTGGGATAGTTGGAACTTCATTAAGTCTATTAATTCGAGCTGAATTAGGACAACCCGGGTATCTTATTGGAGATGATCAAATTTATAACGTAATTGTAACAGCTCACGCATTCGTAATAATTTTTTTTATAGTTATACCAATTATAATTGGGGGATTCGGAAATTGATTAGTCCCTTTAATACTAGGGGCCCCTGATATAGCATTCCCTCGAATAAATAATATAAGCTTCTGATTACTACCCCCTTCTTTAACCCTTTTATTAAGAAGTAGCCTAGTAGAAAATGGTGCTGGTACTGGTTGAACGGTTTACCCTCCTTTATCATCAGGTATTGCTCATGCAGGGGCCTCAGTAGATTTAGCAATCTTCTCACTACATTTAGCCGGAGTTTCATCCATCCTAGGAGCAGTAAACTTTATTACAACAACCATTAATATGCGAGCTCCTGGTATATCATTAGATCAAACACCCTTATTTGTATGAGCTGTTGCAATCACTGCTCTACTGCTTCTTCTTTCACTACCCGTATTAGCTGGGGCTATTACAATACTACTAACTGATCGAAATTTAAATACCTCATTCTTTGATCCAGCAGGAGGAGGGGATCCTATTTTATACCAACATCTCTTC
>IBIOR399-22|Platycleis sabulosa|INV05439|Freixiel|COI-5P|BOLD:AAL4618|OR974658
AACATTATATTTTATTTTCGGAGCTTGAGCAGGTATAGTGGGGACATCTCTCAGTTTACTAATTCGAGCTGAACTTGGTCAACCAGGTTATTTAATTGGAGATGACCAAATTTATAATGTAATTGTTACTGCTCACGCATTTGTGATAATTTTCTTTATAGTAATGCCAATTATAATTGGGGGGTTTGGAAATTGACTTGTCCCTTTAATACTTGGAGCCCCAGATATAGCCTTCCCTCGAATAAACAATATAAGATTTTGACTACTGCCCCCATCATTAACACTTCTTCTTAGTAGAAGCCTCGTGGAAAGTGGTGCAGGTACTGGTTGAACTGTCTACCCCCCTCTCTCTTCTGGTATTGCTCATGCAGGGGCTTCAGTTGACTTAGCTATTTTCTCACTTCACTTAGCGGGGGTTTCTTCAATTCTAGGTGCTGTAAATTTTATTACTACAACTATTAATATACGTGCACCGGGAATATCCCTTGACCAAACCCCTTTATTTGTATGAGCTGTAGCTATTACTGCTCTACTACTCCTCCTTTCCTTACCTGTTCTGGCTGGGGCTATTACTATATTATTGACTGATCGAAACCTTAATACCTCCTTCTTTGATCCAGCCGGAGGAGGTGACCCTATTCTATATCAACACCTTTTC
>IBIOR396-22|Thyreonotus bidens|INV05307|Amieiro|COI-5P|BOLD:AER1532|OR974597
TACATTATACTTCATCTTTGGTGCATGAGCTGGCATAGTAGGAACTTCTCTTAGTCTTTTAATCCGTGCAGAATTAGGTCAACCCGGGTATTTAATTGGTGATGACCAAATTTATAATGTAATCGTTACAGCTCATGCATTTGTCATAATTTTTTTTATAGTTATACCTATTATAATTGGTGGATTCGGAAATTGATTGGTGCCCCTAATATTAGGGGCACCAGATATAGCTTTTCCCCGTATAAACAACATAAGATTTTGATTACTACCACCGTCACTAACATTGCTCCTTAGAAGTAGCCTAGTAGAAAATGGAGCAGGTACCGGATGAACCGTCTACCCACCACTCTCATCCGGTATTGCACACGCAGGTGCTTCTGTTGATCTAGCAATCTTCTCATTACACTTGGCTGGTGTATCATCAATCCTAGGAGCCGTAAATTTCATTACCACAACCATCAACATACGAGCACCTGGAATATCTTTAGACCAAACCCCTTTATTTGTTTGAGCAGTAGCAATTACTGCACTACTTTTACTTCTTTCATTACCAGTACTTGCAGGTGCAATCACCATATTATTAACAGATCGTAACCTAAACACCTCATTCTTCGATCCTGCTGGAGGGGGAGATCCAATCCTTTATCAACACCTATTC
>IBIOR392-22|Acrotylus patruelis|INV05270|Amieiro|COI-5P|BOLD:AAJ6293|OR974494
TACATTATATTTTATATTTGGAGCATGAGCAGGGATAGTTGGAACGTCAATAAGAATAATTATTCGTGCAGAACTAGGACAACCAGGATCTATAATTGGGGACGATCAAATTTATAATGTAATTATTACAGCCCACGCATTTGTTATAATTTTCTTCATAGTTATACCAATTATAATTGGAGGATTCGGAAACTGACTTGTACCATTAATAATTGGTGCACCAGATATAGCATTTCCACGAATAAATAACATAAGATTTTGACTTCTACCCCCATCACTGACTCTTCTCCTTCTATCCTCTATAGTGGATGGCGGGGCTGGTACAGGATGGACAGTTTACCCCCCACTTGCAGGAGCAATCGCTCACGGAGGGGCATCCGTAGACCTAGCCATCTTCTCATTACATTTAGCAGGTGTATCTTCAATTCTAGGAGCAGTAAATTTCATTACAACAGCAATTAATATACGATCAGACAATATAACAATAGATCAAACACCTTTATTTGTTTGATCAGTAGCCATTACAGCTCTATTACTATTACTATCATTACCAGTACTTGCAGGAGCAATTACTATATTATTAACAGATCGAAACCTTAATACCTCATTCTTTGATCCAGCTGGAGGGGGAGACCCAATTCTATATCAACACCTATTT
>IBIOR390-22|Eumigus ayresi|INV04384|Near the geodetic mark Taloeiro|COI-5P|BOLD:AEP5224|OR974530
AACAATATATTTCTTATTCGGTGCATGGGCAGGAATAGTAGGAACATCAATAAGAATAATTATTCGATCAGAACTCGGTCAACCGGGACAACTAATTGGAGACGATCAAATCTATAATGTTGTAATCACCTCACATGCATTTGTAATAATTTTCTTCATAGTTATGCCTATCATAATTGGGGGATTTGGTAATTGACTAGTACCTTTAATAATTGGGGCACCAGATATAGCATTTCCCCGAATAAATAACATAAGATTCTGACTTCTACCCCCATCTTTAACACTCCTTCTAACTTCCTCTATAGTGGATATAGGAGCCGGCACGGGGTGGACAGTTTACCCCCCGCTAGCGGGGGCTATCGCCCATGGCGGGGCCTCAGTAGATTTGGCAATTTTTTCTCTTCACCTAGCAGGTATTTCATCAATCCTGGGAGCGGTAAACTTTATTACCACAGCAATTAACATACGATCAGAAAGAATAACTCTAGATCAAACCCCTTTATTTGTATGATCAGTTGCAATTACTGCTTTACTACTACTTCTATCACTCCCAGTTTTAGCAGGAGCAATTACTATATTACTCACAGACCGTAATCTAAATACTTCATTCTTTGACCCTGCAGGAGGGGGAGATCCTATTTTATATCAACACTTATTT
>IBIOR389-22|Eumigus ayresi|INV04382|Castelo Rodrigo|COI-5P|BOLD:AEP5224|OR974687
AACAATATATTTCTTATTCGGTGCATGGGCAGGAATAGTAGGAACATCAATAAGAATAATTATTCGATCAGAACTCGGTCAACCGGGACAACTAATTGGAGACGATCAAATCTATAATGTTGTAATCACCTCACATGCATTTGTAATAATTTTCTTCATAGTTATGCCTATCATAATTGGGGGATTTGGTAATTGACTAGTACCTTTAATAATTGGGGCACCAGATATAGCATTTCCCCGAATAAATAACATAAGATTCTGACTTCTACCCCCATCTTTAACACTCCTTCTAACTTCCTCTATAGTGGATATAGGAGCCGGCACGGGGTGGACAGTTTACCCCCCGCTAGCGGGGGCTATCGCCCATGGCGGGGCCTCAGTAGATTTGGCAATTTTTTCTCTTCACCTAGCAGGTATTTCATCAATCCTAGGAGCGGTAAACTTTATTACCACAGCAATTAACATACGATCAGAAAGAATAACTCTAGATCAAACCCCTTTATTTGTATGATCAGTTGCAATTACTGCTTTACTACTACTTCTATCACTCCCAGTTTTAGCAGGAGCAATTACTATATTACTCACAGACCGTAATCTAAATACTTCATTCTTTGACCCTGCAGGAGGGGGAGATCCTATTTTATATCAACACTTATTT
>IBIOR388-22|Eumigus ayresi|INV04381|Nave de Santo Antonio, near the fountain|COI-5P|BOLD:AEP5224|OR974727
AACAATATATTTCTTATTCGGTGCATGGGCAGGAATAGTAGGAACATCAATAAGAATAATTATTCGATCAGAACTCGGTCAACCGGGGCAACTAATTGGAGACGATCAAATCTATAATGTTGTAATCACCTCACATGCATTTGTAATAATTTTCTTCATAGTTATGCCTATCATAATTGGGGGATTTGGTAATTGACTAGTACCTTTAATAATTGGGGCACCAGATATAGCATTTCCCCGAATAAATAACATAAGATTCTGACTTCTACCCCCATCTTTAACACTCCTTCTAACTTCCTCTATAGTGGATATAGGAGCCGGCACGGGGTGGACAGTTTACCCCCCGCTAGCGGGGGCTATCGCCCATGGCGGGGCCTCAGTAGATTTGGCAATTTTTTCTCTTCACCTAGCAGGTATTTCATCAATCCTAGGAGCGGTAAACTTTATTACCACAGCAATTAACATACGATCAGAAAGAATAACTCTAGATCAAACCCCTTTATTTGTATGATCAGTTGCAATTACTGCTTTACTACTACTTCTATCACTCCCAGTTTTAGCAGGAGCAATTACTATATTACTCACAGACCGTAATCTAAATTCTTCATTCTTTGACCCTGCAGGAGGGGGAGACCCTATTTTATATCAACACTTATTT
>IBIOR383-22|Tetrix depressa|INV04335|Alto do Vale Redondo|COI-5P|BOLD:AER2533|OR974463
AACCCTATACTTTATCTTCGGAGCATGAGCTGGACTTGTGGGAACAGCTTTAAGTATAATTATTCGAATAGAACTAAGAACACCAGGTCACCTAATTAATGATGATCAAATTTATAATGTAGTAGTGACAGCTCATGCCTTCATTATAATTTTTTTCATAGTTATACCTATCATAATTGGAGGTTTCGGTAATTGATTAGTCCCTCTAATAATTGGAGCACCAGATATAGCATTCCCGCGAATAAATAATATAAGATTTTGACTATTACCCCCATCATTAACCTTGTTAATTTCAAGTAGAATTGTAGACGCAGGAGCAGGAACAGGGTGAACAGTATACCCTCCCTTAGCAGGAGCTATTGCCCATAGAGGTGCAGCGGTAGATTTAGCCATTTTCTCACTACATCTTGCAGGTGTAAGATCAATTCTGGGTGCTATTAACTTCATTACCACCACAATTAATATAAAAGCTCCAGAAATAAATATAGATCAAATTCCATTATTTGTGTGATCAGTAATAATCACAGCAATTCTACTCCTACTATCACTGCCAGTTTTGGCAGGAGCTATCACTATACTCTTAACCGACCGTAATATTAACACCTCATTTTTCGACCCAGCTGGAGGTGGTGATCCAATCTTGTACCAACACTTATTC
>IBIOR378-22|Paratettix meridionalis|INV04327|Almuro stream banks|COI-5P|BOLD:AAP5007|OR974645
AACACTATACTTTATCTTCGGAGCATGAGCAGGTCTTGTAGGAACAGCATTAAGTATAATCATTCGTATAGAATTAAGAACACCTGGACATCTAATTAATGATGATCAAATTTATAACGTTGTAGTTACAGCCCATGCTTTTATTATAATTTTTTTTATAGTTATACCTATTATAATTGGTGGATTTGGTAATTGACTAGTACCATTAATAATTGGGGCCCCTGATATAGCATTTCCTCGAATAAATAACATAAGATTTTGATTATTACCACCTTCTTTAATATTACTAATCTCTAGAAGCATCGTAGACTCAGGTGCAGGTACTGGTTGAACCGTATATCCCCCTTTAGCAGGGCCTATCGCACATAGAGGGGCAGCTGTAGATTTAGCCATTTTCTCTTTACATTTAGCAGGTGTAAGATCGATCCTAGGTGCCATTAATTTTATTACCACAACTATTAATATAAAAACACCAGAAATAAATATAGACCAATTACCACTATTTGTATGATCAGTAATAATTACAGCAATCCTTTTATTATTATCTTTACCAGTTTTAGCAGGAGCTATCACTATATTATTAACTGATCGAAACTTAAATACATCATTTTTCGATCCAGCTGGGGGTGGGGACCCCATCTTATATCAGCACTTATTC
>IBIOR375-22|Tetrix depressa|INV04324|Salgueiro stream banks|COI-5P|BOLD:AER2533|OR974747
AACCCTATACTTTATCTTCGGAGCATGAGCTGGACTTGTGGGAACAGCTTTAAGTATAATTATTCGAATAGAACTAAGAACACCAGGTCACCTAATTAATGATGATCAAATTTATAATGTAGTAGTGACAGCTCATGCCTTCATTATAATTTTTTTCATAGTTATACCTATCATAATTGGAGGTTTCGGTAATTGATTAGTCCCTCTAATAATTGGAGCACCAGATATAGCATTCCCGCGAATAAATAATATAAGATTTTGACTATTACCCCCATCATTAACCTTGTTAATTTCAAGTAGAATTGTAGACGCAGGAGCAGGAACAGGGTGAACAGTATACCCTCCCTTAGCAGGAGCTATTGCCCATAGAGGTGCAGCGGTAGATTTAGCCATTTTCTCACTACATCTTGCAGGTGTAAGATCAATTCTGGGTGCTATTAACTTCATTACCACCACAATTAATATAAAAGCTCCAGAAATAAATATGGATCAAATTCCATTATTTGTGTGATCAGTAATAATCACAGCAATTCTACTCCTACTATCACTGCCAGTTTTGGCAGGAGCTATCACTATACTCTTAACCGACCGTAATATTAACACCTCATTTTTCGACCCAGCTGGAGGTGGTGATCCAATCTTGTACCAACACTTATTC
>IBIOR373-22|Tetrix undulata|INV04322|Moimenta, Ponte do Couco|COI-5P|BOLD:ACU3727|OR974753
AACACTATATTTTATCTTCGGGGCATGGGCAGGATTAGTAGGTACAGCACTAAGAATAATTATCCGAATAGAACTAAGAACACCGGGGCAACTAATCCAAGATGATCAAATCTATAATGTAGTAGTAACAGCTCACGCTTTTATTATAATTTTTTTTATAGTTATACCAATTATAATTGGAGGATTTGGAAACTGACTAGTTCCTTTAATAATTGGAGCACCAGATATAGCATTCCCACGAATAAATAATATAAGATTCTGACTTTTACCTCCATCACTAATACTACTAATCTCAAGTAGAATTGTAGACTCTGGGGTAGGTACAGGTTGAACTGTTTACCCACCCTTAGCAGGACCTATTGCACATAGAGGGGCGGCGGTAGACCTGGCCATTTTCTCACTACACCTCGCAGGCGTAAGATCAATTCTAGGTGCTATTAACTTTATCACCACCACCATCAATATAAAAACACCTGAAATAAACATAGATCAACTCCCCCTATTTGTATGATCTGTAATAATTACAGCAATCTTATTGTTATTATCATTACCTGTATTAGCAGGAGCTATTACTATACTTTTAACTGACCGAAACCTTAATACCTCATTTTTTGATCCAGCAGGAGGGGGTGACCCCATCCTTTACCAACATTTATTC
>IBIOR364-22|Gryllotalpa vineae|INV04148|Castro Verde|COI-5P|BOLD:AEP5099|OR974504
AACTCTTTATTTCATCTTTGGAGCGTGAGCAGGAATAGTCGGCATATCTTTAAGTATACTAATCCGTACAGAATTAGGTCAATCTAGTTACTTAATCGGAGACGACCAAATTTATAATGTTATTGTAACAGCTCATGCTTTCGTAATAATTTTTTTTATAGTCATACCAATTATAATTGGAGGTTTTGGAAACTGATTAGTTCCTTTAATATTAGGAGCACCAGATATAGCCTTCCCACGTATAAACAATATAAGATTTTGGTTACTACCCCCCTCTATTTCTCTTCTCTTAGCCTCTAGTATAGTAGATATGGGAGCAGGAACAGGTTGAACAGTATACCCTCCTCTCTCCTCTAATATTGCACATGCAGGACCCTCAGTCGATTTAACTATCTTCTCTCTCCATTTAGCCGGTATTTCTTCAATTCTAGGAGCCGTAAATTTTATCACAACGATAATTAATATGCGGGCTCCTGGTATACTCCTAGATCAAACTCCTTTATTTGTTTGAGCCGTAGGAATTACAGCCTTACTCCTACTTCTATCCCTACCTGTATTAGCAGGAGCTATTACCATGCTCCTAACAGACCGTAATTTAAATACATCATTCTTTGATCCGGCCGGAGGGGGGGACCCTATTCTATACCAACACTTATTT
>IBIOR362-22|Gryllomorpha uclensis|INV04122|Ribeira do Mosteiro (ponte da calcada)|COI-5P|BOLD:AEP5098|OR974555
AACATTATATTTTATTTTTGGAGCATGAGCAGGAATAGTAGGAACATCCTTAAGAATTTTAATCCGCACAGAATTAGGACAACCTGGATTCCTAATTGGAGATGATCAAACTTACAATGTAATTGTAACAGCACACGCTTTTGTTATAATCTTTTTTATAGTTATACCGATTATAATTGGAGGGTTTGGAAATTGACTAGTCCCCCTAATACTTGGAGCTCCAGATATAGCCTTCCCACGAATAAATAATATGAGATTTTGATTATTACCCCCATCTTTAATCCTTCTATTATCTAGAAGAATGGTTGAAAGTGGGGCAGGAACCGGATGAACAGTGTATCCACCATTATCTTCAGGAATCGCTCATGCTGGAGCATCTGTAGATCTAGCCATTTTTTCTCTTCATCTAGCAGGTATTTCCTCTATTCTAGGAGCAGTTAATTTTATTACTACCATGATTAATATACGCAGACCAGGAATAACCCTAGATCAAACTCCACTATTCGTTTGGGCAGTTGGTATTACTGCACTTCTTCTCTTACTTTCACTACCTGTTTTAGCAGGTGCCATTACTATATTATTAACAGACCGAAATCTTAATACCTCATTTTTCGACCCAGCAGGTGGAGGAGATCCAATCTTATACCAACATCTATTT
>IBIOR361-22|Gryllomorpha uclensis|INV04121|Ribeira do Mosteiro (ponte da calcada)|COI-5P|BOLD:AEP5098|OR974477
AACATTATATTTTATTTTTGGAGCATGAGCAGGAATAGTAGGAACATCCTTAAGAATTTTAATCCGCACAGAATTAGGACAACCTGGATTCCTAATTGGAGATGATCAAACTTACAATGTAATTGTAACAGCACACGCTTTTGTTATAATCTTTTTTATAGTTATACCGATTATAATTGGAGGGTTTGGAAATTGACTAGTCCCCCTAATACTTGGAGCTCCAGATATAGCCTTCCCACGAATAAATAATATGAGATTTTGATTATTACCCCCATCTTTAATCCTTCTATTATCTAGAAGAATGGTTGAAAGTGGGGCAGGAACCGGATGAACAGTGTATCCACCATTATCTTCAGGAATCGCTCATGCTGGAGCATCTGTAGATCTAGCCATTTTTTCTCTTCATCTAGCAGGTATTTCCTCTATTCTAGGAGCAGTTAATTTTATTACTACCATGATTAATATACGCAGACCAGGAATAACCCTAGATCAAACTCCACTATTCGTTTGGGCAGTTGGTATTACTGCACTTCTTCTCTTACTTTCACTACCTGTTTTAGCAGGTGCCATTACTATATTATTAACAGACCGAAATCTTAATACCTCATTTTTCGACCCAGCAGGTGGAGGAGATCCAATCTTATACCAACATCTATTT
>IBIOR359-22|Thyreonotus bidens|INV04118|Ribeira do Mosteiro (ponte da calcada)|COI-5P|BOLD:AER1532|OR974598
TACATTATACTTCATCTTTGGTGCATGAGCTGGCATAGTAGGAACTTCTCTTAGTCTTTTAATCCGTGCAGAATTAGGTCAACCCGGGTATTTAATTGGTGATGACCAAATTTATAATGTAATCGTTACAGCTCATGCATTTGTCATAATTTTTTTTATAGTTATACCTATTATAATTGGTGGATTCGGAAATTGATTGGTGCCCCTAATATTAGGAGCACCAGATATAGCTTTCCCCCGTATAAACAACATAAGATTTTGATTACTACCACCGTCACTAACATTGCTCCTTAGAAGTAGCCTAGTAGAAAATGGAGCAGGTACCGGATGAACCGTCTACCCACCACTCTCATCCGGTATTGCACACGCAGGTGCTTCTGTTGATCTAGCAATCTTCTCATTACACTTGGCTGGTGTATCATCAATCCTAGGAGCCGTAAATTTCATTACCACAACCATCAACATACGAGCACCTGGAATATCTTTAGACCAAACCCCTTTATTTGTTTGAGCAGTAGCAATTACTGCACTACTTTTACTTCTTTCATTACCAGTACTTGCAGGTGCAATCACCATATTATTAACAGATCGTAACCTAAACACCTCATTCTTCGATCCTGCTGGAGGGGGAGATCCAATCCTTTATCAACACCTATTC
>IBIOR355-22|Gryllotalpa vineae|INV04101|Vairao|COI-5P|BOLD:AEP5099|OR974817
AACTCTTTATTTCATCTTTGGAGCGTGAGCAGGAATAGTCGGCATATCTTTAAGTATACTAATCCGTACAGAATTAGGTCAATCTAGTTACTTAATCGGAGACGACCAAATTTATAATGTTATTGTAACAGCTCATGCTTTCGTAATAATTTTTTTTATAGTCATACCAATTATAATTGGAGGTTTTGGAAACTGATTAGTCCCTTTAATATTAGGAGCACCAGATATAGCCTTCCCACGTATAAACAATATAAGATTTTGGTTACTACCCCCCTCTATTTCTCTTCTCTTAGCCTCTAGTATAGTAGATATGGGAGCAGGAACAGGTTGAACAGTATACCCTCCTCTCTCCTCTAATATTGCACATGCAGGACCCTCAGTCGATTTAACTATCTTCTCTCTCCATTTAGCCGGTATTTCTTCAATTCTAGGAGCCGTAAATTTTATCACAACGATAATTAATATGCGGGCTCCTGGTATACTCCTAGATCAAACTCCTTTATTTGTTTGAGCCGTAGGAATTACAGCCTTACTCCTACTTCTATCCCTACCTGTATTAGCAGGAGCTATTACCATGCTCCTAACAGACCGTAATTTAAATACATCATTCTTTGATCCGGCCGGAGGGGGGGACCCTATTCTATACCAACACTTATTT
>IBIOR354-22|Neocallicrania selligera meridionalis|INV04091|S. Pedro (birches)|COI-5P|BOLD:AEO7825|OR974528
AACACTATACTTCATCTTTGGAGCTTGGGCAGGAATAGTTGGTACTTCTTTAAGTTTGTTAATTCGTGCTGAACTAGGACAACCTGGATACCTAATTGGTGATGATCAAATTTACAACGTGATTGTAACTGCGCATGCATTTGTAATAATTTTCTTTATAGTAATACCTATTATAATTGGTGGATTCGGTAATTGACTTGTACCTCTTATACTAGGAGCCCCTGATATGGCATTCCCTCGTATGAACAACATAAGTTTTTGGTTATTACCACCTTCATTGACCCTCTTATTAAGTAGTAGACTTGTTGAAAATGGAGCTGGCACTGGTTGAACAGTTTACCCACCCCTTTCATCGGGTATTGCTCATGCAGGAGCTTCTGTAGATTTAGCCATCTTCTCCCTTCATTTAGCGGGTGTTTCGTCAATTCTAGGGGCTGTAAATTTTATCACAACTACTATTAATATACGAGCACCAGGAATATCCTTAGATCAAACTCCATTATTTGTCTGATCTGTAGCTATTACAGCCCTCCTTTTATTATTATCACTTCCTGTATTAGCTGGAGCTATTACTATATTACTAACCGACCGAAATTTAAATACTTCCTTCTTCGACCCTGCAGGAGGTGGAGACCCCATCCTATACCAACACTTATTT
>IBIOR352-22|Antaxius spinibrachius|INV04088|Vimioso N6|COI-5P|BOLD:AER0567|OR974791
TACATTATATTTCATTTTTGGAGCCTGAGCCGGCATAGTTGGAACATCACTTAGTCTCCTTATTCGTGCTGAATTAGGTCAACCAGGGTATTTAATTGGCGACGACCAAATTTATAATGTAATTGTAACAGCTCACGCATTCGTTATAATTTTCTTTATAGTAATACCCATCATGATTGGTGGTTTCGGAAATTGATTAGTTCCATTAATATTAGGAGCACCAGATATGGCCTTCCCTCGAATAAATAATATAAGATTTTGATTATTACCACCATCATTAACACTCTTACTTAGAAGTAGTATAGTGGAAAATGGTGCAGGTACAGGATGAACAGTATATCCTCCTCTATCATCTGGTATTGCTCATGCAGGAGCTTCTGTAGATTTAGCAATTTTCTCTCTTCACTTAGCTGGTGTTTCATCTATTTTAGGGGCTGTAAATTTTATTACAACAACTATTAATATACGAGCACCAGGAATGTCATTAGATCAAACTCCTTTATTCGTTTGAGCTGTAGCAATTACAGCTCTTCTCTTACTTCTTTCATTGCCAGTTCTTGCTGGAGCTATTACCATATTATTGACAGATCGAAACCTTAATACCTCTTTCTTCGACCCCGCTGGTGGAGGTGACCCTATTCTTTACCAACACTTATTT
>IBIOR351-22|Aiolopus strepens|INV04053|Dine|COI-5P|BOLD:AAP4386|OR974447
AACATTATATTTTATATTTGGAGCATGAGCCGGAATAGTAGGAACATCTATAAGAATAATTATTCGTGCAGAACTAGGACAACCAGGATCAATAATTGGAGATGATCAAATTTATAATGTAATCATTACAGCACATGCATTCGTTATAATTTTTTTTATAGTTATACCAATTATAATTGGTGGATTCGGAAACTGACTTGTACCATTAATAATTGGAGCACCAGATATAGCATTTCCACGAATAAATAACATAAGATTTTGACTATTACCACCATCACTAATTTTAATTATTTCGTCATCAATAGTTGATAATGGAGCCGGTACAGGATGAACAGTTTACCCCCCACTAGCAGGGGCGATAGCACATGGGGGTGCATCAGTTGATCTAGCAATCTTTTCACTACACCTAGCAGGTATTTCATCAATTCTAGGTGCAGTTAATTTTATTACAACAGCGATTAATATACGATCAGAAAGAATAACTATAGATCAAACACCCTTATTTGTTTGATCAGTAGCAATTACAGCACTATTATTATTATTATCTCTACCTGTTTTAGCAGGAGCCATTACAATACTATTAACAGACCGAAATTTAAATACATCGTTCTTTGACCCTGCTGGAGGAGGAGATCCTATTCTATACCAGCACCTATTC
>IBIOR350-22|Eugryllodes escalerae|INV04046|Vimioso|COI-5P|BOLD:AEP5287|OR974421
CACACTTTACTTCATCTTTGGAACATGAGCAGGAATAATAGGAACTTCATTGAGCATTTTAATTCGAACAGAACTAGGACAACCAGGGTATTTAATTGGAGATGACCAAACCTACAATGTTATTGTAACCGCTCATGCATTTATCATAATTTTTTTTATAGTAATACCAATTATAATTGGAGGTTTCGGAAATTGATTAGTACCATTAATATTAGGAGCCCCAGATATAGCATTCCCACGAATAAATAACATAAGATTTTGACTCTTACCACCATCATTAACATTACTTTTAATAAGAAGAATAATCGAAAATGGTGTAGGAACTGGATGAACAGTTTATCCCCCTTTATCAGCTAATATTGCACATGCAGGATCATCAGTAGATTTAGCTATTTTCTCTCTCCATTTAGCCGGAATTTCATCAATTCTAGGGGCAGTAAATTTTATTACCACTATAATTAATATACGAACCCCAGGGATAATATTAGATCAAACTCCATTATTTGTTTGAGCAGTAGGAATTACCGCTCTACTTTTATTATTATCTTTACCTGTTTTAGCTGGTGCAATTACTATACTATTAACAGATCGAAATTTAAATACATCATTTTTTGATCCCGCAGGAGGAGGGGATCCCATTTTATATCAACATTTATTT
>IBIOR349-22|Phaneroptera nana|INV04042|Pa??o, Barragem de Prada|COI-5P|BOLD:AEO7449|OR974444
AACATTATACTTTATTTTCGGAGCATGGGCTGGAATAGTTGGAACTTCTCTCAGCCTACTAATCCGTGCTGAATTAGGTCAACCTGGCTACTTAATTGGTGATGATCAAATTTATAATGTAATTGTAACAGCTCATGCATTTGTAATAATCTTTTTTATAGTAATACCTATTATAATTGGAGGATTTGGTAATTGATTAGTACCTTTAATATTAGGAGCTCCAGATATAGCCTTCCCTCGAATAAATAACATAAGCTTTTGATTATTACCTCCTTCTTTAACATTATTACTAGCTAGTAGCCTAGTTGAAAACGGAGCAGGTACTGGGTGAACAGTTTACCCTCCCCTTTCTGCAGGTATTGCTCATGGAGGTGCATCAGTAGATTTAGCTATCTTTTCTCTTCACTTAGCTGGTATCTCCTCCATTCTAGGCGCAGTAAACTTTATTACAACCATCATTAATATACGCTCCCCTGGTATATCTTTAGATCAAACACCCTTATTTGTATGATCTGTAGGAATTACTGCTTTACTCCTTTTACTTTCTCTACCAGTTTTAGCAGGTGCTATTACTATATTATTAACAGACCGAAACTTAAATACCTCTTTCTTTGATCCTGCTGGAGGGGGTGATCCAATTCTATACCAACATTTATTT
>IBIOR348-22|Antaxius spinibrachius|INV04036|Franca|COI-5P|BOLD:AER0567|OR974417
TACATTATATTTCATTTTTGGAGCTTGAGCCGGCATAGTTGGAACATCACTTAGTCTCCTTATTCGTGCTGAATTAGGTCAACCAGGGTATTTAATTGGCGACGACCAAATTTATAATGTAATTGTAACAGCTCACGCATTCGTTATAATTTTCTTTATAGTAATACCCATCATGATTGGTGGTTTCGGAAATTGATTAGTTCCATTAATATTAGGAGCGCCAGATATGGCCTTCCCTCGAATAAATAATATAAGATTTTGATTATTACCACCATCATTAACACTCTTACTTAGAAGTAGTATAGTGGAAAATGGTGCAGGTACAGGATGAACAGTATATCCTCCTCTATCATCTGGTATTGCTCATGCAGGAGCTTCTGTAGATTTAGCAATTTTTTCTCTTCACTTAGCTGGTGTTTCATCTATTTTAGGGGCTGTAAATTTTATTACAACAACTATTAATATACGAGCACCAGGAATGTCATTAGATCAAACTCCTTTATTCGTTTGAGCTGTAGCAATTACAGCTCTTCTCTTACTTCTTTCATTGCCAGTTCTTGCCGGGGCTATTACCATATTATTGACAGATCGAAACCTTAATACCTCTTTCTTCGACCCCGCTGGTGGTGGTGACCCTATTCTTTACCAACACCTATTT
>IBIOR347-22|Antaxius spinibrachius|INV04034|Franca|COI-5P|BOLD:AER0567|OR974576
TACATTATATTTCATTTTTGGAGCCTGAGCCGGCATAGTTGGAACATCACTTAGTCTCCTTATTCGTGCTGAATTAGGTCAACCAGGGTATTTAATTGGCGACGACCAAATTTATAATGTAATTGTAACAGCTCACGCATTCGTTATAATTTTCTTTATAGTAATACCCATCATGATTGGTGGTTTCGGAAATTGATTAGTTCCATTAATATTAGGAGCACCAGATATGGCCTTCCCTCGAATAAATAATATAAGATTTTGATTATTACCACCATCATTAACACTCTTACTTAGAAGTAGTATAGTGGAAAATGGTGCAGGTACAGGATGAACAGTATATCCTCCTCTATCATCTGGTATTGCTCATGCAGGAGCTTCTGTAGATTTAGCAATTTTCTCTCTTCACTTAGCTGGTGTTTCATCTATTTTAGGGGCTGTAAATTTTATTACAACAACTATTAATATACGAGCACCAGGAATGTCATTAGATCAAACTCCTTTATTCGTTTGAGCTGTAGCAATTACAGCTCTTCTCTTACTTCTTTCATTGCCAGTTCTTGCTGGAGCTATTACCATATTATTGACAGATCGAAACCTTAATACCTCTTTCTTCGACCCCGCTGGTGGAGGTGACCCTATTCTTTACCAACACTTATTT
>IBIOR346-22|Calliptamus barbarus|INV04028|Franca|COI-5P|BOLD:ACQ0538|OR974686
TACTTTATATTTTCTATTTGGAGCGTGGGCTGGAATAGTAGGAACATCAATAAGTATACTTATTCGTGCAGAACTTGGTCAACCAGGATCTTTAATTGGAGATGATCAAATTTATAATGTTATCATTACAGCTCATGCATTTGTAATAATTTTCTTTATAGTTATACCAATTATAATTGGTGGATTTGGTAATTGACTTGTACCATTAATAATTGGAGCACCTGATATAGCATTCCCTCGAATAAATAACATAAGTTTTTGATTACTACCACCTTCATTAACCCTCCTCCTAATATCTTCCATAGTAGATAATGGTGCTGGCACTGGTTGAACAGTTTACCCACCACTTGCAGGAGCAATTGCCCACGGGGGAGCATCGGTAGACTTAGCTATTTTCTCACTACACCTTGCTGGTGTATCTTCAATCCTAGGAGCAGTAAATTTTATTACAACAGCAATTAATATACGATCAGAGAGTATAACCTTAGATCAAACACCATTATTTGTTTGATCGGTAGCCATTACAGCACTATTATTACTCCTATCATTACCAGTACTTGCAGGAGCAATTACTATATTATTAACTGACCGAAACCTTAATACATCATTCTTTGACCCTGCTGGGGGTGGAGATCCTATTCTTTACCAACATCTATTT
>IBIOR345-22|Phaneroptera nana|INV04021|Dine|COI-5P|BOLD:AEO7449|OR974799
AACATTATACTTTATTTTCGGAGCATGGGCTGGAATAGTTGGAACTTCCCTCAGCCTACTAATCCGTGCTGAATTAGGTCAACCTGGTTACTTAATTGGTGATGATCAAATTTATAATGTAATTGTAACAGCTCATGCATTTGTAATAATCTTTTTTATAGTAATACCTATTATAATTGGAGGGTTTGGTAATTGATTAGTACCTTTAATATTAGGAGCTCCAGATATAGCCTTCCCTCGAATAAATAACATAAGCTTTTGATTATTACCTCCTTCTTTAACATTATTACTAGCTAGTAGCCTAGTTGAAAACGGAGCAGGTACTGGGTGAACAGTTTACCCTCCCCTTTCTGCAGGTATTGCTCATGGAGGTGCATCAGTAGATTTAGCTATCTTTTCTCTTCACTTAGCTGGTATCTCCTCCATTCTAGGCGCAGTAAACTTTATTACAACCATCATTAATATACGTTCCCCTGGTATATCTTTAGATCAAACACCCTTATTTGTATGATCTGTAGGAATTACTGCTTTACTCCTTTTACTCTCTCTACCAGTTTTAGCAGGTGCTATTACTATATTATTAACAGACCGAAACTTAAATACCTCTTTCTTTGATCCTGCTGGAGGGGGTGATCCAATTCTATACCAACATTTATTT
>IBIOR344-22|Phaneroptera nana|INV04019|Dine|COI-5P|BOLD:AEO7449|OR974798
AACATTATACTTTATTTTCGGAGCATGGGCTGGAATAGTTGGAACTTCCCTCAGCCTACTAATCCGTGCTGAATTAGGTCAACCTGGTTACTTAATTGGTGATGATCAAATTTATAATGTAATTGTAACAGCTCATGCATTTGTAATAATCTTTTTTATAGTAATACCTATTATAATTGGAGGGTTTGGTAATTGATTAGTACCTTTAATATTAGGAGCTCCAGATATAGCCTTCCCTCGAATAAATAACATAAGCTTTTGATTATTACCTCCTTCTTTAACATTATTACTAGCTAGTAGCCTAGTTGAAAACGGAGCAGGTACTGGGTGAACAGTTTACCCTCCCCTTTCTGCAGGTATTGCTCATGGAGGTGCATCAGTAGATTTAGCTATCTTTTCTCTTCACTTAGCTGGTATCTCCTCCATTCTAGGCGCAGTAAACTTTATTACAACCATCATTAATATACGCTCCCCTGGTATATCTTTAGATCAAACACCCTTATTTGTATGATCTGTAGGAATTACTGCTTTACTCCTTTTACTCTCTCTACCAGTTTTAGCAGGTGCTATTACTATATTATTAACAGACCGAAACTTAAATACCTCTTTCTTTGATCCTGCTGGAGGGGGTGATCCAATTCTATACCAACATTTATTT
>IBIOR343-22|Eugryllodes escalerae|INV04015|Dine|COI-5P|BOLD:AEP5287|OR974822
CACACTTTACTTCATTTTTGGAACATGAGCAGGAATAATAGGAACTTCATTGAGTATTTTAATTCGAACAGAACTAGGACAACCAGGGTATTTAATTGGAGATGATCAAACCTACAATGTTATTGTAACCGCTCATGCATTTATCATAATTTTTTTTATAGTAATACCAATTATAATTGGAGGTTTCGGAAATTGATTAGTACCATTAATATTAGGAGCCCCAGATATAGCATTCCCACGAATAAATAACATAAGATTTTGACTCTTACCACCATCATTAACATTACTTTTAATAAGAAGAATAATCGAAAATGGTGTAGGAACTGGATGAACAGTTTATCCCCCTTTATCAGCTAATATTGCACATGCAGGATCATCAGTAGATTTAGCTATTTTCTCTCTCCATTTAGCTGGAATTTCATCAATTCTAGGGGCAGTAAATTTTATTACCACTATAATTAACATACGAACCCCAGGGATAATGCTAGATCAAACACCACTATTTGTTTGAGCAGTAGGAATTACCGCTCTACTTTTATTATTATCTTTACCTGTTTTAGCTGGTGCAATTACTATATTATTGACAGACCGAAATTTAAATACATCATTTTTTGATCCCGCAGGAGGAGGAGACCCCATCTTATATCAACATTTATTT
>IBIOR342-22|Eugryllodes escalerae|INV04014|Dine|COI-5P|BOLD:AEP5287|OR974785
CACACTTTACTTCATTTTTGGAACATGAGCAGGAATAATAGGAACTTCATTGAGTATTTTAATTCGAACAGAACTAGGACAACCAGGGTATTTAATTGGAGATGATCAAACCTACAATGTTATTGTAACCGCTCATGCATTTATCATAATTTTTTTTATAGTAATACCAATTATAATTGGAGGTTTTGGAAATTGATTAGTACCATTAATATTAGGAGCCCCAGATATAGCATTCCCACGAATAAATAACATAAGATTTTGACTCTTACCACCATCATTAACATTACTTTTAATAAGAAGAATAATCGAAAATGGTGTAGGAACTGGATGAACAGTTTATCCCCCTTTATCAGCTAATATTGCACATGCAGGATCATCAGTAGATTTAGCTATTTTCTCTCTCCATTTAGCTGGAATTTCATCAATTCTAGGGGCAGTAAATTTTATTACCACTATAATTAATATACGAACCCCAGGGATAATGTTAGATCAAACACCATTATTTGTTTGAGCAGTAGGAATTACCGCTCTACTTTTATTATTATCTTTACCTGTTTTAGCTGGTGCAATTACTATATTATTGACAGACCGAAATTTAAATACATCATTTTTTGATCCCGCAGGAGGAGGAGACCCCATCTTATATCAACATTTATTT
>IBIOR341-22|Phaneroptera nana|INV04008|Dine|COI-5P|BOLD:AEO7449|OR974667
AACATTATACTTTATTTTCGGAGCATGGGCTGGAATAGTTGGAACTTCTCTCAGCCTACTAATCCGTGCTGAATTAGGTCAACCTGGCTACTTAATTGGTGATGATCAAATTTATAATGTAATTGTAACAGCTCATGCATTTGTAATAATCTTTTTTATAGTAATACCTATTATAATTGGAGGATTTGGTAATTGATTAGTACCTTTAATATTAGGAGCTCCAGATATAGCCTTCCCTCGAATAAATAACATAAGCTTTTGATTATTACCTCCTTCTTTAACATTATTACTAGCTAGTAGCCTAGTTGAAAACGGAGCAGGTACTGGGTGAACAGTTTACCCTCCCCTTTCTGCAGGTATTGCTCATGGAGGTGCATCAGTAGATTTAGCTATCTTTTCTCTTCACTTAGCTGGTATCTCCTCCATTCTAGGCGCAGTAAACTTTATTACAACCATCATTAATATACGCTCCCCTGGTATATCTTTAGATCAAACACCCTTATTTGTATGATCTGTAGGAATTACTACTTTACTCCTTTTACTTTCTCTACCAGTTTTAGCAGGTGCTATTACTATATTATTAACAGACCGAAACTTAAATACCTCTTTCTTTGATCCTGCTGGAGGGGGTGATCCAATTCTATACCAACATTTATTT
>IBIOR340-22|Antaxius spinibrachius|INV04001|Carvalheira|COI-5P|BOLD:AER0568|OR974445
TACATTATACTTCATTTTTGGAGCTTGAGCCGGCATAGTTGGAACATCACTTAGTCTCCTTATTCGTGCTGAACTAGGTCAACCAGGATATTTAATTGGCGACGACCAAATTTATAATGTAATTGTAACAGCTCACGCATTCGTTATAATTTTCTTTATAGTAATACCTATCATGATTGGTGGTTTCGGAAATTGATTAGTCCCATTAATATTAGGAGCACCAGATATGGCATTCCCTCGAATAAATAATATAAGATTTTGATTATTACCACCATCATTAACTCTCTTACTTAGAAGTAGTATAGTGGAAAATGGTGCAGGTACAGGATGAACAGTATACCCTCCTCTATCATCTGGTATTGCTCATGCAGGAGCTTCGGTAGATTTAGCAATTTTCTCTCTACATTTAGCTGGTGTTTCATCTATTTTAGGAGCTGTAAATTTTATTACAACAACTATTAATATGCGAGCTCCAGGAATGTCATTGGATCAAACCCCTTTATTCGTTTGAGCTGTAGCAATCACAGCTCTTCTCTTACTTCTTTCGTTACCAGTTCTTGCTGGTGCTATTACTATATTATTGACAGATCGAAACCTTAATACCTCTTTCTTCGACCCTGCTGGTGGAGGTGATCCTATTCTTTACCAACACTTATTT
>IBIOR339-22|Antaxius spinibrachius|INV04000|Carvalheira|COI-5P|BOLD:AER0568|OR974743
TACATTATACTTCATTTTTGGAGCTTGAGCCGGCATAGTTGGAACATCACTTAGTCTCCTTATTCGTGCTGAACTAGGTCAACCAGGATATTTAATTGGCGACGACCAAATTTATAATGTAATTGTAACAGCTCACGCATTCGTTATAATTTTCTTTATAGTAATACCTATCATGATTGGTGGTTTCGGAAATTGATTAGTCCCATTAATATTAGGAGCACCAGATATGGCATTCCCTCGAATAAATAATATAAGATTTTGATTATTACCACCATCATTAACACTCTTACTTAGAAGTAGTATAGTGGAAAATGGTGCAGGTACAGGATGAACAGTATACCCTCCTCTATCATCTGGTATTGCTCATGCAGGAGCTTCGGTAGATTTAGCAATTTTCTCTCTACATTTAGCTGGTGTTTCATCTATTTTAGGAGCTGTAAATTTTATTACAACAACTATTAATATGCGAGCTCCAGGAATGTCATTGGATCAAACCCCTTTATTCGTTTGAGCTGTAGCAATCACAGCTCTTCTCTTACTTCTTTCGTTACCAGTTCTTGCTGGTGCTATTACTATATTATTGACAGATCGAAACCTTAATACCTCTTTCTTCGACCCTGCTGGTGGAGGTGATCCTATTCTTTACCAACACTTATTT
>IBIOR338-22|Platycleis albopunctata|INV03998|Vale do Rossim|COI-5P|BOLD:AEO6325|OR974784
AACACTATATTTTATTTTTGGAGCTTGAGCAGGTATAGTGGGAACATCCCTCAGTTTACTAATTCGAGCCGAACTTGGTCAACCAGGTTATTTAATTGGAGATGACCAAATTTATAATGTAATTGTTACTGCTCACGCATTTGTGATAATTTTCTTTATAGTAATGCCAATTATAATTGGAGGATTTGGAAATTGACTTGTTCCTTTAATACTTGGAGCCCCAGATATAGCCTTCCCTCGAATAAACAATATAAGATTTTGGCTACTACCTCCATCATTAACACTTCTTCTTAGCAGAAGCCTTATAGAAAGTGGTGCAGGTACTGGTTGAACCGTCTACCCTCCTCTCTCTTCTGGAATTGCCCACGCGGGAGCTTCAGTTGATTTAGCTATTTTCTCACTTCACTTAGCAGGGGTTTCTTCAATTCTAGGTGCCGTGAATTTTATTACTACAACTATTAATATACGTGCTCCGGGGATATCTCTCGATCAAACTCCCTTATTTGTATGAGCTGTAGCTATTACCGCTCTACTACTCCTTCTTTCCTTACCTGTTTTAGCTGGAGCTATTACTATATTATTAACTGACCGAAACCTTAATACCTCCTTCTTCGATCCAGCTGGGGGTGGTGACCCTATTTTATATCAACACCTTTTC
>IBIOR337-22|Antaxius spinibrachius|INV03994|Vale do Rossim|COI-5P|BOLD:AER0568|OR974693
TACATTATACTTCATTTTTGGAGCTTGAGCCGGCATAGTTGGAACATCACTTAGTCTCCTTATTCGTGCTGAACTAGGTCAACCAGGATATTTAATTGGCGACGACCAAATTTATAATGTAATTGTAACAGCTCACGCATTCGTTATAATTTTCTTTATAGTAATACCTATCATGATTGGTGGTTTCGGAAATTGATTAGTCCCATTAATATTAGGAGCACCAGATATGGCATTCCCTCGAATAAATAATATAAGATTTTGATTATTACCACCATCATTAACACTCTTACTTAGAAGTAGTATAGTGGAAAATGGTGCAGGTACAGGATGAACAGTATACCCTCCTCTATCATCTGGTATTGCTCATGCAGGAGCTTCGGTAGATTTAGCAATTTTCTCTCTACATTTAGCTGGTGTTTCATCTATTTTAGGAGCTGTAAATTTTATTACAACAACTATTAATATGCGAGCTCCAGGAATGTCATTAGATCAAACCCCTTTATTCGTTTGAGCTGTAGCAATCACAGCTCTTCTCTTACTTCTTTCGTTACCAGTTCTTGCTGGTGCTATTACTATATTATTGACAGATCGAAACCTTAATACCTCTTTCTTCGACCCTGCTGGTGGAGGTGATCCTATTCTTTACCAACACTTATTT
>IBIOR336-22|Antaxius spinibrachius|INV03993|Vale do Rossim|COI-5P|BOLD:AER0568|OR974712
TACATTATACTTCATTTTTGGAGCTTGAGCCGGCATAGTTGGAACATCACTTAGTCTCCTTATTCGTGCTGAACTAGGTCAACCAGGATATTTAATTGGCGACGACCAAATTTATAATGTAATTGTAACAGCTCACGCATTCGTTATAATTTTCTTTATAGTAATACCTATCATGATTGGTGGTTTCGGAAATTGATTAGTCCCATTAATATTAGGAGCACCAGATATGGCATTCCCTCGAATAAATAATATAAGATTTTGATTATTACCACCATCATTAACACTCTTACTTAGAAGTAGTATAGTGGAAAATGGTGCAGGTACAGGATGAACAGTATACCCTCCTCTATCATCTGGTATTGCTCATGCAGGAGCTTCGGTAGATTTAGCAATTTTCTCTCTACATTTAGCTGGTGTTTCATCTATTTTAGGAGCTGTAAATTTTATTACAACAACTATTAATATGCGAGCCCCAGGAATGTCATTGGATCAAACCCCTTTATTCGTTTGAGCTGTAGCAATCACAGCTCTTCTCTTACTTCTTTCGTTACCAGTTCTTGCTGGTGCTATTACTATATTATTGACAGATCGAAACCTTAATACCTCTTTCTTCGACCCTGCTGGTGGAGGTGATCCTATTCTTTACCAACACTTATTT
>IBIOR335-22|Phaneroptera nana|INV03978|Hydroelectric power plant of Ponte de Jugais|COI-5P|BOLD:AEO7449|OR974650
AACATTATACTTTATTTTCGGAGCATGGGCTGGAATAGTTGGAACTTCTCTTAGCCTACTAATCCGTGCTGAATTAGGTCAACCTGGCTACTTAATTGGTGATGATCAAATTTATAATGTAATTGTAACAGCTCATGCATTTGTAATAATCTTTTTTATAGTAATACCTATTATAATTGGAGGATTTGGTAATTGATTAGTACCTTTAATATTAGGAGCTCCAGATATAGCCTTCCCTCGAATAAATAACATAAGCTTTTGATTATTACCTCCTTCTTTAACATTATTACTAGCTAGTAGCCTAGTTGAAAACGGAGCAGGTACTGGGTGAACAGTTTACCCTCCCCTTTCTGCAGGTATTGCTCATGGAGGTGCATCAGTAGATTTAGCTATCTTTTCTCTTCACTTAGCTGGTATCTCCTCCATTCTAGGCGCAGTAAACTTTATTACAACCATCATTAATATACGCTCCCCTGGTATATCTTTAGATCAAACACCCTTATTTGTATGATCTGTAGGAATTACTGCTTTACTCCTTTTACTTTCTCTACCAGTTTTAGCAGGTGCTATTACTATATTATTAACAGACCGAAACTTAAATACCTCTTTCTTTGATCCTGCTGGAGGGGGTGATCCAATTCTATACCAACATTTATTT
>IBIOR334-22|Phaneroptera nana|INV03968|Hydroelectric power plant of Ponte de Jugais|COI-5P|BOLD:AEO7449|OR974614
AACATTATACTTTATTTTCGGAGCATGGGCTGGAATAGTTGGAACTTCCCTCAGCCTACTAATCCGTGCTGAATTAGGTCAACCTGGTTACTTAATTGGTGATGATCAAATTTATAATGTAATTGTAACAGCTCATGCATTTGTAATAATCTTTTTTATAGTAATACCTATTATAATTGGAGGGTTTGGTAATTGATTAGTACCTTTAATATTAGGAGCTCCAGATATAGCCTTCCCTCGAATAAATAACATAAGCTTTTGATTATTACCTCCTTCTTTAACATTATTACTAGCTAGTAGCCTAGTTGAAAACGGAGCAGGTACTGGGTGAACAGTTTACCCTCCCCTTTCTGCAGGTATTGCTCATGGAGGTGCATCAGTAGATTTAGCTATCTTTTCTCTTCACTTAGCTGGTATCTCCTCCATTCTAGGCGCAGTAAACTTTATTACAACCATCATTAATATACGTTCCCCTGGTATATCTTTAGATCAAACACCCTTATTTGTATGATCTGTAGGAATTACTGCTTTACTCCTTTTACTCTCTCTACCAGTTTTAGCAGGTGCTATTACTATATTATTAACAGACCGAAACTTAAATACCTCTTTCTTTGATCCTGCTGGAGGGGGTGATCCAATTCTATACCAACATTTATTT
>IBIOR333-22|Lluciapomaresius asturiensis|INV03952|Lagoa Comprida|COI-5P|BOLD:AEO6324|OR974672
AACACTATATTTCATTTTTGGTGCATGAGCTGGAATGGTCGGTACATCATTAAGCTTATTAATTCGAGCTGAGTTAGGTCAACCAGGATATTTAATTGGCGATGATCAAATCTACAATGTAATTGTAACCGCTCATGCATTCGTAATAATCTTCTTTATAGTAATGCCCATTATAATTGGAGGATTCGGAAATTGATTAGTGCCTCTTATATTAGGAGCACCTGATATAGCTTTCCCACGAATAAACAACATAAGTTTTTGATTGCTGCCCCCTTCTCTGACACTCTTATTAAGAAGTAGACTAGTGGAAAATGGAGCGGGGACTGGTTGAACAGTCTACCCACCCCTTTCTTCAGGAATTGCTCATGCCGGGGCATCCGTCGATTTAGCTATTTTCTCACTCCACTTAGCTGGAGTTTCTTCTATTTTGGGGGCAGTAAATTTCATTACTACAACTATTAATATACGAGCTCCTGGTATATCTTTAGACCAAACTCCCTTATTTGTTTGATCAGTAGCCATTACAGCCCTACTTTTATTATTATCTCTTCCTGTATTAGCAGGAGCTATTACTATACTCCTAACAGATCGAAATTTAAATACATCCTTCTTTGATCCTGCAGGAGGGGGAGATCCCATTTTATATCAACATTTATTT
>IBIOR332-22|Antaxius spinibrachius|INV03948|Hydroelectric power plant of Ponte de Jugais|COI-5P|BOLD:AER0568|OR974810
TACATTATACTTCATTTTTGGAGCTTGAGCCGGCATAGTTGGAACATCACTTAGTCTTCTTATTCGTGCTGAACTAGGTCAACCAGGATATTTAATTGGCGACGACCAAATTTATAATGTAATTGTAACAGCTCACGCATTCGTTATAATTTTCTTTATAGTAATACCTATCATGATTGGTGGTTTCGGAAATTGATTAGTCCCATTAATATTAGGAGCACCAGATATGGCATTCCCTCGAATAAATAATATAAGATTTTGATTATTACCACCATCATTAACACTCTTACTTAGAAGTAGTATAGTGGAAAATGGTGCAGGTACAGGATGAACAGTATACCCTCCTCTATCATCTGGTATTGCTCATGCAGGAGCTTCGGTAGATTTAGCAATTTTCTCTCTACATTTAGCTGGTGTTTCATCTATTTTAGGAGCTGTAAATTTTATTACAACAACTATTAATATGCGAGCTCCAGGAATGTCATTGGATCAAACCCCTTTATTCGTTTGAGCTGTAGCAATCACAGCTCTTCTCTTACTTCTTTCGTTACCAGTTCTTGCTGGTGCTATTACTATATTATTGACAGATCGAAACCTTAATACCTCTTTCTTCGACCCTGCTGGTGGAGGTGATCCTATTCTTTACCAACACTTATTT
>IBIOR331-22|Chorthippus binotatus|INV03941|Vale do Rossim|COI-5P|BOLD:AAC5779|OR974519
AACTTTATATTTTTTATTTGGAGCATGAGCTGGAATAGTAGGTACATCAATAAGAATAATTATTCGTGCAGAACTTGGACAACCAGGATCCATAATTGGAGATGATCAAATCTATAATGTTATTATTACAGCACATGCATTTGTAATAATTTTCTTCATAGTAATACCTATTATAATTGGAGGATTCGGTAATTGACTGGTTCCACTAATAATCGGAGCACCAGATATAGCTTTTCCACGAATAAATAACATAAGTTTTTGACTTTTACCACCATCATTAACTCTTTTAATTGCATCATCAATAGTAGATAATGGTGCAGGAACTGGATGAACAGTTTATCCCCCTCTCGCAGGAGCAATCGCACATGGAGGAGGATCAGTAGACCTGGCTATTTTTTCATTACATTTAGCAGGTGTTTCATCAATTTTAGGAGCAGTTAATTTCATTACAACTACAATCAATATACGGTCGGAAAGAATAACACTAGATCAAACACCACTATTTGTCTGATCAGTAGCAATTACAGCACTTCTATTACTATTATCATTACCGGTACTAGCAGGAGCAATTACTATATTATTAACTGATCGAAATTTAAATACTTCGTTCTTTGACCCTGCAGGTGGTGGAGATCCAATCCTTTATCAACATTTATTT
>IBIOR330-22|Petaloptila galaica|INV03938|Campus Agrario de Vairao|COI-5P|BOLD:AEO7506|OR974702
AACACTATATTTCATTTTCGGTGCATGATCGGGAATAGTAGGAACATCACTGAGAATTTTAATTCGAACTGAATTAGGTCAACCTGGATACCTAATTGGAGATGACCAAACATATAATGTTATTGTTACTGCACACGCTTTTATTATAATTTTCTTTATAGTAATGCCAATTATAATTGGAGGTTTTGGGAATTGATTAGTTCCTTTAATATTAGCCGCTCCTGATATAGCCTTTCCCCGAATAAACAATATAAGATTCTGGCTACTACCACCTTCATTAACCCTTCTTCTAACTAGAAGAATAGTTGAAAGTGGTGCAGGCACCGGTTGAACAGTATACCCCCCACTATCTTCAGGAATTGCACATGCAGGAGGATCTGTAGACCTAGCAATCTTCTCCCTACATCTTGCAGGCATTTCCTCCATTTTAGGTGCTGTAAACTTCATTACCACCATAATTAACATACGCAGACCAGGCATAACACTAGATCAAACCCCCTTATTTGTTTGGTCAGTAGGTATCACAGCCCTCTTACTCTTATTATCACTTCCTGTTTTAGCCGGTGCCATTACAATACTATTAACAGACCGAAATCTAAATACTTCCTTCTTTGATCCTGCAGGGGGAGGCGACCCTATCCTTTATCAACATCTATTC
>IBIOR329-22|Nemobius sylvestris|INV03759|Quinta do Zacarias|COI-5P|BOLD:AAC3438|OR974769
AACCTTATATTTTATTTTCGGAGCTTGAGCAGGAATAGTAGGTACCTCATTAAGAATATTAATTCGAACCGAGCTAGGCCAACCTGGTTACTTAATTGGAAATGACCAAATTTATAATGTAATTGTTACAGCTCATGCTTTTGTAATAATTTTCTTCATAGTAATACCAATCATAATTGGGGGATTTGGAAACTGACTTGTTCCCTTAATACTAGGAGCCCCAGATATAGCCTTTCCACGAATAAATAACATAAGATTTTGATTACTTCCTCCTTCTTTAACCTTATTATTATCCAGAAGATTAGTAGAAAATGGAGCAGGAACTGGATGAACAGTTTATCCCCCTTTATCTTCAAGAATTGCACATGCTGGGGCATCTGTAGATATAGCAATTTTCTCCCTTCATTTAGCAGGTATTTCATCAATTCTAGGGGCTATTAACTTTATCACCACAATAATTAATATACGAACCCCTAAAATATCTCTTGATCAAACCCCTTTATTTGTTTGATCAGTAGGAATTACTGCTCTTCTCCTTTTATTGTCCCTCCCCGTTCTAGCAGGAGCAATTACTATACTATTAACAGACCGAAACCTTAACACTTCATTTTTTGACCCAGCGGGAGGAGGAGACCCTATTCTTTATCAACATTTATTT
>IBIOR328-22|Nemobius sylvestris|INV03758|Quinta do Zacarias|COI-5P|BOLD:AAC3438|OR974675
AACCTTATATTTTATTTTCGGAGCTTGAGCAGGAATAGTAGGTACCTCATTAAGAATATTAATTCGAACCGAGCTAGGCCAACCTGGTTACTTAATTGGAAATGACCAAATTTATAATGTAATTGTTACAGCTCATGCTTTTGTAATAATTTTCTTCATAGTAATACCAATCATAATTGGGGGATTTGGAAACTGACTTGTTCCCTTAATACTAGGAGCCCCAGATATAGCCTTTCCACGAATAAATAACATAAGATTTTGATTACTTCCTCCTTCTTTAACCTTATTATTATCCAGAAGATTAGTAGAAAATGGAGCAGGAACTGGATGAACAGTTTATCCCCCTTTATCTTCAAGAATTGCACATGCTGGGGCATCTGTAGATATAGCAATTTTCTCCCTTCATTTAGCAGGTATTTCATCAATTCTAGGGGCTATTAACTTTATCACCACAATAATTAATATACGAACCCCTAAAATATCTCTTGATCAAACCCCTTTATTTGTTTGATCAGTAGGAATTACTGCTCTTCTCCTTTTATTGTCCCTCCCCGTTCTAGCAGGAGCAATTACTATACTATTAACAGACCGAAACCTTAACACTTCATTTTTTGACCCAGCGGGAGGAGGAGACCCTATTCTTTATCAACATTTATTT
>IBIOR327-22|Gryllus bimaculatus|INV03744|Ribeira do Mosteiro (ponte da calcada)|COI-5P|BOLD:ABX6319|OR974739
AACATTATATTTCATTTTTGGAGCTTGAGCTGGTATAGTAGGCACATCACTAAGAATTTTAATCCGGACAGAACTAGGACAACCAGGTTATTTAATTGGAGATGATCAAACTTATAATGTTATTGTAACCGCACATGCATTCATCATAATCTTCTTTATAGTTATACCTATTATAATTGGAGGATTTGGAAATTGATTAGTACCATTAATATTAGGAGCTCCTGATATAGCATTTCCTCGAATAAATAACATAAGATTTTGACTTTTACCTCCATCATTAACCCTTTTATTAACCAGAAGAATAGTTGAAAATGGTGCAGGAACAGGATGAACAGTTTATCCACCTCTATCAACAGGAATTGCTCATGCAGGAGCATCCGTTGACTTAGCAATTTTTTCATTACATTTAGCGGGAATTTCCTCAATTCTAGGAGCTGTAAACTTTATTACCACTATAATTAATATACGAGCACCAGGAATATCACTGGATCAAACACCATTATTTGTTTGAGCAGTTGGAATTACAGCCCTTTTATTATTATTATCATTACCAGTTCTAGCCGGTGCTATTACCATATTATTAACAGACCGAAATTTAAATACATCATTTTTTGATCCCGCAGGAGGAGGAGATCCAATTTTATATCAACATTTATTT
>IBIOR326-22|Acrotylus patruelis|INV03740|Ribeira do Mosteiro (ponte da calcada)|COI-5P|BOLD:AAJ6293|OR974601
TACATTATATTTTATATTTGGAGCATGAGCAGGGATAGTTGGAACGTCAATAAGAATAATTATTCGTGCAGAACTAGGACAACCAGGATCTATAATTGGAGACGATCAAATTTATAATGTAATTATTACAGCCCACGCATTTGTTATAATTTTCTTCATAGTTATACCAATTATAATTGGAGGATTCGGAAACTGACTTGTACCATTAATAATTGGTGCACCAGATATAGCATTTCCACGAATAAATAACATAAGATTTTGACTTCTACCCCCATCACTGACTCTTCTCCTTCTATCCTCTATAGTGGATGGCGGGGCTGGTACAGGATGGACAGTTTACCCCCCACTTGCAGGAGCAATCGCTCACGGAGGGGCATCCGTAGACCTAGCCATCTTCTCATTACATTTAGCAGGTGTATCTTCAATTCTAGGAGCAGTAAATTTCATTACAACAGCAATTAATATACGATCAGACAATATAACAATAGATCAAACACCTTTATTTGTTTGATCAGTAGCCATTACAGCTCTATTACTATTACTATCATTACCAGTACTTGCAGGAGCAATTACTATATTATTAACAGATCGAAACCTTAATACCTCATTCTTTGATCCAGCTGGAGGGGGAGACCCAATTCTATATCAACACCTATTT
>IBIOR325-22|Pteronemobius lineolatus|INV03739|Ribeira do Mosteiro (ponte da calcada)|COI-5P|BOLD:AEO6935|OR974731
AACTCTTTATTTTATCTTTGGTGCATGATCTGCAATAGTAGGAACCTCTCTAAGAATTTTAATCCGAACAGAATTAGGTCAACCAGGTTCCTTAATTGGAGATGACCAAATTTATAATGTAATTGTTACCGCCCACGCTTTTGTTATAATTTTTTTTATAGTAATACCAATTATAATTGGTGGATTCGGAAACTGGTTAGTTCCACTTATATTAGGAGCTCCTGATATAGCATTTCCTCGAATAAATAATATGAGCTTCTGACTTCTTCCCCCATCTCTTACTTTACTCTTATCAAGCAGCCTAGTAGAAAACGGGGCAGGTACAGGATGAACAGTATACCCTCCTCTTTCATCCTTAATCTCCCATAGAGGTTCATCAGTAGATTTAGCTATCTTCTCTCTTCATCTTGCTGGTATTTCCTCAATTCTAGGTGCTGTTAATTTTATTACTACCATAATTAATATGCGTGCTCCCAATATAACCTTAGATCAAACACCTTTATTTGTTTGAGCTGTTGGTATTACTGCTCTTCTCCTATTACTTTCATTACCTGTTCTAGCAGGAGCTATCACCATATTATTAACAGACCGAAATCTAAATACCTCATTTTTTGACCCTGCAGGGGGTGGTGACCCTATTTTATATCAACATCTATTT
>IBIOR323-22|Chorthippus jucundus|INV03734|Fonte Santa|COI-5P|BOLD:AER0035|OR974582
AACCTTATATTTTTTATTTGGAGCATGAGCCGGAATAATAGGTACATCGATAAGAATAATTATTCGTGTAGAACTTGGACAACCAGGATCTATAATTGGAGATGATCAAATCTATAATGTTGTTATTACAGCACATGCATTTGTAATAATTTTCTTCATGGTAATACCTATTATAATTGGAGGATTTGGTAATTGACTAGTTCCATTAATAATTGGAGCACCAGATATGGCTTTTCCACGAATAAATAACATAAGTTTTTGACTTTTACCACCATCATTAACTCTTTTAATTGTGTCATCAATAATAGATAGTGGTGTAGGAACAGGATGAACAGTTTACCCCCCTCTTGCAGGGGTAATTACACATAGAGGAAGATCAGTAGACCTAGCCATCTTTTCATTACATTTAGCAGGTGTTTCATCAATTTTAGGGGCAATTAATTTCATTACAACTGTAATTAATATACGGTCGGAAAGAATAACACTAGATCAAACACCACTATTTGTCTGATCAGTAGTAATTACAGCACTCCTACTACTATTATCATTACCAGTTCTAGCCGGAGCAATTACCATACTATTAACTGATCGAAATTTAAATACCTCATTCTTTGATCCTGCGGGTGGTGGAGACCCAATTCTTTATCAACATTTATTT
>IBIOR321-22|Tetrix ceperoi|INV03714|Paco, Barragem de Prada|COI-5P|BOLD:AAF1605|OR974591
AACTCTATACTTTATTTTCGGAGCATGGGCAGGTTTAGTGGGTACAGCATTAAGAATAATTATCCGAATAGAATTAAGAACACCAGGGCATTTAATTAATGACGATCAAATCTATAATGTAGTAGTAACAGCTCACGCATTTATTATAATTTTCTTCATAGTTATACCAATTATAATCGGGGGATTTGGTAACTGATTAGTCCCATTAATAATCGGAGCACCAGATATAGCATTCCCGCGAATAAATAATATAAGATTTTGATTATTACCTCCATCACTTATACTATTAATTTCAAGTAGAATTGTAGATTCAGGAGTAGGAACTGGTTGAACTGTTTACCCTCCTTTAGCAGGCCCCATTGCCCACAGAGGAGCAGCTGTAGACTTAGCTATTTTTTCATTACACCTTGCAGGAGCAAGCTCAATCTTGGGGGCCATCAATTTTATTACCACCACCATCAATATAAAAGCCCCAGAAATAAATATAGACCAACTACCGCTATTTGTATGATCAGTGATAATTACTGCAATCCTACTTCTATTATCATTACCTGTATTAGCAGGAGCTATTACAATACTCTTAACTGATCGAAATCTTAACACCTCCTTTTTCGACCCGGCAGGCGGAGGTGATCCCATTCTTTACCAACACTTATTT
>IBIOR319-22|Pseudochorthippus parallelus|INV03712|Cova da Lua|COI-5P|BOLD:AAC3399|OR974527
AACCTTATACTTTATATTTGGGGCATGAGCAGGAATAATAGGAACATCAATAAGCATAATTATTCGTGCAGAACTTGGACAACCAGGTTCCCTTATTGGAGATGATCAAATTTATAATGTTATCATTACAGCTCATGCATTTGTGATGATTTTCTTTATAGTGATACCTATTATAATTGGTGGATTTGGTAATTGACTAGTACCATTAATAATTGGAGCACCAGATATGGCTTTCCCACGAATAAATAACATAAGTTTTTGATTACTACCACCATCATTAACCCTTTTAATCGCATCATCTATAATGGATAATGGTGCAGGAACAGGATGAACAGTTTACCCTCCACTTGCCGGGGCAATTGCCCATGGTGGAAGATCAGTAGATCTAGCTATTTTCTCATTACATCTAGCCGGTGTTTCATCTATTTTAGGAGCAGTAAACTTTATTACAACAGCAATTAATATACGGTCAGAAAGAATAACACTGGATCAAACACCATTGTTTGTTTGATCTGTAGCAATTACAGCACTTTTATTATTACTATCATTACCGGTTTTAGCAGGAGCAATTACTATATTATTAACTGATCGAAATTTAAATACATCATTCTTTGACCCAGCTGGAGGTGGAGACCCAATTCTTTACCAACATTTATTT
>IBIOR318-22|Sphingonotus lluciapomaresi|INV03711|Vimioso N6|COI-5P|BOLD:AEI2886|OR974624
AACCCTATACTTTATATTTGGTGCATGAGCAGGAATAGTAGGAACATCAATAAGTATAATTATTCGAGCAGAACTAGGACAACCAGGATCTATAATTGGAGATGATCAAATCTATAATGTCATTATTACAGCACACGCATTTGTTATAATTTTCTTTATGGTCATGCCAATCATAATTGGAGGATTTGGAAATTGATTAGTACCACTAATAATTGGTGCACCAGATATAGCATTTCCACGAATAAACAATATAAGATTCTGATTACTACCACCGTCACTAATCCTTCTGCTTTCATCTTCAATGGTAGATAGCGGAGCTGGCACAGGTTGAACAGTTTACCCCCCACTCGCTGGGGCCATTGCACATGGGGGTGCATCCGTAGACCTAGCCATTTTCTCATTACATCTAGCAGGTATTTCATCAATTCTAGGAGCAGTAAACTTTATTACAACAGCAATCAATATACGATCAGATAGTATAACTATAGACCAAACACCATTATTTGTATGATCAGTAGCCATTACAGCTCTATTACTTTTACTATCACTACCTGTCTTAGCAGGAGCAATTACAATACTATTAACTGACCGAAACTTAAATACATCATTTTTTGACCCTGCAGGAGGAGGAGATCCAATCCTTTATCAACATTTATTC
>IBIOR317-22|Gryllomorpha uclensis|INV03710|Vimioso N6|COI-5P|BOLD:AEP5098|OR974418
AACATTATATTTTATTTTTGGGGCATGAGCAGGAATAGTAGGAACATCCTTAAGAATTTTAATCCGCACAGAATTAGGACAACCTGGATTCCTAATTGGAGATGATCAAACTTACAACGTAATTGTAACAGCACACGCTTTTGTTATAATCTTTTTTATAGTTATACCGATTATAATTGGAGGGTTTGGAAATTGACTAGTCCCCCTAATACTTGGAGCTCCAGATATAGCCTTCCCACGAATAAATAATATGAGATTTTGATTATTACCCCCATCTTTAATCCTTCTATTATCTAGAAGAATGGTTGAAAGTGGGGCAGGAACCGGATGAACAGTGTATCCACCATTATCTTCAGGAATCGCTCATGCTGGAGCATCTGTAGATCTAGCCATTTTTTCTCTTCATCTAGCAGGTATTTCCTCTATTCTAGGAGCAGTTAATTTTATTACTACCATGATTAATATACGCAGACCAGGAATAACCCTAGATCAAACTCCACTATTCGTTTGGGCAGTTGGTATTACTGCACTTCTTCTCTTGCTTTCACTACCTGTTTTAGCAGGTGCCATTACTATATTATTAACAGACCGAAATCTTAATACCTCATTTTTCGACCCAGCAGGTGGAGGAGATCCAATCTTATACCAACATCTATTT
>IBIOR316-22|Sphingonotus lluciapomaresi|INV03709|Vimioso N6|COI-5P|BOLD:AEI2886|OR974433
AACCCTATACTTTATATTTGGTGCATGAGCAGGAATAGTAGGAACATCAATAAGTATAATTATTCGAGCAGAACTAGGACAACCAGGATCTATAATTGGAGATGATCAAATCTATAATGTCATTATTACAGCACACGCATTTGTTATAATTTTCTTTATGGTCATGCCAATCATAATTGGAGGATTTGGAAATTGATTAGTACCACTAATAATTGGTGCACCAGATATAGCATTTCCACGAATAAACAATATAAGATTCTGATTATTACCACCGTCACTAATCCTTCTGCTTTCATCTTCAATGGTAGATAGTGGAGCTGGCACAGGTTGAACAGTTTACCCCCCACTCGCTGGGGCCATTGCACATGGGGGTGCATCCGTAGACCTAGCCATTTTCTCATTACATCTAGCAGGTATTTCATCAATTCTAGGAGCAGTAAACTTTATTACAACAGCAATCAATATACGATCAGATAGTATAACTATAGACCAAACACCATTATTTGTATGATCAGTAGCCATTACAGCTCTATTACTTTTACTATCACTACCTGTCTTAGCAGGAGCAATTACAATACTATTAACTGACCGAAACTTAAATACATCATTTTTTGACCCTGCAGGAGGAGGAGATCCAATCCTTTATCAACATTTATTC
>IBIOR315-22|Petaloptila galaica|INV03671|Dine|COI-5P|BOLD:AEO7506|OR974503
AACACTATATTTCATTTTCGGTGCATGATCGGGAATAGTAGGAACATCACTGAGAATTTTAATTCGAACTGAATTAGGTCAACCTGGATACCTAATTGGAGATGACCAAACATATAATGTTATTGTTACTGCACACGCTTTTATTATAATTTTCTTTATAGTAATGCCAATTATAATTGGAGGTTTTGGGAATTGATTAGTTCCTTTAATATTAGCCGCTCCTGATATAGCCTTTCCCCGAATAAACAATATAAGATTCTGGCTACTACCACCTTCATTAACCCTTCTTCTAACTAGAAGAATAGTTGAAAGTGGTGCAGGCACCGGTTGAACAGTATACCCCCCACTATCTTCAGGAATTGCACATGCAGGAGGATCTGTAGACCTAGCAATCTTCTCCCTACATCTTGCAGGCATTTCCTCCATTTTAGGTGCTGTAAACTTCATTACCACCATAATTAACATACGCAGACCAGGCATAACACTAGATCAAACCCCCTTATTTGTTTGGTCAGTAGGTATCACAGCCCTCTTACTCTTATTATCACTTCCTGTTTTAGCCGGTGCCATTACAATACTATTAACAGACCGAAATCTAAATACTTCCTTCTTTGATCCTGCAGGGGGAGGCGACCCTATCCTTTATCAACATCTATTC
>IBIOR314-22|Calliptamus barbarus|INV03646|Franca|COI-5P|BOLD:ACQ0538|OR974580
TACTTTATATTTTCTATTTGGAGCGTGGGCTGGAATAGTAGGAACATCAATAAGTATACTTATTCGTGCAGAACTTGGTCAACCAGGATCTTTAATTGGAGATGATCAAATTTATAATGTTATCATTACAGCTCATGCATTTGTAATAATTTTCTTTATAGTTATACCAATTATAATTGGTGGATTTGGTAATTGACTTGTACCATTAATAATTGGAGCACCTGATATAGCATTCCCTCGAATAAATAACATAAGTTTTTGATTACTACCACCTTCATTAACCCTCCTCCTAATATCTTCCATAGTAGATAATGGTGCTGGCACTGGTTGAACAGTTTACCCACCACTTGCAGGAGCAATTGCCCACGGGGGAGCATCGGTAGACTTAGCTATTTTCTCACTACACCTTGCTGGTGTATCTTCAATCCTAGGAGCAGTAAATTTTATTACAACAGCAATTAATATACGATCAGAGAGTATAACCTTAGATCAAACACCATTATTTGTTTGATCGGTAGCCATTACAGCACTATTATTACTCCTATCATTACCAGTACTTGCAGGAGCAATTACTATATTATTAACTGACCGAAACCTTAATACATCATTCTTTGACCCTGCTGGGGGTGGAGATCCTATTCTTTACCAACATCTATTT
>IBIOR313-22|Dociostaurus jagoi|INV03628|Franca|COI-5P|BOLD:ADT8663|OR974808
TACTTTATACTTTATATTTGGAGCATGAGCTGGAATAGTAGGAACATCAATAAGTATAATTATTCGGGCAGAATTAGGTCAACCTGGATCATTAATTGGAGATGATCAAATTTACAACGTAATTATTACAGCCCACGCATTTGTAATAATTTTCTTTATAGTAATGCCTATTATAATTGGGGGTTTTGGTAATTGACTTGTACCATTAATAATTGGAGCACCGGATATAGCATTTCCTCGAATAAACAATATAAGCTTCTGACTATTACCACCATCATTAACCCTTCTATTAACTTCCTCAATAGTTGATAGAGGTGCCGGTACAGGGTGAACAGTCTACCCCCCACTTGCAGGAGCAATTGCTCATGGTGGAGCTTCAGTAGATCTAGCTATTTTTTCACTTCACCTTGCAGGTGTCTCATCAATTCTTGGAGCAGTAAACTTTATTACAACAGCAATTAATATACGATCAGAAAGAATAACACTTGACCAAACACCTTTATTTGTTTGGTCAGTAGCAATTACGGCATTACTTTTATTACTTTCACTACCAGTATTAGCTGGTGCAATTACAATACTATTAACTGATCGAAACTTAAATACCTCATTCTTCGATCCTGCTGGAGGAGGTGATCCAATTCTATATCAACACTTATTC
>IBIOR312-22|Gryllomorpha uclensis|INV03607|Vimioso|COI-5P|BOLD:AEP5098|OR974685
AACATTATATTTTATTTTTGGAGCATGAGCAGGAATAGTAGGAACATCCTTAAGAATTTTAATCCGCACAGAATTAGGACAACCTGGATTCCTAATTGGAGATGATCAAACTTACAACGTAATTGTAACAGCACACGCTTTTGTTATAATCTTTTTTATAGTTATACCGATTATAATTGGAGGGTTTGGAAATTGACTAGTCCCCCTAATACTTGGAGCTCCAGATATAGCCTTCCCACGAATAAATAATATGAGATTTTGATTATTACCCCCATCTTTAATCCTTCTATTATCTAGAAGAATGGTTGAAAGTGGGGCAGGAACCGGATGAACAGTGTATCCACCATTATCTTCAGGAATCGCTCATGCTGGAGCATCTGTAGATCTAGCCATTTTTTCTCTTCATCTAGCAGGTATTTCCTCTATTCTAGGAGCAGTTAATTTTATTACTACCATGATTAATATACGCAGACCAGGAATAACCCTAGATCAAACTCCACTATTCGTTTGGGCAGTTGGTATTACTGCACTTCTTCTCTTGCTTTCACTACCTGTTTTAGCAGGTGCCATTACTATATTATTAACAGACCGAAATCTTAATACCTCATTTTTCGACCCAGCAGGTGGAGGAGATCCAATCTTATACCAACATCTATTT
>IBIOR311-22|Euchorthippus elegantulus|INV03557|Quinta do Zacarias|COI-5P|BOLD:ADJ5172|OR974428
AACCTTATATTTTTTATTTGGAGCTTGATCTGGAATAGTAGGAACATCAATAAGTATAATTATTCGTGCAGAATTAGGACAACCCGGGTATCTAATTGGAGATGATCAAATTTATAATGTAATCATTACAGCTCACGCATTTGTAATAATTTTCTTTATAGTAATACCTATCATAATTGGAGGATTTGGTAATTGATTAGTACCATTAATAATTGGAGCCCCAGATATAGCATTTCCTCGAATAAATAACATAAGCTTTTGATTACTACCTCCATCATTAACATTATTAATTACATCATCAATAATTGATAGAGGTGTAGGTACTGGATGGACAGTTTACCCTCCACTAGCAGGGGCAATTGCCCATGGAGGAACTTCAGTTGATTTAGCTATTTTTTCATTGCATTTAGCAGGTATTTCATCAATTTTAGGAGCAGTAAACTTTATTACAACAGCAATTAATATACGGTCAGAAAGAATAACACTGGAACAAACACCACTATTCGTTTGATCTGTAGCAATTACAGCTCTACTACTACTATTATCCTTACCAGTTTTAGCAGGAGCAATTACAATACTATTAACTGACCGAAATCTAAACACATCATTCTTTGACCCTGCTGGTGGAGGAGATCCAATTCTTTATCAACACTTATTC
>IBIOR310-22|Dociostaurus jagoi|INV03556|Quinta do Zacarias|COI-5P|BOLD:ADT8663|OR974495
TACTTTATACTTTATATTTGGAGCATGAGCTGGAATAGTAGGAACATCAATAAGTATAATTATTCGGGCAGAATTAGGTCAACCTGGATCATTAATTGGAGATGATCAAATTTACAACGTAATTATTACAGCCCACGCATTTGTAATAATTTTCTTTATAGTAATGCCTATTATAATTGGGGGTTTTGGTAATTGACTTGTACCATTAATAATTGGAGCACCGGATATAGCATTTCCTCGAATAAACAATATAAGCTTCTGACTATTACCACCATCATTAACCCTTCTATTAACTTCCTCAATAGTTGATAGAGGTGCCGGTACAGGGTGAACAGTCTACCCCCCACTTGCAGGAGCAATTGCTCATGGTGGAGCTTCAGTAGATCTAGCTATTTTTTCACTTCACCTTGCAGGTGTCTCATCAATTCTTGGAGCAGTAAACTTTATTACAACAGCAATTAATATACGATCAGAAAGAATAACACTTGACCAAACACCTTTATTTGTTTGGTCAGTAGCAATTACGGCATTACTTTTATTACTTTCACTACCAGTATTAGCTGGTGCAATTACAATACTATTAACTGATCGAAACTTAAATACCTCATTCTTCGATCCTGCTGGAGGAGGTGATCCAATTCTATATCAACACTTATTC
>IBIOR309-22|Dociostaurus jagoi|INV03547|Quinta do Zacarias|COI-5P|BOLD:ADT8663|OR974585
TACTTTATACTTTATATTTGGAGCATGAGCTGGAATAGTAGGAACATCAATAAGTATAATTATTCGGGCAGAATTAGGTCAACCTGGATCATTAATTGGAGATGATCAAATTTACAACGTAATTATTACAGCCCACGCATTTGTAATAATTTTCTTTATAGTAATGCCTATTATAATTGGGGGTTTTGGTAATTGACTTGTACCATTAATAATTGGAGCACCGGATATAGCATTTCCTCGAATAAACAATATAAGCTTCTGACTATTACCACCATCATTAACCCTTCTATTAACTTCCTCAATAGTTGATAGAGGTGCCGGTACAGGGTGAACAGTCTACCCCCCACTTGCAGGAGCAATTGCTCATGGTGGAGCTTCAGTAGATCTAGCTATTTTTTCACTTCACCTTGCAGGTGTCTCATCAATTCTTGGAGCAGTAAACTTTATTACAACAGCAATTAATATACGATCAGAAAGAATAACACTTGACCAAACACCTTTATTTGTTTGGTCAGTAGCAATTACGGCATTACTTTTATTACTTTCACTACCAGTATTAGCTGGTGCAATTACAATACTATTAACTGATCGAAACCTAAATACCTCATTCTTCGATCCTGCTGGAGGAGGTGATCCAATTCTATATCAACACTTATTC
>IBIOR308-22|Dociostaurus jagoi|INV03536|Quinta do Zacarias|COI-5P|BOLD:ADT8663|OR974516
TACTTTATACTTTATATTTGGAGCATGAGCTGGAATAGTAGGAACATCAATAAGTATAATTATTCGGGCAGAATTAGGTCAACCTGGATCATTAATTGGAGATGATCAAATTTACAACGTAATTATTACAGCCCACGCATTTGTAATAATTTTCTTTATAGTAATGCCTATTATAATTGGGGGTTTTGGTAATTGACTTGTACCATTAATAATTGGAGCACCGGATATAGCATTTCCTCGAATAAACAATATAAGCTTCTGACTATTACCACCATCATTAACCCTTCTATTAACTTCCTCAATAGTTGATAGAGGTGCCGGTACAGGGTGAACAGTCTACCCCCCACTTGCAGGAGCAATTGCTCATGGTGGAGCTTCAGTAGATCTAGCTATTTTTTCACTTCACCTTGCAGGTGTCTCATCAATTCTTGGAGCAGTAAACTTTATTACAACAGCAATTAATATACGATCAGAAAGAATAACACTTGACCAAACACCTTTATTTGTTTGGTCAGTAGCAATTACGGCATTACTTTTATTACTTTCACTACCAGTATTAGCTGGTGCAATTACAATACTATTAACTGATCGAAACTTAAATACCTCATTCTTCGATCCTGCTGGAGGAGGTGATCCAATTCTATATCAACACTTATTC
>IBIOR307-22|Lluciapomaresius asturiensis|INV03388|Near Vale Rossim|COI-5P|BOLD:AEO6324|OR974819
AACACTATATTTCATTTTTGGTGCATGAGCTGGAATGGTCGGTACATCATTAAGCTTATTAATTCGAGCTGAGTTAGGTCAACCAGGATATTTAATTGGCGATGATCAAATCTACAATGTAATTGTAACCGCTCATGCATTCGTAATAATCTTCTTTATAGTAATGCCCATTATAATTGGAGGATTCGGAAATTGATTAGTGCCTCTTATATTAGGAGCACCTGATATAGCTTTCCCACGAATAAACAACATAAGTTTTTGATTGCTGCCCCCTTCTCTGACACTTTTATTAAGAAGTAGACTAGTGGAAAATGGAACGGGGACTGGTTGAACAGTCTACCCACCCCTTTCTTCAGGAATTGCTCATGCCGGGGCATCCGTCGATTTAGCTATTTTCTCACTCCACTTAGCTGGAGTTTCTTCTATTTTGGGGGCAGTAAATTTCATTACTACAACTATTAATATACGAGCTCCTGGTATATCTTTAGACCAAACTCCCTTATTTGTTTGATCAGTAGCCATTACAGCCCTACTTTTATTATTATCTCTTCCTGTATTAGCAGGAGCTATTACTATACTCCTAACAGATCGAAATTTAAATACATCCTTCTTTGATCCTGCAGGAGGGGGAGATCCCATTTTATATCAACATTTATTT
>IBIOR306-22|Pezotettix giornae|INV03278|Quinta do Zacarias|COI-5P|BOLD:AEO7436|OR974802
TACTTTATACTTTTTATTTGGTGCATGGGCTGGAATAGTGGGAACATCAATAAGATTAATTATTCGGGCTGAATTAGGTCAACCAGGATCATTAATTAGAGATGACCAAATTTATAATGTAATTATTACAGCACATGCATTTGTAATAATTTTCTTTATAGTAATACCTATTATAATTGGTGGATTTGGGAATTGACTTGTTCCATTAATAATTGGAGCACCTGATATAGCTTTTCCCCGAATAAATAATATAAGTTTTTGATTATTACCACCATCTTTAACCCTTCTTCTTACATCTTCTATAGTGGATAATGGAGCTGGGACAGGGTGAACAGTTTACCCCCCACTTGCAGGTGCAATTGCACATGGAGGTGCTTCAGTTGATTTAGCTATTTTTTCACTTCATTTAGCTGGTGTTTCATCAATTCTAGGTGCAGTTAATTTCATTACAACAGCAATTAATATACGATCAGAAAGAATAACTTTAGATCAAACCCCTTTATTTGTTTGATCAGTTGCTATTACTGCCCTACTTTTACTATTATCCCTTCCAGTTTTAGCTGGAGCTATTACTATATTATTAACAGACCGAAATCTAAATACTTCTTTCTTTGATCCTGCTGGAGGAGGAGATCCAATTCTATATCAACATTTATTT
>IBIOR305-22|Petaloptila fermini|INV03265|2 km East of Ansiao|COI-5P|BOLD:AEO7507|OR974537
AACACTATATTTCATTTTTGGTGCATGATCAGGAATAGTAGGAACATCATTAAGAATCTTAATTCGAACTGAACTAGGCCAACCGGGGTATCTAATTGGAGATGATCAAACATACAATGTTATTGTCACTGCACACGCCTTTGTTATAATCTTCTTCATAGTAATACCAATCATAATTGGAGGTTTTGGAAACTGATTAGTCCCCTTGATATTAGCCGCTCCTGATATAGCCTTCCCTCGAATAAATAACATAAGATTCTGATTGCTACCCCCTTCACTAACCCTCCTTCTAACTAGAAGAATAGTTGAAAGTGGTGCAGGTACTGGTTGAACAGTATACCCCCCCTTATCCTCAGGTATTGCACATGCAGGGGGATCTGTAGACCTAGCAATTTTCTCCCTTCACCTTGCAGGCATTTCCTCCATTCTAGGTGCCGTAAACTTTATCACTACCATAATCAATATACGCAGACCAGGTATAACACTAGATCAAACCCCTTTATTTGTCTGGTCAGTAGGTATCACAGCCCTTTTACTCTTATTATCCCTTCCTGTTTTAGCCGGCGCTATTACGATACTATTAACAGATCGAAACCTTAATACCTCCTTCTTTGATCCTGCTGGAGGGGGAGACCCTATCTTATATCAACACCTATTT
>IBIOR304-22|Petaloptila fermini|INV03264|Barroca, Alcaria|COI-5P|BOLD:AEO7507|OR974557
AACACTATATTTCATTTTTGGTGCATGATCAGGAATAGTAGGAACATCATTAAGAATCTTAATTCGAACTGAACTAGGCCAACCGGGGTATCTAATTGGAGATGATCAAACATACAATGTTATTGTCACTGCACACGCCTTTGTTATAATCTTCTTCATAGTAATACCAATCATAATTGGAGGTTTTGGAAACTGATTAGTCCCCTTGATATTAGCCGCTCCTGATATAGCCTTCCCTCGAATAAATAACATAAGATTCTGATTGCTACCCCCTTCACTAACCCTCCTTCTAACTAGAAGAATAGTTGAAAGTGGTGCAGGTACTGGTTGAACAGTATACCCCCCCTTATCCTCAGGTATTGCACATGCAGGGGGATCTGTAGACCTAGCAATTTTCTCCCTTCACCTTGCAGGCATTTCCTCCATTCTAGGTGCCGTAAACTTTATCACTACCATAATCAATATACGCAGACCAGGTATAACACTAGATCAAACCCCTTTATTTGTCTGGTCAGTAGGTATCACAGCCCTTTTACTCTTATTATCCCTTCCTGTTTTAGCCGGCGCTATTACGATACTATTAACAGATCGAAACCTTAATACCTCCTTCTTTGACCCTGCTGGAGGGGGAGACCCTATCCTATATCAACACCTATTT
>IBIOR303-22|Petaloptila fermini|INV03263|Barroca, Alcaria|COI-5P|BOLD:AEO7507|OR974498
AACACTATATTTCATTTTTGGTGCATGATCAGGAATAGTAGGAACATCATTAAGAATCTTAATTCGAACTGAACTAGGCCAACCGGGGTATCTAATTGGAGATGATCAAACATACAATGTTATTGTCACTGCACACGCCTTTGTTATAATCTTCTTCATAGTAATACCAATCATAATTGGAGGTTTTGGAAACTGATTAGTCCCCTTGATATTAGCCGCTCCTGATATAGCCTTCCCTCGAATAAATAACATAAGATTCTGATTGCTACCCCCTTCACTAACCCTCCTTCTAACTAGAAGAATAGTTGAAAGTGGTGCAGGTACTGGTTGAACAGTATACCCCCCCTTATCCTCAGGTATTGCACATGCAGGGGGATCTGTAGACCTAGCAATTTTCTCCCTTCACCTTGCAGGCATTTCCTCCATTCTAGGTGCCGTAAACTTTATCACTACCATAATCAATATACGCAGACCAGGTATAACACTAGATCAAACCCCTTTATTTGTCTGGTCAGTAGGTATCACAGCCCTTTTACTCTTATTATCCCTTCCTGTTTTAGCCGGCGCTATTACGATACTATTAACAGATCGAAACCTTAATACCTCCTTCTTTGACCCTGCTGGAGGGGGAGACCCTATCCTATATCAACACCTATTT
>IBIOR302-22|Petaloptila fermini|INV03262|Barroca, Alcaria|COI-5P|BOLD:AEO7507|OR974460
AACACTATATTTCATTTTTGGTGCATGATCAGGAATAGTAGGAACATCATTAAGAATCTTAATTCGAACTGAACTAGGTCAACCGGGGTATCTAATTGGAGATGATCAAACATACAATGTTATTGTCACTGCACACGCCTTTGTTATAATCTTCTTCATAGTAATACCAATCATAATTGGAGGTTTTGGAAACTGATTAGTCCCCTTGATATTAGCCGCTCCTGATATAGCCTTCCCTCGAATAAATAACATAAGATTCTGATTGCTACCCCCTTCACTAACCCTCCTTCTAACTAGAAGAATAGTTGAAAGTGGTGCAGGTACTGGTTGAACAGTATACCCCCCCTTATCCTCAGGTATTGCACATGCAGGGGGATCTGTAGACCTAGCAATTTTCTCCCTTCACCTTGCAGGCATTTCCTCCATTCTAGGTGCCGTAAACTTTATCACTACCATAATCAATATACGCAGACCAGGTATAACACTAGATCAAACCCCTTTATTTGTCTGGTCAGTAGGTATCACAGCCCTTTTACTCTTATTATCCCTTCCTGTTTTAGCCGGCGCTATTACGATACTATTAACAGATCGAAACCTTAATACCTCCTTCTTTGACCCTGCTGGAGGGGGAGACCCTATCCTATATCAACACCTATTT
>IBIOR301-22|Petaloptila fermini|INV03261|Barroca, Alcaria|COI-5P|BOLD:AEO7507|OR974593
AACACTATATTTCATTTTTGGTGCATGATCAGGAATAGTAGGAACATCATTAAGAATCTTAATTCGAACTGAACTAGGTCAACCGGGGTATCTAATTGGAGATGATCAAACATACAATGTTATTGTCACTGCACACGCCTTTGTTATAATCTTCTTCATAGTAATACCAATCATAATTGGAGGTTTTGGAAACTGATTAGTCCCCTTGATATTAGCCGCTCCTGATATAGCCTTCCCTCGAATAAATAACATAAGATTCTGATTGCTACCCCCTTCACTAACCCTCCTTCTAACTAGAAGAATAGTTGAAAGTGGTGCAGGTACTGGTTGAACAGTATACCCCCCCTTATCCTCAGGTATTGCACATGCAGGGGGATCTGTAGACCTAGCAATTTTCTCCCTTCACCTTGCAGGCATTTCCTCCATTCTAGGTGCCGTAAACTTTATCACTACCATAATCAATATACGCAGACCAGGTATAACACTAGATCAAACCCCTTTATTTGTCTGGTCAGTAGGTATCACAGCCCTTTTACTCTTATTATCCCTTCCTGTTTTAGCCGGCGCTATTACGATACTATTAACAGATCGAAACCTTAATACCTCCTTCTTTGACCCTGCTGGAGGGGGAGACCCTATCCTATATCAACACCTATTT
>IBIOR300-22|Petaloptila galaica|INV02977|Moinho do Canico|COI-5P|BOLD:AEO7506|OR974706
AACACTATATTTCATTTTCGGTGCATGATCGGGAATAGTAGGAACATCACTGAGAATTTTAATTCGAACTGAATTAGGTCAACCTGGATACCTAATTGGAGATGACCAAACATATAATGTTATTGTTACTGCACACGCTTTTATTATAATTTTCTTTATAGTAATGCCAATTATAATTGGAGGTTTTGGGAATTGATTAGTTCCTTTAATATTAGCCGCTCCTGATATAGCCTTTCCCCGAATAAACAATATAAGATTCTGGCTACTACCACCTTCATTAACCCTTCTTCTAACTAGAAGAATAGTTGAAAGTGGTGCAGGCACCGGTTGAACAGTATACCCCCCACTATCTTCAGGAATTGCACATGCAGGAGGATCTGTAGACCTAGCAATCTTCTCCCTACATCTTGCAGGCATTTCCTCCATTTTAGGTGCTGTAAACTTCATTACCACCATAATTAACATACGCAGACCAGGCATAACACTAGATCAAACCCCCTTATTTGTTTGGTCAGTAGGTATCACAGCCCTCTTACTCTTATTATCACTTCCTGTTTTAGCCGGTGCCATTACAATACTATTAACAGACCGAAATCTAAATACTTCCTTCTTTGATCCTGCAGGGGGAGGCGACCCTATCCTTTATCAACATCTATTC
>IBIOR299-22|Petaloptila galaica|INV02976|Moinho do Canico|COI-5P|BOLD:AEO7506|OR974677
AACACTATATTTCATTTTCGGTGCATGATCGGGAATAGTAGGAACATCACTGAGAATTTTAATTCGAACTGAATTAGGTCAACCTGGATACCTAATTGGAGATGACCAAACATATAATGTTATTGTTACTGCACACGCTTTTATTATAATTTTCTTTATAGTAATGCCAATTATAATTGGAGGTTTTGGGAATTGATTAGTTCCTTTAATATTAGCCGCTCCTGATATAGCCTTTCCCCGAATAAACAATATAAGATTCTGGCTACTACCACCTTCATTAACCCTTCTTCTAACTAGAAGAATAGTTGAAAGTGGTGCAGGCACCGGTTGAACAGTATACCCCCCACTATCTTCAGGAATTGCACATGCAGGAGGATCTGTAGACCTAGCAATCTTCTCCCTACATCTTGCAGGCATTTCCTCCATTTTAGGTGCTGTAAACTTCATTACCACCATAATTAACATACGCAGACCAGGCATAACACTAGATCAAACCCCCTTATTTGTTTGGTCAGTAGGTATCACAGCCCTCTTACTCTTATTATCACTTCCTGTTTTAGCCGGTGCCATTACAATACTATTAACAGACCGAAATCTAAATACTTCCTTCTTTGATCCTGCAGGGGGAGGCGACCCTATCCTTTATCAACATCTATTC
>IBIOR298-22|Petaloptila galaica|INV02975|Moinho do Canico|COI-5P|BOLD:AEO7506|OR974652
AACACTATATTTCATTTTCGGTGCATGATCGGGAATAGTAGGAACATCACTGAGAATTTTAATTCGAACTGAATTAGGTCAACCTGGATACCTAATTGGAGATGACCAAACATATAATGTTATTGTTACTGCACACGCTTTTATTATAATTTTCTTTATAGTAATGCCAATTATAATTGGAGGTTTTGGGAATTGATTAGTTCCTTTAATATTAGCCGCTCCTGATATAGCCTTTCCCCGAATAAACAATATAAGATTCTGGCTACTACCACCTTCATTAACCCTTCTTCTAACTAGAAGAATAGTTGAAAGTGGTGCAGGCACCGGTTGAACAGTATACCCCCCACTATCTTCAGGAATTGCACATGCAGGAGGATCTGTAGACCTAGCAATCTTCTCCCTACATCTTGCAGGCATTTCCTCCATTTTAGGTGCTGTAAACTTCATTACCACCATAATTAACATACGCAGACCAGGCATAACACTAGATCAAACCCCCTTATTTGTTTGGTCAGTAGGTATCACAGCCCTCTTACTCTTATTATCACTTCCTGTTTTAGCCGGTGCCATTACAATACTATTAACAGACCGAAATCTAAATACTTCCTTCTTTGATCCTGCAGGGGGAGGCGACCCTATCCTTTATCAACATCTATTC
>IBIOR294-22|Petaloptila galaica|INV02890|Podre - Assureira|COI-5P|BOLD:AEO7506|OR974453
AACACTATATTTCATTTTCGGTGCATGATCGGGAATAGTAGGAACATCACTGAGAATTTTAATTCGAACTGAATTAGGTCAACCTGGATACCTAATTGGAGATGACCAAACATATAATGTTATTGTTACTGCACACGCTTTTATTATAATTTTCTTTATAGTAATGCCAATTATAATTGGAGGTTTTGGGAATTGATTAGTTCCTTTAATATTAGCCGCTCCTGATATAGCCTTTCCCCGAATAAACAATATAAGATTCTGGCTACTACCACCTTCATTAACCCTTCTTCTAACTAGAAGAATAGTTGAAAGTGGTGCAGGCACCGGTTGAACAGTATACCCCCCACTATCTTCAGGAATTGCACATGCAGGAGGATCTGTAGACCTAGCAATCTTCTCCCTACATCTTGCAGGCATTTCCTCCATTTTAGGTGCTGTAAACTTCATTACCACCATAATTAACATACGCAGACCAGGCATAACACTAGATCAAACCCCCTTATTTGTTTGGTCAGTAGGTATCACAGCCCTCTTACTCTTATTATCACTTCCTGTTTTAGCCGGTGCCATTACAATACTATTAACAGACCGAAATCTAAATACTTCCTTCTTTGATCCTGCAGGGGGAGGCGACCCTATCCTTTATCAACATCTATTC
>IBIOR291-22|Tetrix undulata|INV02887|Costa da Cabrita, Castro Laboreiro|COI-5P|BOLD:ACU3727|OR974722
AACACTATATTTTATCTTCGGGGCATGGGCAGGATTAGTAGGTACAGCACTAAGAATAATTATCCGAATAGAACTAAGAACACCGGGGCAACTAATCCAAGATGATCAAATCTATAATGTAGTAGTAACAGCTCACGCTTTTATTATAATTTTTTTTATAGTTATACCAATTATAATTGGAGGATTTGGAAACTGACTAGTTCCTTTAATAATTGGAGCACCAGATATAGCATTCCCACGAATAAATAATATAAGATTCTGACTTTTACCTCCATCACTAATACTACTAATCTCAAGTAGAATTGTAGACTCTGGAGTAGGTACAGGTTGAACTGTTTACCCACCCTTAGCAGGACCTATTGCACATAGAGGGGCGGCGGTAGACCTGGCCATTTTCTCACTACACCTCGCAGGCGTAAGATCAATTCTAGGTGCTATTAACTTTATCACCACCACCATCAATATAAAAACACCTGAAATAAACATAGATCAACTCCCCCTATTTGTATGATCTGTAATAATTACAGCAATCTTATTGTTATTATCATTACCTGTATTAGCAGGAGCTATTACTATACTTTTAACTGACCGAAACCTTAATACCTCATTTTTTGATCCAGCAGGAGGGGGTGACCCCATCCTTTACCAACATTTATTC
>IBIOR290-22|Tetrix undulata|INV02886|Costa da Cabrita, Castro Laboreiro|COI-5P|BOLD:ACU3727|OR974765
AACACTATATTTTATCTTCGGGGCATGGGCAGGATTAGTAGGTACAGCACTAAGAATAATTATCCGAATAGAACTAAGAACACCGGGGCAACTAATCCAAGATGATCAAATCTATAATGTAGTAGTAACAGCTCACGCTTTTATTATAATTTTTTTTATAGTTATACCAATTATAATTGGAGGATTTGGAAACTGACTAGTTCCTTTAATAATTGGAGCACCAGATATAGCATTCCCACGAATAAATAATATAAGATTCTGACTTTTACCTCCATCACTAATACTACTAATCTCAAGTAGAATTGTAGACTCTGGGGTAGGCACAGGTTGAACTGTTTACCCACCCTTAGCAGGACCTATTGCACATAGAGGGGCGGCGGTAGACCTGGCCATTTTCTCACTACACCTCGCAGGCGTAAGATCAATTCTAGGTGCTATTAACTTTATCACCACCACCATCAATATAAAAACACCTGAAATAAACATAGATCAACTCCCCCTATTTGTATGATCTGTAATAATTACAGCAATCTTATTGTTATTATCATTACCTGTATTAGCAGGAGCTATTACTATACTTTTAACTGACCGAAACCTTAATACCTCATTTTTTGATCCAGCAGGAGGGGGTGACCCCATCCTTTACCAACATTTATTC
>IBIOR289-22|Petaloptila galaica|INV02882|Podre - Assureira|COI-5P|BOLD:AEO7506|OR974487
AACACTATATTTCATTTTCGGTGCATGATCGGGAATAGTAGGAACATCACTGAGAATTTTAATTCGAACTGAATTAGGTCAACCTGGATACCTAATTGGAGATGACCAAACATATAATGTTATTGTTACTGCACACGCTTTTATTATAATTTTCTTTATAGTAATGCCAATTATAATTGGAGGTTTTGGGAATTGATTAGTTCCTTTAATATTAGCCGCTCCTGATATAGCCTTTCCCCGAATAAACAATATAAGATTCTGGCTACTACCACCTTCATTAACCCTTCTTCTAACTAGAAGAATAGTTGAAAGTGGTGCAGGCACCGGTTGAACAGTATACCCCCCACTATCTTCAGGAATTGCACATGCAGGAGGATCTGTAGACCTAGCAATCTTCTCCCTACATCTTGCAGGCATTTCCTCCATTTTAGGTGCTGTAAACTTCATTACCACCATAATTAACATACGCAGACCAGGCATAACACTAGATCAAACCCCCTTATTTGTTTGGTCAGTAGGTATCACAGCCCTCTTACTCTTATTATCACTTCCTGTTTTAGCCGGTGCCATTACAATACTATTAACAGACCGAAATCTAAATACTTCCTTCTTTGATCCTGCAGGGGGAGGCGACCCTATCCTTTATCAACATCTATTC
>IBIOR288-22|Petaloptila galaica|INV02881|Podre - Assureira|COI-5P|BOLD:AEO7506|OR974825
AACACTATATTTCATTTTCGGTGCATGATCGGGAATAGTAGGAACATCACTGAGAATTTTAATTCGAACTGAATTAGGTCAACCTGGATACCTAATTGGAGATGACCAAACATATAATGTTATTGTTACTGCACACGCTTTTATTATAATTTTCTTTATAGTAATGCCAATTATAATTGGAGGTTTTGGGAATTGATTAGTTCCTTTAATATTAGCCGCTCCTGATATAGCCTTTCCCCGAATAAACAATATAAGATTCTGGCTACTACCACCTTCATTAACCCTTCTTCTAACTAGAAGAATAGTTGAAAGTGGTGCAGGCACCGGTTGAACAGTATACCCCCCACTATCTTCAGGAATTGCACATGCAGGAGGATCTGTAGACCTAGCAATCTTCTCCCTACATCTTGCAGGCATTTCCTCCATTTTAGGTGCTGTAAACTTCATTACCACCATAATTAACATACGCAGACCAGGCATAACACTAGATCAAACCCCCTTATTTGTTTGGTCAGTAGGTATCACAGCCCTCTTACTCTTATTATCACTTCCTGTTTTAGCCGGTGCCATTACAATACTATTAACAGACCGAAATCTAAATACTTCCTTCTTTGATCCTGCAGGGGGAGGCGACCCTATCCTTTATCAACATCTATTC
>IBIOR287-22|Petaloptila galaica|INV02880|Podre - Assureira|COI-5P|BOLD:AEO7506|OR974670
AACACTATATTTCATTTTCGGTGCATGATCGGGAATAGTAGGAACATCACTGAGAATTTTAATTCGAACTGAATTAGGTCAACCTGGATACCTAATTGGAGATGACCAAACATATAATGTTATTGTTACTGCACACGCTTTTATTATAATTTTCTTTATAGTAATGCCAATTATAATTGGAGGTTTTGGGAATTGATTAGTTCCTTTAATATTAGCCGCTCCTGATATAGCCTTTCCCCGAATAAACAATATAAGATTCTGGCTACTACCACCTTCATTAACCCTTCTTCTAACTAGAAGAATAGTTGAAAGTGGTGCAGGCACCGGTTGAACAGTATACCCCCCACTATCTTCAGGAATTGCACATGCAGGAGGATCTGTAGACCTAGCAATCTTCTCCCTACATCTTGCAGGCATTTCCTCCATTTTAGGTGCTGTAAACTTCATTACCACCATAATTAACATACGCAGACCAGGCATAACACTAGATCAAACCCCCTTATTTGTTTGGTCAGTAGGTATCACAGCCCTCTTACTCTTATTATCACTTCCTGTTTTAGCCGGTGCCATTACAATACTATTAACAGACCGAAATCTAAATACTTCCTTCTTTGATCCTGCAGGGGGAGGCGACCCTATCCTTTATCAACATCTATTC
>IBIOR286-22|Petaloptila galaica|INV02494|Franca|COI-5P|BOLD:AEO7506|OR974701
AACACTATATTTCATTTTCGGTGCATGATCGGGAATAGTAGGAACATCACTGAGAATTTTAATTCGAACTGAATTAGGTCAACCTGGATACCTAATTGGAGATGACCAAACATATAATGTTATTGTTACTGCACACGCTTTTATTATAATTTTCTTTATAGTAATGCCAATTATAATTGGAGGTTTTGGGAATTGATTAGTTCCTTTAATATTAGCCGCTCCTGATATAGCCTTTCCCCGAATAAACAATATAAGATTCTGGCTACTACCACCTTCATTAACCCTTCTTCTAACTAGAAGAATAGTTGAAAGTGGTGCAGGCACCGGTTGAACAGTATACCCCCCACTATCTTCAGGAATTGCACATGCAGGAGGATCTGTAGACCTAGCAATCTTCTCCCTACATCTTGCAGGCATTTCCTCCATTTTAGGTGCTGTAAACTTCATTACCACCATAATTAACATACGCAGACCAGGCATAACACTAGATCAAACCCCCTTATTTGTTTGGTCAGTAGGTATCACAGCCCTCTTACTCTTATTATCACTTCCTGTTTTAGCCGGTGCCATTACAATACTATTAACAGACCGAAATCTAAATACTTCCTTCTTTGATCCTGCAGGGGGAGGCGACCCTATCCTTTATCAACATCTATTC
>IBIOR284-22|Antaxius spinibrachius|INV01297|Near Penhas da Saude|COI-5P|BOLD:AER0568|OR974748
TACATTATACTTCATTTTTGGAGCTTGAGCCGGCATAGTTGGAACATCACTTAGTCTCCTTATTCGTGCTGAACTAGGTCAACCAGGATATTTAATTGGCGACGACCAAATTTATAATGTAATTGTAACAGCTCACGCATTCGTTATAATTTTCTTTATAGTAATACCTATCATGATTGGTGGTTTCGGAAATTGATTAGTCCCATTAATATTAGGAGCACCAGATATGGCATTCCCTCGAATAAATAATATAAGATTTTGATTATTACCACCATCATTAACACTCTTACTTAGAAGTAGTATAGTGGAAAATGGTGCAGGTACAGGATGAACAGTATACCCTCCTCTATCATCTGGTATTGCTCATGCAGGAGCTTCGGTAGATTTAGCAATTTTCTCTCTACATTTAGCTGGTGTTTCATCTATTTTAGGAGCTGTAAATTTTATTACAACAACTATTAATATGCGAGCTCCAGGAATGTCATTGGATCAAACCCCTTTATTCGTTTGAGCTGTAGCAATCACAGCTCTTCTCTTACTTCTTTCGTTACCAGTTCTTGCTGGTGCTATTACTATATTATTGACAGATCGAAACCTTAATACCTCTTTCTTCGACCCTGCTGGTGGAGGTGATCCTATTCTTTACCAACACTTATTT
>IBIOR282-22|Paratettix meridionalis|INV00487|Rio Macas, near Moinho da Refega|COI-5P|BOLD:AAP5007|OR974454
AACACTATACTTTATCTTCGGAGCATGAGCAGGTCTTGTAGGAACAGCATTAAGTATAATCATTCGTATAGAATTAAGAACACCTGGACATCTAATTAATGATGATCAAATTTATAACGTTGTAGTTACAGCCCATGCTTTTATTATAATTTTTTTTATAGTTATACCTATTATAATTGGTGGATTTGGTAATTGACTAGTACCATTAATAATTGGGGCCCCTGATATAGCATTTCCTCGAATAAATAACATAAGATTTTGATTATTACCACCTTCTTTAATATTACTAATCTCTAGAAGCATCGTAGACTCAGGTGCAGGTACTGGTTGAACCGTATATCCCCCTTTAGCAGGGCCTATCGCACATAGAGGGGCAGCTGTAGATTTAGCCATTTTCTCTTTACATTTAGCAGGTGTAAGATCGATCCTAGGTGCCATTAATTTTATTACCACAACTATTAATATAAAAACACCAGAAATAAATATAGACCAATTACCACTATTTGTATGATCAGTAATAATTACAGCAATCCTTTTATTATTATCTTTACCAGTTTTAGCAGGAGCTATCACTATATTATTAACTGATCGAAACTTAAATACATCATTTTTCGATCCAGCTGGGGGTGGGGACCCCATCTTATATCAGCACTTATTC
>IBIOR281-22|Paratettix meridionalis|INV00169|Casa de Serralves, garden|COI-5P|BOLD:AAP5007|OR974423
AACACTATACTTTATCTTCGGAGCATGAGCAGGTCTTGTAGGAACAGCATTAAGTATAATCATTCGTATAGAATTAAGAACACCTGGACATCTAATTAATGATGATCAAATTTATAACGTTGTAGTTACAGCCCATGCTTTTATTATAATTTTTTTTATAGTTATACCTATTATAATTGGTGGATTTGGTAATTGACTAGTACCATTAATAATTGGGGCCCCTGATATAGCATTTCCTCGAATAAATAACATAAGATTTTGATTATTACCACCTTCTTTAATATTACTAATCTCTAGAAGCATCGTAGACTCAGGTGCAGGTACTGGTTGAACCGTATATCCCCCTTTAGCAGGGCCTATCGCACATAGAGGGGCAGCTGTAGATTTAGCCATTTTCTCTTTACATTTAGCAGGTGTAAGATCGATCCTAGGTGCCATTAATTTTATTACCACAACTATTAATATAAAAACACCAGAAATAAATATAGACCAATTACCACTATTTGTATGATCAGTAATAATTACAGCAATCCTTTTATTATTATCTTTACCAGTTTTAGCAGGAGCTATCACTATATTATTAACTGATCGAAACTTAAATACATCATTTTTCGATCCAGCTGGGGGTGGGGACCCCATCTTATATCAGCACTTATTC
>IBIOR271-22|Decticus albifrons|INV00116|Castro Verde|COI-5P|BOLD:AEQ8654|OR974550
AACATTATACTTCATCTTTGGAGCGTGAGCAGGTATAGTTGGAACATCTCTTAGCTTATTAATTCGAGCAGAATTAGGTCAACCAGGGTATCTTATTGGTGATGATCAAATCTATAATGTAATTGTAACTGCCCATGCCTTTGTAATAATTTTCTTTATAGTGATACCTATTATAATCGGGGGATTCGGTAATTGATTAGTTCCCTTAATATTAGGTGCTCCTGACATAGCTTTCCCTCGGATAAACAATATAAGCTTCTGACTCCTCCCTCCCTCATTGACCCTTCTTTTAAGAAGAAGTTTAGTGGAAAGTGGCGCGGGTACAGGTTGAACAGTTTACCCACCACTATCTTCAGGTATTGCCCATGCCGGAGCTTCCGTCGACTTAGCTATTTTCTCTCTCCATCTTGCTGGTGCATCCTCAATTCTAGGTGCCGTTAACTTCATTACAACCACTATTAACATACGAGCACCTGGTATATCACTTGACCAAACTCCTCTTTTCGTGTGAGCTGTAGCTATTACAGCCTTATTACTCCTTCTCTCCCTTCCCGTATTAGCAGGGGCAATCACCATACTTCTTACCGACCGAAATCTAAACACTTCCTTCTTTGATCCAGCTGGAGGTGGAGACCCTATTCTATACCAACACCTTTTC
>IBIOR270-22|Oecanthus pellucens|INV00109|Castro Verde|COI-5P|BOLD:AAF4350|OR974458
AATTTTATATTTCATCTTTGGGTTTTGATCAGGAATAGTAGGAACTTCTTTAAGAATAATTATTCGAATAGAATTAGGACAACCTGGATTTTTTATTGGTGATGATCAAACATATAATGTTATTGTCACAGCACATGCATTTATTATAATTTTTTTTATAGTAATACCAATTATAATTGGAGGGTTTGGAAATTGATTAGTCCCCTTAATATTAGGAGCTCCTGATATAGCCTTTCCACGAATAAATAATATAAGATTTTGATTATTACCTCCATCTTTAATATTACTTTTATCCAGAAGTATAGTTGAAAGTGGAGCCGGTACAGGCTGAACTGTTTATCCTCCTTTATCATCAGGAATTGCTCATGGTGGAGCTTCAGTAGATTTAGCAATTTTCTCCTTACACTTAGCTGGAATTTCATCAATTTTGGGTGCAGTAAACTTTATTACAACTATAATAAATATACGATCTCCAAATATATCATTAGATCAAACTCCTTTATTCGTATGAGCAGTATCTATTACTGCCTTACTTTTATTATTATCTTTACCTGTATTAGCAGGAGCTATTACAATATTATTATGTGATCGAAATTTAAATACATCATTTTTTGATCCTGCAGGAGGAGGGGATCCTATTTTATACCAACATTTATTC
>IBIOR265-22|Omocestus panteli|INV10730|Povoa de Varzim|COI-5P|BOLD:AAX0669|OR974565
AACTTTATATTTTATACTTGGAGCATGAGCAGGAATAGTAGGAACATCAATAAGTATAATTATTCGTGCAGAACTTGGACAACCAGGACCTTTAATTGGAGATGATCAAATCTACAATGTTATCATTACAGCCCACGCATTTGTAATGATTTTCTTTATAGTAATACCTATTATAATTGGAGGGTTTGGTAATTGATTAGTCCCTTTAATAATTGGAGCACCAGATATAGCTTTTCCACGAATAAATAATATAAGTTTTTGACTATTACCACCATCACTAACCCTTTTAATTGCATCATCAATAGTAGATAATGGTGTAGGAACAGGATGAACAGTTTACCCCCCTCTAGCAGGAGCAATTGCCCATGGAGGAGGATCAGTAGATCTAGCCATTTTTTCATTACATCTAGCCGGTGTCTCATCAATTTTAGGAGCAGTAAACTTCATTACAACATCAATCAACATGCGGTCGGAAAGAATAACACTAGATCAAACACCATTATTTGTTTGATCAGTAGCAATCACAGCACTTCTATTACTATTATCATTACCAGTATTAGCAGGAGCAATTACTATATTATTAACCGATCGAAATTTAAATACATCATTTTTTGACCCTGCTGGAGGGGGGGACCCAATTCTCTATCAACATTTATTT
>IBIOR263-22|Neocallicrania lusitanica|INV08112|Parque Natural da Arrabida, Vale do Risco|COI-5P|BOLD:AEO7826|OR974827
AACACTATACTTCATTTTTGGAGCCTGAGCGGGAATAGTTGGTACATCTTTAAGTCTATTAATTCGTGCTGAACTAGGACAACCTGGGTATTTAATTGGTGATGATCAAATTTATAATGTAATTGTAACGGCACATGCATTTGTAATAATTTTCTTCATGGTGATACCTATTATAATTGGGGGATTTGGTAATTGACTTGTACCCCTTATACTAGGTGCTCCTGATATAGCATTCCCTCGCATAAACAATATAAGTTTTTGGTTATTACCACCCTCATTAACCCTACTATTAAGTAGTAGCCTTGTTGAAAATGGCGCTGGTACAGGTTGAACAGTTTACCCCCCACTTTCATCAGGAATCGCCCACGCCGGGGCCTCTGTAGATTTAGCAATTTTCTCTCTTCATCTAGCTGGTGTTTCATCAATCTTAGGAGCAGTAAACTTCATTACAACTACTATTAATATACGAGCCCCTGGAATGTCTCTAGACCAAACCCCTCTATTCGTTTGGTCTGTAGCTATTACAGCTCTTCTTCTATTATTATCCCTTCCTGTTCTAGCTGGGGCAATTACTATACTACTAACTGATCGAAACTTAAATACTTCCTTCTTCGACCCCGCTGGAGGTGGAGATCCAATTCTTTACCAACATTTATTT
>IBIOR262-22|Neocallicrania lusitanica|INV08111|Alcoentre|COI-5P|BOLD:AEO7822|OR974435
AACACTATACTTCATTTTTGGAGCCTGAGCGGGAATAGTTGGTACTTCTTTAAGTCTATTGATTCGTGCTGAACTAGGACAACCTGGGTATTTAATTGGTGATGATCAAATTTATAATGTAATTGTAACTGCACATGCATTTGTAATAATCTTCTTCATGGTAATACCTATTATAATTGGAGGATTTGGTAATTGACTTGTACCTCTTATATTAGGTGCCCCTGACATAGCATTCCCTCGTATAAACAACATAAGTTTTTGGTTATTACCACCCTCATTAACCCTACTATTAAGCAGCAGCCTAGTTGAAAATGGCGCTGGTACTGGTTGAACAGTTTACCCCCCACTTTCATCAGGAATCGCACATGCAGGAGCCTCTGTAGATTTAGCAATTTTCTCTCTTCATCTAGCTGGTGTTTCATCAATCTTAGGGGCAGTAAACTTCATCACAACTACTATTAATATACGAGCCCCTGGAATATCTCTAGACCAAACCCCCTTATTCGTTTGATCTGTAGCTATTACAGCCCTTCTTCTATTATTATCCCTTCCTGTTCTAGCTGGGGCAATTACTATATTATTAACTGATCGAAATTTAAATACTTCCTTCTTCGACCCTGCTGGAGGTGGAGATCCAATTCTTTACCAGCATTTATTT
>IBIOR261-22|Neocallicrania lusitanica|INV08110|Alcoentre|COI-5P|BOLD:AEO7822|OR974578
AACACTATACTTCATTTTTGGAGCCTGAGCGGGAATAGTTGGTACTTCTTTAAGTCTATTGATTCGTGCTGAACTAGGACAACCTGGGTATTTAATTGGTGATGATCAAATTTATAATGTAATTGTAACTGCACATGCATTTGTAATAATCTTCTTCATGGTAATACCTATTATAATTGGAGGATTTGGTAATTGACTTGTACCTCTTATATTAGGTGCCCCTGACATAGCATTCCCTCGTATAAACAACATAAGTTTTTGGTTATTACCACCCTCATTAACCCTACTATTAAGCAGCAGCCTAGTTGAAAATGGCGCTGGTACTGGTTGAACAGTTTACCCCCCACTTTCATCAGGAATCGCCCATGCAGGAGCCTCTGTAGATTTAGCAATTTTCTCTCTTCATCTAGCTGGTGTTTCATCAATCTTAGGGGCAGTAAACTTCATCACAACTACTATTAATATACGAGCCCCTGGAATATCTCTAGACCAAACCCCCTTATTCGTTTGATCTGTAGCTATTACAGCCCTTCTTCTATTATTATCACTTCCTGTTCTAGCTGGGGCAATTACTATATTATTAACTGATCGAAATTTAAATACTTCCTTCTTCGACCCTGCTGGAGGTGGAGATCCAATTCTTTACCAGCATTTATTT
>IBIOR260-22|Ephippigerida rosae|INV08109|Alcoentre|COI-5P|BOLD:AEP5781|OR974415
AACACTATATTTCATTTTTGGAGCCTGGGCCGGAATAGTAGGAACGTCTCTAAGCTTACTCATCCGAGCTGAGCTCGGTCAACCCGGGTACCTAATTGGTGATGATCAAATTTATAATGTTATTGTCACTGCACACGCCTTTGTGATAATCTTCTTTATAGTGATACCAATTATAATTGGTGGATTTGGAAATTGACTTGTGCCCCTAATACTAGGAGCACCTGATATAGCATTCCCCCGTATAAATAACATAAGTTTTTGACTGCTGCCCCCTTCCCTAACACTTTTATTGAGAAGTAGATTAGTGGAAAATGGAGCAGGTACTGGTTGAACAGTTTACCCACCCCTTTCCTCTGGTATTGCCCACGCTGGCGCCTCTGTAGACTTAGCTATTTTCTCACTTCACTTAGCTGGTATTTCCTCTATTCTAGGAGCTGTGAATTTTATTACAACAACTATTAATATACGCGCTCCCGGGATGTCGCTAGATCAAACCCCTTTATTTGTCTGATCAGTGGCTATTACTGCCCTACTCCTTCTGTTATCCCTCCCTGTTTTAGCTGGGGCTATTACCATGTTATTAACAGACCGGAACTTAAATACTTCATTTTTCGACCCTGCTGGAGGAGGGGACCCCATCTTGTATCAACACTTATTT
>IBIOR259-22|Ephippigerida diluta|INV08108|Meimao|COI-5P|BOLD:AEP5780|OR974678
AACATTATACTTCATTTTTGGAGCTTGAGCCGGAATAGTAGGTACCTCCCTTAGATTACTAATTCGGGCAGAACTTGGCCAACCTGGTTACCTAATTGGCGATGATCAAATCTATAATGTTATCGTTACTGCACACGCCTTCGTAATAATCTTCTTTATAGTAATACCAATTATAATTGGAGGCTTCGGAAATTGACTTGTACCCCTTATACTAGGAGCACCGGATATAGCATTCCCCCGCATAAACAATATAAGCTTTTGGTTGCTGCCCCCTTCCCTAACACTTTTATTGAGAAGCAGACTAGTGGAAAATGGAGCAGGTACTGGTTGAACAGTTTACCCTCCCCTTTCCTCAGGAATTGCTCATGCTGGTGCCTCTGTAGACTTAGCTATCTTTTCACTTCACCTCGCTGGGATTTCTTCTATCCTGGGAGCAGTAAATTTTATTACAACAACTATCAATATGCGAGCCCCTGGTATATCATTAGATCAAACTCCTTTATTTGTCTGGTCAGTAGCTATTACTGCCCTACTTCTATTATTATCCCTCCCTGTTCTAGCCGGAGCTATTACCATATTGTTAACAGATCGAAATTTAAATACCTCGTTTTTCGATCCTGCCGGAGGCGGGGACCCCATTCTATATCAACACCTATTT
>IBIOR258-22|Ephippigerida diluta|INV08107|Meimao|COI-5P|BOLD:AEP5780|OR974778
AACATTATACTTCATTTTTGGAGCTTGAGCCGGAATAGTAGGCACCTCCCTTAGATTACTAATTCGGGCAGAACTTGGCCAACCTGGCTACCTAATTGGCGATGATCAAATCTATAATGTTATCGTTACTGCACACGCCTTCGTAATAATCTTCTTTATAGTAATACCAATTATAATTGGAGGCTTCGGAAATTGACTTGTACCCCTTATACTAGGAGCACCGGATATAGCATTCCCCCGCATAAACAATATAAGCTTTTGGTTGCTGCCCCCTTCCCTAACACTTTTATTGAGAAGCAGACTAGTGGAAAATGGAGCAGGTACTGGTTGAACAGTTTACCCTCCCCTTTCCTCAGGAATTGCTCATGCTGGTGCCTCTGTAGACTTAGCTATCTTTTCACTTCACCTCGCTGGGATTTCTTCTATCCTGGGAGCAGTAAATTTTATTACAACAACTATCAATATGCGAGCCCCTGGTATATCATTAGATCAAACTCCTTTATTTGTCTGGTCAGTAGCTATTACTGCTCTACTTCTATTATTATCCCTCCCTGTCCTAGCCGGAGCTATTACCATATTGTTAACAGATCGAAATTTAAATACCTCGTTTTTCGATCCTGCTGGAGGCGGGGACCCCATTCTATATCAACACCTATTT
>IBIOR257-22|Neocallicrania serrata|INV08106|Melides|COI-5P|BOLD:AEO7821|OR974589
AACACTATACTTCATCTTCGGAGCTTGAGCTGGGATAGTAGGTACTTCTTTAAGTTTATTAATTCGTGCTGAATTAGGGCAACCTGGATACTTAATTGGTGACGACCAGATTTATAATGTAATTGTAACTGCCCATGCATTTGTAATAATCTTCTTCATGGTAATACCTATTATAATTGGTGGATTTGGTAATTGACTTGTACCTCTGATATTAGGTGCTCCTGATATGGCATTCCCTCGTATAAACAACATAAGTTTTTGGTTATTACCTCCCTCGTTAACCCTGCTACTAAGTAGTAGCCTTGTTGAAAATGGAGCTGGTACTGGTTGAACAGTTTACCCCCCACTTTCATCAGGAATCGCTCACGCAGGGGCCTCTGTTGATTTGGCAATTTTCTCTCTTCATCTAGCTGGAGTTTCATCAATTCTAGGTGCCGTAAACTTCATTACAACTACTATTAATATACGAGCTCCTGGTATGTCTTTAGATCAAACCCCCTTGTTTGTTTGATCTGTAGCTATTACAGCCCTCCTTTTATTATTATCACTTCCTGTATTAGCAGGAGCAATCACTATATTATTAACTGATCGAAACTTAAATACTTCCTTCTTTGACCCCGCCGGAGGTGGTGACCCAATTCTTTACCAACATTTATTT
>IBIOR256-22|Neocallicrania serrata|INV08105|Melides|COI-5P|BOLD:AEO7821|OR974605
AACACTATACTTCATCTTCGGAGCTTGAGCGGGGATAGTAGGTACTTCTTTAAGTTTATTAATTCGTGCTGAATTAGGGCAACCTGGATACTTAATTGGTGACGACCAGATTTATAATGTAATTGTAACTGCCCATGCATTTGTAATAATCTTCTTCATGGTAATACCTATTATAATTGGTGGATTTGGTAATTGACTTGTACCTCTGATATTAGGTGCTCCTGATATGGCATTCCCTCGTATAAACAACATAAGTTTTTGGTTATTACCTCCCTCGTTAACCCTGCTACTAAGTAGTAGCCTTGTTGAAAATGGAGCTGGTACTGGTTGAACAGTTTACCCCCCACTTTCATCAGGAATCGCTCACGCAGGGGCCTCTGTTGATTTGGCAATTTTCTCTCTTCATCTAGCTGGAGTTTCATCAATTCTAGGTGCCGTAAACTTCATTACAACTACTATTAATATACGAGCTCCTGGTATGTCTTTAGATCAAACCCCCTTGTTTGTTTGATCTGTAGCTATTACAGCCCTCCTTTTATTATTATCACTTCCTGTATTAGCAGGAGCAATCACTATATTATTAACTGATCGAAACTTAAATACTTCCTTCTTTGACCCCGCCGGAGGTGGTGACCCAATTCTTTACCAACATTTATTT
>IBIOR255-22|Neocallicrania miegii|INV08104|Parque Natural da Serra da Estrela, near Vale do Zezere|COI-5P|BOLD:AEO7823|OR974513
AACACTATACTTCATTTTTGGAGCTTGAGCGGGAATAGTTGGTACTTCTTTAAGTCTATTGATTCGTGCTGAACTAGGTCAACCTGGATATTTAATTGGTGATGATCAAATTTACAATGTAATTGTAACTGCGCATGCATTTGTAATAATTTTCTTCATAGTAATACCTATTATAATTGGGGGGTTTGGTAATTGACTTGTACCCCTTATATTAGGTGCCCCTGATATAGCATTCCCTCGTATAAACAACATAAGTTTTTGGTTATTACCGCCCTCATTAACCCTATTATTAAGCAGTAGCCTTGTTGAAAATGGTGCTGGTACTGGGTGAACAGTTTACCCCCCACTTTCATCAGGAATCGCCCATGCAGGAGCCTCTGTAGATTTAGCGATTTTCTCTCTTCATCTAGCTGGTGTTTCATCAATCTTAGGAGCAGTAAACTTCATTACAACTACTATTAATATACGAGCCCCTGGTATGTCTCTAGACCAAACTCCCCTATTCGTTTGATCTGTAGCTATTACAGCCCTTCTCCTATTATTATCTCTTCCTGTTCTAGCTGGAGCAATTACTATACTACTAACTGATCGAAATTTAAATACCTCCTTCTTCGACCCTGCTGGAGGTGGAGACCCAATCCTTTACCAACATTTATTT
>IBIOR254-22|Neocallicrania miegii|INV08103|Parque Natural da Serra da Estrela, near Vale do Zezere|COI-5P|BOLD:AEO7823|OR974490
AACACTATACTTCATTTTTGGAGCTTGAGCGGGAATAGTTGGTACTTCTTTAAGTCTATTGATTCGTGCTGAACTAGGTCAACCTGGATATTTAATTGGTGATGATCAAATTTACAATGTAATTGTAACTGCGCATGCATTTGTAATAATTTTCTTCATGGTAATACCTATTATAATTGGGGGATTTGGTAATTGACTTGTACCCCTTATATTAGGTGCCCCTGATATAGCATTCCCTCGTATAAACAACATAAGTTTTTGGTTATTACCGCCCTCATTAACCCTATTATTAAGCAGTAGCCTTGTTGAAAATGGCGCTGGTACTGGATGAACAGTTTACCCCCCACTTTCATCAGGAATCGCCCATGCAGGAGCCTCTGTAGATTTAGCGATTTTCTCTCTTCATCTAGCTGGTGTTTCATCAATCTTAGGAGCAGTAAACTTCATTACAACTACTATTAATATACGAGCCCCTGGTATGTCTCTAGATCAAACTCCCCTATTCGTTTGATCTGTAGCTATTACAGCCCTTCTCCTATTATTATCTCTTCCTGTTCTAGCTGGGGCAATTACTATACTACTAACTGATCGAAATTTAAATACCTCCTTCTTCGACCCTGCTGGAGGTGGAGACCCAATCCTTTACCAACATTTATTT
>IBIOR253-22|Neocallicrania barrosi|INV08102|Nazare|COI-5P|BOLD:AEO7827|OR974563
AACATTATACTTCATTTTTGGAGCCTGGGCAGGAATAGTTGGTACTTCTTTAAGCCTGTTAATTCGTGCTGAACTAGGGCAGCCTGGGTATTTAATTGGTGATGATCAAATTTATAATGTAATTGTAACTGCTCATGCGTTCGTAATAATTTTCTTCATGGTAATGCCTATTATAATTGGTGGATTTGGTAATTGACTTGTACCTCTTATATTAGGTGCCCCTGACATAGCATTCCCTCGTATAAACAACATAAGTTTTTGGTTACTACCCCCTTCACTAACCCTATTATTAAGCAGTAGCCTTGTTGAAAATGGCGCTGGTACTGGTTGGACAGTTTACCCTCCACTTTCCTCAGGAATCGCCCATGCGGGAGCCTCTGTAGATTTAGCGATTTTCTCTCTTCATCTAGCTGGTGTTTCATCAATTTTAGGGGCAGTAAATTTTATTACAACTACTATTAATATGCGAGCACCTGGGATGTCTTTAGATCAAACCCCCCTCTTCGTTTGATCTGTAGCTATCACAGCCCTTCTTTTATTATTATCACTCCCTGTATTAGCAGGGGCAATTACTATACTACTAACCGATCGAAATTTAAATACTTCCTTCTTCGACCCTGCTGGAGGTGGAGACCCAATTCTTTATCAACATTTGTTT
>IBIOR252-22|Neocallicrania barrosi|INV08101|Pataias|COI-5P|BOLD:AEO7827|OR974485
AACATTATACTTCATTTTTGGAGCCTGGGCAGGAATAGTTGGTACTTCTTTAAGCCTGTTAATTCGTGCTGAACTAGGGCAGCCTGGGTATTTAATTGGTGATGATCAAATTTATAATGTAATTGTAACTGCTCATGCGTTCGTAATAATTTTCTTCATGGTAATGCCTATTATAATTGGTGGATTTGGTAATTGACTTGTACCTCTTATATTAGGTGCCCCTGATATAGCATTCCCTCGTATAAACAACATAAGTTTTTGGTTACTACCCCCTTCACTAACCCTATTATTAAGCAGTAGCCTTGTTGAAAATGGCGCTGGTACTGGTTGGACAGTTTACCCTCCACTTTCCTCAGGAATCGCCCATGCGGGAGCCTCTGTAGATTTAGCGATTTTCTCTCTTCATCTAGCTGGTGTTTCATCAATTTTAGGGGCAGTAAATTTTATTACAACTACTATTAATATGCGAGCACCTGGGATGTCTTTAGACCAAACCCCCCTCTTCGTTTGATCTGTAGCTATCACAGCCCTTCTTTTATTATTATCACTCCCTGTATTAGCAGGGGCAATTACTATACTACTAACCGATCGAAATTTAAATACTTCCTTCTTCGACCCTGCTGGAGGTGGAGACCCAATTCTTTATCAACATTTGTTT
>IBIOR251-22|Lluciapomaresius stalii|INV08100|Parque Natural da Serra da Estrela, near Vale do Zezere|COI-5P|BOLD:AEO8295|OR974783
AACATTATATTTCATTTTTGGTGCATGGGCCGGAATAGTAGGTACATCGTTAAGCTTATTAATTCGAGCTGAATTAGGACAACCAGGATATTTAATTGGTGATGATCAAATCTATAATGTAATCGTAACTGCTCATGCGTTTGTAATAATTTTTTTTATAGTAATACCTATTATAATTGGAGGATTTGGAAATTGGTTAGTACCTCTAATATTAGGAGCACCTGATATAGCATTCCCACGGATGAACAACATAAGTTTTTGATTACTACCTCCTTCCCTAACACTTTTATTGAGCAGCAGATTAGTGGAAAATGGAGCGGGTACTGGTTGAACGGTATACCCGCCTCTTTCTTCGGGAATTGCACATGCTGGAGCTTCCGTCGATTTAGCCATCTTCTCACTCCATTTAGCAGGAGTTTCCTCTATCTTAGGAGCCGTAAATTTCATTACTACAACTATTAATATACGAGCCCCAGGTATATCTTTAGATCAAACTCCCTTATTTGTTTGATCAGTAGCTATCACAGCCCTACTTTTATTATTATCTCTCCCTGTATTAGCAGGGGCCATTACTATACTCCTAACAGATCGAAATTTAAATACATCTTTCTTCGATCCTGCAGGAGGGGGGGACCCCATTTTATACCAACATTTATTT
>IBIOR249-22|Svercus palmetorum|INV08098|Brejos de Azeitao|COI-5P|BOLD:AEI3656|OR974553
AACTTTATATTTCATTTTTGGAGCATGAGCTGGAATAGTAGGTACATCTTTAAGAATTTTAATTCGAACCGAACTTGGACAACCAGGATATTTAATTGGAGATGATCAAACATATAATGTTATTGTAACTGCACACGCATTTATTATAATTTTCTTTATAGTTATACCAATTATAATCGGAGGATTTGGAAATTGACTTGTACCTTTAATATTAGGGGCTCCTGATATAGCATTTCCACGAATAAATAACATAAGTTTTTGATTATTACCACCCTCATTAACTCTCCTCTTAACTAGAAGAATAGTAGAAAATGGAGCAGGAACTGGATGAACAGTTTATCCACCTTTATCAACAGGAATTGCTCACGCCGGAGCATCAGTAGATTTAGCAATTTTTTCTCTTCATCTTGCAGGAATTTCATCAATTTTAGGAGCCGTAAATTTCATTACTACTATAATCAATATACGTACACCAGGAATATCTTTAGATCAAACACCATTATTTGTTTGAGCAGTAGGAATTACTGCTTTACTATTACTATTATCATTACCTGTACTAGCAGGTGCAATTACAATATTATTAACCGATCGGAATTTAAATACTTCATTCTTTGATCCAGCTGGAGGAGGTGATCCAATTCTATACCAACATCTATTT
>IBIOR248-22|Stenobothrus grammicus|INV08097|Cortes do Meio|COI-5P|BOLD:AER4390|OR974737
TACTTTATATTTTATATTTGGAGCATGAGCAGGAATAATAGGAACATCAATAAGTATAATTATTCGTGCAGAACTTGGACAACCAGGATCTCTAATTGGAGATGATCAAATCTACAATGTTATCATTACAGCCCATGCATTTGTAATAATTTTCTTTATAGTAATACCTATTATAATTGGAGGGTTTGGTAATTGATTAGTCCCTTTAATAATCGGAGCACCAGATATAGCTTTTCCACGAATAAATAATATAAGTTTTTGATTATTACCACCATCACTAACCCTTTTAATTGCATCATCAATAGTGGATAGTGGTGCAGGAACAGGATGAACAGTTTATCCTCCACTTGCAGGAGCTATTGCCCATGGTGGGGGATCAGTTGATCTAGCCATTTTTTCATTACATCTAGCTGGTGTCTCATCAATTTTAGGAGCAGTAAACTTTATTACAACAGCAATCAACATACGGTCGGAAAGAATAACACTGGATCAAGCACCACTATTTGTTTGATCAGTAGCAATCACAGCACTTCTATTACTACTATCATTACCAGTACTAGCAGGAGCAATTACTATATTATTAACTGATCGAAATTTAAATACATCATTCTTTGATCCAGCTGGAGGTGGAGATCCAATTCTATATCAACATTTATTT
>IBIOR247-22|Stenobothrus grammicus|INV08096|Cortes do Meio|COI-5P|BOLD:AER4390|OR974501
TACTTTATATTTTATATTTGGAGCATGAGCAGGAATAATAGGAACATCAATAAGTATAATTATTCGTGCAGAACTTGGACAACCAGGATCTCTAATTGGAGATGATCAAATCTACAATGTTATCATTACAGCCCATGCATTTGTAATAATTTTCTTTATAGTAATACCTATTATAATTGGAGGGTTTGGTAATTGATTAGTCCCTTTAATAATCGGAGCACCAGATATAGCTTTTCCACGAATAAATAATATAAGTTTTTGATTATTACCACCATCACTAACCCTTTTAATTGCATCATCAATAGTGGATAGTGGTGCAGGAACAGGATGAACAGTTTATCCTCCACTTGCAGGAGCTATTGCCCATGGTGGGGGATCAGTTGATCTAGCCATTTTTTCATTACATCTAGCTGGTGTCTCATCAATTTTAGGAGCAGTAAACTTTATTACAACAGCAATCAACATACGGTCGGAAAGAATAACACTGGATCAAGCACCACTATTTGTTTGATCAGTAGCAATCACAGCACTTCTATTACTACTATCATTACCAGTACTAGCAGGAGCAATTACTATATTATTAACTGATCGAAATTTAAATACATCATTCTTTGATCCAGCTGGAGGTGGAGATCCAATTCTATATCAACATTTATTT
>IBIOR245-22|Sphingonotus lusitanicus|INV08094|Ilha da Armona|COI-5P|BOLD:AEI2886|OR974699
AACCCTATACTTTATATTTGGTGCATGAGCAGGAATAGTAGGAACATCAATAAGTATAATTATTCGAGCAGAACTAGGACAACCAGGATCTATAATTGGAAATGATCAAATCTATAATGTCATTATTACAGCACACGCATTTGTTATAATTTTCTTTATGGTCATGCCAATCATAATTGGAGGATTTGGAAATTGATTAGTACCACTAATAATTGGTGCACCAGATATAGCATTTCCACGAATAAACAATATAAGATTCTGATTATTACCACCGTCACTAATCCTTCTGCTTTCATCTTCAATGGTAGATAGTGGAGCTGGCACAGGTTGAACAGTTTACCCCCCACTCGCTGGGGCCATTGCACACGGAGGTGCATCCGTAGACCTAGCCATTTTCTCATTACATCTAGCAGGTATTTCATCAATTCTAGGAGCAGTAAACTTTATTACAACAGCAATCAATATACGATCAGATAGTATAACTATAGACCAAACACCATTATTTGTATGATCAGTAGCCATTACAGCTCTATTACTTTTACTATCACTACCTGTCTTAGCAGGAGCAATTACAATACTATTAACTGACCGAAACTTAAATACATCATTTTTTGACCCTGCAGGAGGAGGAGATCCAATCCTTTATCAACATTTATTC
>IBIOR244-22|Sphingonotus imitans|INV08093|Parque Ecologico da Varzea da Quinta do Conde|COI-5P|BOLD:AER3084|OR974539
AACCCTATATTTTATATTCGGTGCATGAGCAGGAATAGTGGGAACATCAATAAGAATAATTATTCGAGCAGAATTAGGACAACCAGGATCAATAATTGGAGATGATCAAATTTATAATGTTATTATTACAGCTCACGCATTTGTTATAATTTTCTTCATGGTTATACCAATTATAATTGGAGGATTTGGAAATTGACTTGTACCACTAATAATTGGTGCACCAGATATAGCATTCCCACGAATAAATAACATAAGATTCTGATTATTACCACCATCATTAATTCTCCTGCTTTCATCTTCTATGGTGGATAATGGAGCTGGTACAGGTTGAACAGTTTACCCCCCACTTGCTGGAGCTATTGCACACGGGGGAGCATCCGTAGATCTAGCTATTTTCTCACTACATCTTGCAGGTATTTCATCAATTCTAGGAGCAGTAAACTTTATCACAACAGCAATTAATATACGATCAGACAGTATAACTATAGACCAAACACCATTATTTGTATGATCAGTAGCTATTACAGCCTTATTACTTTTACTTTCATTACCTGTATTAGCAGGAGCAATTACAATATTATTAACCGACCGAAACCTTAATACATCATTCTTTGACCCTGCAGGAGGAGGAGATCCAATCCTTTATCAACATTTATTC
>IBIOR243-22|Sciobia lusitanica|INV08092|Parque Natural do Douro Internacional, Ribeira do Mosteiro hiking trail|COI-5P|BOLD:ADV9764|OR974568
AACATTATATTTCATTTTCGGAGCCTGATCAGGAATAGTCGGAACATCATTAAGAATTTTAATTCGAACAGAATTAGGACAACCAGGATATCTAATTGGAGATGATCAAACATATAATGTTATTGTAACTGCACATGCATTCATCATAATCTTCTTCATGGTCATACCAATTATGATCGGTGGATTTGGAAATTGATTAGTCCCCCTAATATTAGGGGCTCCAGATATAGCTTTTCCACGAATAAATAACATAAGATTTTGACTCTTACCACCATCCCTAACCCTATTATTAACCAGAAGAATAGTTGAAAATGGAGCAGGTACAGGATGAACTGTTTATCCACCCTTATCAACAGGTATCGCACATGCCGGAGCCTCAGTTGATTTAGCTATTTTTTCATTACATTTAGCAGGTATTTCCTCAATTTTAGGTGCAGTAAATTTTATTACTACCATAATTAATATACGAGCCCCAGGAATATCATTAGATCAAACCCCTTTATTTGTATGAGCAGTAGGAATTACTGCCCTATTATTACTATTATCATTACCAGTTCTTGCCGGAGCAATTACGATGTTATTAACAGATCGGAATCTAAATACATCATTTTTTGATCCAGCAGGAGGAGGAGATCCAATTTTATATCAACACTTATTT
>IBIOR241-22|Pterolepis spoliata|INV08090|Melides|COI-5P|BOLD:AEO7101|OR974424
TACATTATACTTCATTTTTGGTGCTTGAGCCGGCATAGTAGGCACATCACTAAGTCTTTTAATCCGTGCTGAACTAGGACAACCAGGATACCTAATTGGAGATGACCAAATTTATAATGTAATTGTGACTGCTCATGCATTTGTAATAATCTTCTTTATAGTTATACCAATCATAATTGGAGGATTTGGAAATTGGCTAGTCCCTTTAATATTAGGAGCTCCTGATATAGCATTCCCTCGGATAAACAACATAAGATTTTGATTACTCCCCCCTTCATTAACCCTCCTTCTTAGAAGAAGTTTAGTAGAGAATGGGGCAGGAACAGGTTGAACTGTTTACCCGCCCTTATCATCAGGTATCGCACACGCAGGTGCCTCTGTTGATTTAGCAATTTTTTCTTTACATTTAGCAGGAGTATCTTCAATTCTAGGAGCTGTTAACTTTATTACTACAACTATTAACATACGAGCACCAGGTATATCATTAGACCAAACCCCATTATTTGTTTGAGCAGTCGCTATTACTGCATTATTATTACTTCTCTCATTACCCGTTTTAGCTGGTGCGATCACTATATTATTAACAGACCGCAACCTTAACACCTCTTTCTTCGACCCTGCAGGAGGAGGTGACCCTATTCTTTACCAACATTTATTC
>IBIOR240-22|Oecanthus dulcisonans|INV05589|Melides|COI-5P|BOLD:ACG7286|OR974741
AATTTTATATTTCATCTTTGGATTTTGATCAGGTATAGTAGGAACTTCTTTAAGAATAATTATTCGAATAGAATTAGGACAACCTGGATTTTTTATTGGTGATGATCAAACATATAATGTCATTGTTACAGCTCATGCATTTATTATAATTTTTTTTATAGTAATACCTATCATAATTGGAGGATTTGGAAATTGGTTAGTACCTTTAATACTAGGGGCCCCTGATATAGCATTCCCACGAATAAATAATATAAGATTCTGATTATTACCTCCATCTTTAATACTACTTTTATCCAGAAGTATAGTTGAAAGTGGAGCCGGTACAGGATGAACTGTTTACCCTCCTTTATCATCAGGAATTGCTCATGGTGGAGCTTCAGTAGATTTAGCAATTTTCTCCCTACATTTAGCTGGAATTTCATCTATTTTAGGAGCAGTAAATTTTATTACAACCATAATGAATATACGATCTCCAAATATATCACTAGATCAAACTCCTTTATTTGTTTGAGCAGTATCAATTACCGCTTTACTTTTATTATTATCTTTACCTGTATTAGCAGGTGCTATTACAATATTATTATGTGATCGAAACTTAAATACATCATTTTTTGATCCTGCAGGAGGAGGAGACCCCATTTTATATCAACATTTATTC
>IBIOR239-22|Odontura macphersoni|INV05588|Parque Natural da Serra da Estrela, near Vale do Zezere|COI-5P|BOLD:AEO7752|OR974456
AACATTGTACTTTATTTTCGGCACATGAGCCGGCATAATCGGAACATCACTGAGTCTTTTAATTCGTGCTGAATTAGGTCAACCAGGATACCTTATTGGAGATGATCAAATTTATAATGTAATCGTAACTGCTCATGCTTTTGTAATAATCTTTTTTATAGTAATACCTATTATAATTGGAGGATTTGGCAACTGATTAGTTCCCTTAATATTAGGAGCCCCAGATATAGCCTTCCCTCGTATAAACAATATAAGTTTTTGGTTACTTCCACCCTCTCTAACTCTCCTACTCGCCAGAAGTTTAGTAGAAAATGGGGCAGGAACCGGTTGAACAGTTTACCCGCCACTTTCAAGAGGAATCGCACATAGAGGAGCTTCTGTAGATTTAGCTATTTTCTCCCTCCATCTTGCAGGAATCTCATCTATTCTTGGAGCTGTCAATTTCATTACTACAACTATCAATATACGGGCACCAGGAATATCTTTAGATCAAACTCCATTATTTGTATGAGCAGTTACGATCACTGCTCTTTTACTCCTTCTTTCTTTGCCTGTACTAGCAGGTGCTATTACTATACTCCTAACAGACCGAAATTTAAATACCTCTTTCTTTGATCCTGCTGGGGGAGGAGATCCTATCTTATACCAACATTTATTT
>IBIOR238-22|Odontura macphersoni|INV05587|Parque Natural da Serra da Estrela, near Vale do Zezere|COI-5P|BOLD:AEO7752|OR974608
AACATTGTACTTTATTTTCGGCACATGAGCCGGCATAATCGGAACATCACTGAGTCTTTTAATTCGTGCTGAATTAGGTCAACCAGGATACCTTATTGGAGATGATCAAATTTATAATGTAATCGTAACTGCTCATGCTTTTGTAATAATCTTTTTTATAGTAATACCTATTATAATTGGAGGATTTGGCAACTGATTAGTTCCCTTAATATTAGGAGCCCCAGATATAGCCTTCCCTCGTATAAACAATATAAGTTTTTGGTTACTTCCACCCTCTCTAACTCTCCTACTCGCCAGAAGTTTAGTAGAAAATGGGGCAGGAACCGGTTGAACAGTTTACCCGCCACTTTCAAGAGGAATCGCACATAGAGGAGCTTCTGTAGATTTAGCTATTTTCTCCCTCCATCTTGCAGGAATCTCATCTATTCTTGGAGCTGTCAATTTCATTACTACAACTATCAATATACGGGCACCAGGGATATCTTTAGATCAAACTCCATTATTTGTATGAGCAGTTACGATCACTGCTCTTTTACTCCTTCTTTCTTTGCCTGTACTAGCAGGTGCTATTACTATACTCCTTACAGACCGAAATTTAAATACCTCTTTCTTTGATCCTGCTGGGGGAGGAGATCCTATCTTATACCAACATTTATTT
>IBIOR237-22|Eyprepocnemis plorans|INV05586|Ilha da Armona|COI-5P|BOLD:AAV4939|OR974676
TACTTTATATTTTTTATTTGGAGCATGAGCCGGAATAGTTGGAACTTCAATAAGAATACTTATTCGCGCTGAATTAGGTCAACCAGGATCCCTAATTGGAGACGACCAAATTTATAATGTTATTATTACAGCACACGCATTTGTAATGATTTTCTTCATAGTTATACCCATTATAATTGGTGGATTTGGTAATTGACTTGTACCTTTAATAATTGGAGCCCCTGATATAGCATTCCCTCGAATAAATAACATAAGATTTTGACTTTTACCTCCATCACTGACCCTTCTTCTTACATCTTCCATAGTCGATAACGGAGCTGGCACTGGATGAACAGTTTACCCCCCACTGGCCGGAGCTATTGCTCATGGTGGTGCTTCAGTAGATCTAGCAATTTTCTCACTACACTTAGCCGGTGTTTCATCAATTTTAGGTGCAGTAAACTTTATTACAACAGCAATTAATATACGATCAGAAAGTATAACTCTTGATCAAACACCATTATTTGTCTGATCTGTAGCTATTACAGCCTTACTTTTACTTCTATCATTACCAGTTTTAGCAGGAGCTATTACTATATTATTAACTGATCGAAATTTAAACACCTCATTCTTTGACCCTGCAGGAGGAGGTGACCCAATTCTATATCAACATTTATTT
>IBIOR236-22|Eyprepocnemis plorans|INV05585|Ilha da Armona|COI-5P|BOLD:AAV4939|OR974729
TACTTTATATTTTTTATTTGGAGCATGAGCCGGAATAGTTGGAACTTCAATAAGAATACTTATTCGCGCTGAATTAGGTCAACCAGGATCCCTAATTGGAGACGACCAAATTTATAATGTTATTATTACAGCACACGCATTTGTAATGATTTTCTTCATAGTTATACCCATTATAATTGGTGGATTTGGTAATTGACTTGTACCTTTAATAATTGGAGCCCCTGATATAGCATTCCCTCGAATAAATAACATAAGATTTTGACTTTTACCTCCATCACTGACCCTTCTTCTTACATCTTCCATAGTCGATAACGGAGCTGGCACTGGATGAACAGTTTACCCCCCACTGGCCGGAGCTATTGCTCATGGTGGTGCTTCAGTAGATCTAGCAATTTTCTCACTACACTTAGCCGGTGTTTCATCAATTTTAGGTGCAGTAAACTTTATTACAACAGCAATTAATATACGATCAGAAAGTATAACTCTTGATCAAACACCATTATTTGTCTGATCTGTAGCTATTACAGCCTTACTTTTACTTCTATCATTACCAGTTTTAGCAGGAGCTATTACTATATTATTAACTGATCGAAATTTAAACACCTCATTCTTTGACCCTGCAGGAGGAGGTGACCCAATTCTATATCAACATTTATTT
>IBIOR234-22|Conocephalus fuscus|INV05583|Povoa de Sao Miguel|COI-5P|BOLD:AEQ8462|OR974609
AACCCTATACTTTATCTTCGGGGCTTGAGCTGGGATAGTCGGAACGTCCCTAAGCTTATTAATTCGAGCTGAACTCGGGCAGCCCGGGTATCTTATTGGAGATGATCAAATCTATAATGTTATCGTTACTGCCCATGCATTTGTAATAATTTTCTTCATAGTTATACCAATTATAATTGGAGGGTTCGGAAATTGATTAGTTCCATTAATACTAGGAGCCCCTGATATAGCTTTCCCCCGAATAAACAACATAAGCTTCTGGCTACTACCTCCCTCTTTAACCCTTCTTCTTGCAAGAAGCCTTGTTGAAAACGGAGCAGGCACAGGGTGAACAGTCTACCCCCCGCTTTCAGCAGGAATCGCTCATGCTGGAGCTTCAGTAGATTTAGCTATTTTCTCCTTACATCTTGCCGGAATCTCATCAATTCTAGGGGCTGTAAATTTTATCACTACAACAATTAATATACGCGCCCCGGGGATATCCCTCGATCAAACACCCCTATTTGTTTGAGCTGTAGCAATTACTGCTCTTTTACTCTTACTCTCGCTCCCTGTACTTGCAGGAGCAATTACAATACTTTTAACAGATCGTAATTTAAATACATCCTTCTTTGACCCTGCCGGGGGTGGAGATCCAATCCTATATCAACATTTATTT
>IBIOR232-22|Acinipe ignatii|INV05581|Melides|COI-5P|BOLD:AER2325|OR974475
AACATTATATTTTATGTTTGGAGCATGGGCAGGAATAGTAGGAACATCAATAAGAATAATTATCCGAGCAGAACTTGGTCAACCTGGACAATTAATTGGAGATGACCAAATCTACAACGTAGTAATCACTTCACACGCATTTGTAATAATTTTCTTTATAGTTATACCAATTATAATTGGAGGATTTGGAAATTGATTAGTACCTCTAATAATTGGAGCACCAGATATAGCCTTCCCTCGAATGAATAATATAAGATTTTGACTTTTGCCCCCATCATTAACACTACTCCTAACGTCCTCTATAGTGGATAGAGGAGCGGGCACAGGATGGACAGTTTACCCACCCCTTGCAGGAGCAATTGCTCATGGAGGAGCTTCTGTAGATTTAGCAATTTTCTCCCTTCACCTTGCAGGAGTATCATCAATCTTAGGAGCAGTAAATTTTATTACCACAGCAATTAACATACGATCAGAAAGAATAACTCTTGACCAAACACCTTTATTTGTCTGATCTGTAGCGATTACTGCCCTACTTTTACTACTATCACTACCAGTCCTAGCAGGAGCAATTACAATACTACTTACAGACCGAAATCTAAATACATCATTCTTTGACCCTGCTGGTGGAGGGGACCCTATTCTTTACCAACATTTATTC
>IBIOR231-22|Acinipe ignatii|INV05580|Melides|COI-5P|BOLD:AER2325|OR974628
AACATTATATTTTATGTTTGGAGCATGGGCAGGAATAGTAGGAACATCAATAAGAATAATTATCCGAGCAGAACTTGGTCAACCTGGACAATTAATTGGAGATGACCAAATCTACAACGTAGTAATCACTTCACACGCATTTGTAATAATTTTCTTTATAGTTATACCAATTATAATTGGAGGATTTGGAAATTGATTAGTACCTCTAATAATTGGAGCACCAGATATAGCCTTCCCTCGAATGAATAATATAAGATTTTGACTTTTGCCCCCATCATTAACACTACTCCTAACGTCCTCTATAGTGGATAGAGGAGCGGGCACAGGATGGACAGTTTACCCACCCCTTGCAGGAGCAATTGCTCATGGAGGAGCTTCTGTAGATTTAGCAATTTTCTCCCTTCACCTTGCAGGAGTATCATCAATCTTAGGAGCAGTAAATTTTATTACCACAGCAATTAACATACGATCAGAAAGAATAACTCTTGACCAAACACCTTTATTTGTCTGATCTGTAGCGATTACTGCCCTACTTTTACTACTATCACTACCAGTCCTAGCAGGAGCAATTACAATACTACTTACAGACCGAAATCTAAATACATCATTCTTTGACCCTGCTGGTGGAGGGGACCCTATTCTTTACCAACATTTATTC
>IBIOR229-22|Sciobia lusitanica|INV05578|Redondo|COI-5P|BOLD:ADV9764|OR974474
AACATTATATTTCATTTTCGGAGCCTGATCAGGAATAGTCGGAACATCATTAAGAATTTTAATTCGAACAGAATTAGGACAACCAGGATATCTAATTGGAGATGATCAAACATATAATGTTATTGTAACTGCACATGCATTCATCATAATCTTCTTCATGGTCATACCAATCATGATCGGTGGATTTGGAAATTGATTAGTCCCCCTAATATTAGGGGCTCCAGATATAGCTTTTCCACGAATAAATAACATAAGATTTTGACTCCTACCACCATCCCTAACCCTATTATTAACCAGAAGAATAGTTGAAAATGGAGCAGGTACAGGATGAACTGTTTATCCACCCTTATCAACAGGTATCGCACATGCCGGAGCCTCAGTTGATTTAGCTATTTTTTCATTACATTTAGCAGGTATTTCCTCAATTTTAGGTGCAGTAAATTTTATTACTACCATAATTAATATACGAGCCCCAGGAATATCATTAGATCAAACCCCTTTATTTGTATGAGCAGTAGGAATTACTGCCCTATTATTACTATTATCATTACCAGTTCTTGCCGGAGCAATTACGATGTTATTAACAGATCGGAATCTAAATACATCATTTTTTGATCCAGCAGGAGGAGGAGATCCAATTTTATATCAACACTTATTT
>IBIOR228-22|Pycnogaster cucullatus|INV05577|Herdade dos Concelhos|COI-5P|BOLD:AEO6980|OR974622
AACATTATATTTTATTTTTGGTGCATGAGCTGGGATAGTAGGAACATCCTTAAGTTTATTAATCCGAGCAGAATTAGGTCAACCAGGATATTTAATTGGAGATGATCAAATCTATAACGTAATTGTAACAGCCCATGCATTCGTAATAATTTTTTTCATAGTAATACCTATTATAATTGGAGGATTTGGAAATTGACTTGTCCCTTTAATATTAGGAGCTCCTGATATAGCATTTCCCCGAATAAATAATATAAGATTCTGATTATTACCACCATCTTTAACCCTCCTCCTTAGAAGCAGCTTAGTCGAAAATGGAGCTGGTACAGGATGAACAGTTTACCCACCCCTGTCTTCTGGTATTGCACATGCTGGTGCCTCTGTAGATCTAGCAATTTTCTCTTTACATTTAGCAGGAGTATCATCCATTCTAGGAGCTGTAAACTTTATTACCACAACCATTAATATACGAGCCCCTGGTATATCTTTAGACCAAACACCTTTATTTGTTTGATCAGTAGCTATTACTGCCTTACTTCTTTTATTATCATTACCAGTTTTAGCTGGAGCTATTACCATATTATTAACTGATCGAAACTTAAATACTTCTTTCTTCGACCCTGCTGGAGGAGGAGATCCAATTCTTTATCAACATTTATTC
>IBIOR227-22|Pseudomogoplistes vicentae|INV05576|Praia da Consolacao, Atouguia da Baleia|COI-5P|BOLD:AEI3508|OR974484
AACTCTATACTTCATTTTCGGAGCATGAGCCGGAATATTGGGTACATCCTTAAGAATTTTAATTCGAACAGAACTAGGACAACCAGGTTCTTTAATTGGAGATGATCAAATTTATAATGTAATCGTTACAGCTCACGCCTTTATTATAATCTTTTTTATAGTAATACCTATTATAATTGGTGGATTTGGAAATTGATTAATCCCTTTAATACTAGGAGCCCCAGATATAGCTTTCCCTCGCATAAACAATATAAGTTTTTGACTCCTTCCTCCCTCTTTAACCCTTCTTCTAGCTAGAAGATTAGTTGAAAACGGTGCAGGAACCGGTTGAACAGTCTACCCTCCCTTATCCTCTGGAATTGCTCATGCAGGAGGTTCAGTTGATCTAGCAATTTTCTCCCTACATTTAGCAGGAGTATCTTCAATCCTAGGAGCAATTAATTTTATCACAACAATAATTAATATACGAGCCCCAGGTATATCATTAGACCAAACTCCATTATTTGTTTGAGCAGTAGCAATTACTGCCCTTCTCCTTCTTCTCTCTCTTCCAGTTCTAGCAGGAGCTATTACTATACTATTAACAGATCGAAATTTAAATACATCTTTCTTCGACCCTGCGGGAGGTGGTGACCCTATCTTATATCAACACTTATTT
>IBIOR226-22|Pseudomogoplistes vicentae|INV05575|Cabo Espichel, Praia da Baleeira|COI-5P|BOLD:AEI3508|OR974710
AACTCTATACTTCATTTTCGGAGCATGAGCCGGAATATTGGGTACATCCTTAAGAATTTTAATTCGAACAGAACTAGGACAACCAGGTTCTTTAATTGGAGATGATCAAATTTATAATGTAATCGTTACAGCTCACGCCTTTATTATAATCTTTTTTATAGTAATACCTATTATAATTGGTGGATTTGGAAATTGATTAATCCCTTTAATACTAGGAGCCCCAGATATAGCTTTCCCTCGCATAAACAATATAAGTTTTTGACTCCTTCCTCCCTCTTTAACCCTTCTTCTAGCTAGAAGATTAGTTGAAAACGGTGCAGGAACCGGTTGAACAGTCTACCCTCCCTTATCCTCTGGAATTGCTCATGCAGGAGGTTCAGTTGATCTAGCAATTTTCTCCCTACATTTAGCAGGAGTATCTTCAATCCTAGGAGCAATTAATTTTATCACAACAATAATTAATATACGAGCCCCAGGTATATCATTAGACCAAACTCCATTATTTGTTTGAGCAGTAGCAATTACTGCCCTTCTCCTTCTTCTCTCTCTTCCAGTTCTAGCAGGAGCTATTACTATACTATTAACAGATCGAAATTTAAATACATCTTTCTTCGACCCTGCGGGAGGTGGTGACCCTATCTTATATCAACACTTATTT
>IBIOR225-22|Pterolepis lusitanica|INV05574|Herdade dos Concelhos|COI-5P|BOLD:AEO7101|OR974551
TACATTATACTTCATTTTTGGTGCTTGAGCCGGCATAGTAGGCACATCACTAAGTCTTTTAATCCGTGCTGAACTAGGACAACCAGGGTACCTAATTGGAGATGACCAAATTTATAATGTAATTGTGACTGCTCATGCATTTGTAATAATCTTCTTTATAGTTATACCAATCATAATTGGAGGATTTGGAAATTGGCTAGTCCCTTTAATATTAGGAGCTCCTGATATAGCATTCCCTCGGATAAACAACATAAGATTTTGATTACTCCCCCCTTCATTAACCCTCCTTCTTAGAAGAAGTTTAGTAGAGAATGGGGCAGGAACAGGTTGAACTGTTTACCCGCCCTTATCATCAGGTATCGCACACGCAGGTGCCTCTGTTGATTTAGCAATTTTTTCTTTACATTTAGCGGGAGTATCTTCAATTCTAGGAGCTGTTAACTTTATTACTACAACTATTAACATACGAGCACCAGGTATATCATTAGACCAAACCCCATTATTTGTTTGAGCAGTCGCTATTACTGCATTATTATTACTTCTCTCATTACCCGTTTTAGCTGGTGCTATCACTATATTATTAACAGACCGCAACCTTAACACCTCTTTCTTCGATCCTGCAGGAGGAGGTGACCCTATTCTTTACCAACATTTATTC
>IBIOR222-22|Arachnocephalus vestitus|INV05571|Parque Ecologico da Varzea da Quinta do Conde|COI-5P|BOLD:AER1092|OR974649
AACCCTGTATTTTATTTTCGGAGCCTGAGCAGGTATATTGGGAACTTCTATAAGTATTCTAATTCGTACTGAATTAGGTCATCCAGGTTCATTAATTGGGGATGATCAAATTTATAATGTTATCGTCACAGCTCATGCTTTCGTAATAATTTTTTTTATAGTTATGCCTATTATGATTGGAGGATTTGGAAATTGATTAGTCCCTTTAATATTAGGAGCCCCTGATATAGCTTTTCCTCGAATAAATAACATAAGTTTTTGATTACTACCCCCTTCCTTAACCCTTCTCCTAGCAAGAAGCCTAGTAGAAAATGGTGCGGGTACAGGATGAACAGTATATCCACCTTTGTCAGCTGGTATTGCCCATGCTGGAGCATCTGTTGATTTAGCAATTTTTTCTTTACACTTAGCCGGTGTATCATCTATTTTAGGAGCCGCTAATTTTATTACTACAATAATTAATATACGAGCACCTGGTATAACCTTAGATCAAACTCCTTTATTTGTATGAGCTGTAGGAATTACAGCCCTATTACTTCTTTTATCCCTTCCAGTTTTAGCCGGAGCTATTACTATACTCCTAACAGACCGAAACTTAAATACTTCCTTCTTCGATCCAGCAGGAGGGGGTGATCCCATTCTTTATCAACATCTATTC
>IBIOR221-22|Conocephalus conocephalus|INV05570|Parque Ecologico da Varzea da Quinta do Conde|COI-5P|BOLD:AEQ8460|OR974443
AACATTATATTTTATTTTTGGGGCATGAGCAGGAATAGTTGGAACATCATTAAGTTTATTAATTCGAGCAGAACTGGGTCAACCAGGTTATCTTATTGGAGATGATCAAATTTATAATGTAATTGTAACTGCCCATGCTTTTGTAATAATTTTCTTTATAGTTATGCCAATTATAATTGGAGGATTTGGAAATTGATTAGTTCCTTTAATACTAGGAGCACCTGATATAGCATTTCCTCGAATAAACAATATAAGCTTCTGATTACTACCTCCCTCATTAACATTGCTTCTTGCAAGAAGCCTTGTTGAAAATGGGGCAGGCACTGGTTGAACAGTGTACCCCCCACTGTCTGCTGGTATTGCTCATGCCGGGGCATCTGTTGATCTAGCTATTTTCTCCTTACATTTAGCTGGAATTTCATCAATTTTAGGTGCTGTAAATTTCATTACTACAACTATTAATATACGAGCACCTGGGATATCATTAGATCAAACACCCTTATTTGTATGAGCTGTAGCAATTACTGCTCTTCTTTTATTACTCTCTCTTCCTGTACTTGCAGGGGCTATTACTATACTTTTAACTGACCGAAATTTAAATACATCATTTTTTGACCCTGCAGGGGGAGGAGATCCTATTTTATATCAACATCTTTTT
>IBIOR220-22|Conocephalus conocephalus|INV05569|Parque Ecologico da Varzea da Quinta do Conde|COI-5P|BOLD:AEQ8460|OR974496
AACATTATATTTTATTTTTGGAGCATGAGCAGGAATAGTTGGAACATCATTAAGTTTATTAATTCGAGCAGAACTGGGTCAACCAGGTTATCTTATTGGAGATGATCAAATTTATAATGTAATTGTAACTGCCCATGCTTTTGTAATAATTTTCTTTATAGTTATGCCAATTATAATTGGAGGATTTGGAAATTGATTAGTTCCTTTAATACTAGGAGCACCTGATATAGCATTTCCTCGAATAAACAATATAAGCTTCTGATTACTACCTCCCTCATTAACATTGCTTCTTGCAAGAAGCCTTGTTGAAAATGGGGCAGGCACTGGTTGAACAGTGTACCCCCCACTGTCTGCTGGTATTGCTCATGCCGGGGCATCTGTTGATCTAGCTATTTTCTCCTTACATTTAGCTGGAATTTCATCAATTTTAGGTGCTGTAAATTTCATTACTACAACTATTAATATACGAGCACCTGGGATATCATTAGATCAAACACCCTTATTTGTATGAGCTGTAGCAATTACTGCTCTTCTTTTATTACTCTCTCTTCCTGTACTTGCAGGGGCTATTACTATACTTTTAACTGACCGAAATTTAAATACATCATTTTTTGACCCTGCAGGGGGAGGAGATCCTATTTTATATCAACATCTTTTT
>IBIOR217-22|Stenobothrus lineatus|INV05566|Franca|COI-5P|BOLD:AAC6368|OR974812
AACTTTATACTTTATATTTGGAGCATGAGCAGGAATAGTAGGAACATCAATAAGCATAATTATTCGTGCAGAACTTGGACAACCAGGGTCTCTAATTGGAGATGACCAAATCTATAATGTTATCATTACAGCCCATGCATTCGTAATGATTTTCTTTATAGTAATACCCATTATAATTGGAGGATTTGGTAATTGATTAGTCCCTTTAATAATTGGAGCACCAGATATAGCTTTTCCACGAATAAATAATATAAGTTTTTGATTACTACCACCATCATTAACCCTTTTAATTGCATCATCAATAGTAGATAGTGGAGCAGGGACAGGATGAACAGTTTATCCCCCACTTGCAGGAGCTATTGCTCATGGTGGAAGATCAGTAGACCTAGCTATTTTTTCATTACATCTAGCTGGTATTTCATCAATTTTAGGAGCAGTAAACTTTATTACAACAGCAATTAATATGCGGTCGGAGAGAATAACACTAGATCAAACACCACTATTTGTTTGATCAGTAGCAATTACAGCACTTCTATTACTATTATCATTACCAGTTTTAGCAGGAGCAATTACTATATTATTAACTGATCGAAACTTAAATACATCATTCTTTGACCCAGCTGGAGGTGGAGACCCAATTCTTTATCAACATTTATTC
>IBIOR216-22|Mioscirtus wagneri|INV05565|Ilha da Armona|COI-5P|BOLD:ABV1949|OR974457
AACCTTATACTTTATATTCGGTGCATGAGCCGGAATACTAGGAACATCTATAAGAATAATTATTCGAGCCGAATTAGGTCAACCAGGATCAATAATTGGAGATGATCAAATTTATAATGTTATCATTACAGCCCATGCATTCATTATAATTTTCTTTATAGTTATACCAATTATAATTGGGGGGTTCGGAAATTGACTTGTACCTTTAATAATTGGAGCACCAGATATGGCATTCCCACGAATAAATAATATAAGATTTTGACTATTACCACCATCACTAATTCTTCTTACCTCGTCTTCCATGGTTTATAATGGTGCTGGTACAGGATGAACAGTTTACCCCCCACTAGCAGGAGCAATTGCTCATGGAGGAGCATCTGTAGACCTAGCTATCTTTTCACTACACTTAGCAGGTATTTCATCTATTCTAGGAGCAGTTAATTTCATTACAACAGCAATTAATATACGATCAGATAGAATATCTATAGATCAAACACCACTATTTGTTTGATCAGTAGCAATTACAGCCTTACTATTATTATTATCATTACCAGTATTAGCTGGAGCTATCACAATACTATTAACAGATCGAAACTTAAATACATCATTTTTTGATCCTGCAGGAGGAGGAGATCCAATCCTTTACCAACATTTATTC
>IBIOR215-22|Mioscirtus wagneri|INV05564|Ilha da Armona|COI-5P|BOLD:ABV1949|OR974436
AACCTTATACTTTATATTCGGTGCATGAGCCGGAATACTAGGAACATCTATAAGAATAATTATTCGAGCCGAATTAGGTCAACCAGGATCAATAATTGGAGATGATCAAATTTATAATGTTATCATTACAGCCCATGCATTCATTATAATTTTCTTTATAGTTATACCAATTATAATTGGGGGGTTCGGAAATTGACTTGTACCTTTAATAATTGGAGCACCAGATATGGCATTCCCACGAATAAATAATATAAGATTTTGACTATTACCACCATCACTAATTCTTCTTACCTCGTCTTCCATGGTTTATAATGGTGCTGGTACAGGATGAACAGTTTACCCCCCACTAGCAGGAGCAATTGCTCATGGAGGAGCATCTGTAGACCTAGCTATCTTTTCACTACACTTAGCAGGTATTTCATCTATTCTAGGAGCAGTTAATTTCATTACAACAGCAATTAATATACGATCAGATAGAATATCTATAGATCAAACACCACTATTTGTTTGATCAGTAGCAATTACAGCCTTACTATTATTATTATCATTACCAGTATTAGCTGGAGCTATCACAATACTATTAACAGATCGAAACTTAAATACATCATTTTTTGATCCTGCAGGAGGAGGAGATCCAATCCTTTACCAACATTTATTC
>IBIOR214-22|Pycnogaster jugicola|INV05563|Pitoes das Junias, near Mosteiro|COI-5P|BOLD:AEO6979|OR974704
AACATTATATTTTATTTTTGGCGCATGAGCTGGGATAGTAGGAACATCCTTAAGTTTATTAATCCGAGCAGAATTAGGCCAACCAGGATACTTAATTGGAGATGATCAAATTTATAATGTAATTGTAACAGCCCATGCATTCGTAATAATTTTTTTTATAGTAATACCTATTATAATTGGAGGATTTGGAAATTGACTTGTCCCTTTAATATTAGGAGCTCCTGATATAGCATTCCCCCGAATAAATAATATAAGATTCTGATTATTACCACCGTCTTTAACCCTCCTCCTTAGAAGTAGCTTAGTGGAAAACGGAGCTGGTACAGGATGAACAGTTTACCCACCCCTATCTTCTGGTATTGCACATGCTGGTGCCTCTGTAGATCTAGCAATTTTCTCTTTACATTTAGCAGGAGTATCATCCATTCTAGGAGCTGTAAACTTCATTACTACAACCATTAATATACGAGCCCCTGGTATATCTTTAGATCAAACACCTTTATTTGTTTGATCAGTAGCTATTACAGCCTTACTTCTTTTATTATCATTACCAGTTTTAGCCGGAGCTATCACCATATTATTAACTGATCGAAATTTAAATACTTCTTTCTTCGACCCTGCTGGGGGGGGAGATCCAATTCTGTATCAACATTTATTT
>IBIOR213-22|Leptophyes punctatissima|INV05562|Pitoes das Junias, near Mosteiro|COI-5P|BOLD:ADT5783|OR974467
AACTTTGTATTTTATTTTTGGCGCCTGAGCAGGAATAGTTGGTACATCTTTAAGTTTACTAATTCGTGCTGAACTAGGGCAACCTGGCTACTTAATTGGTGATGATCAAATTTATAATGTTATTGTTACTGCCCATGCATTTGTAATAATTTTCTTCATAGTTATACCTATTATAATTGGAGGATTTGGTAACTGATTAGTTCCATTAATATTGGGGGCCCCAGATATAGCTTTCCCTCGAATAAATAATATAAGCTTCTGATTACTGCCACCCTCTTTAACTCTTCTTCTGGCCAGTAGTTTAGTTGAAAATGGAGCTGGAACCGGTTGAACCGTTTACCCTCCATTATCAGCTGGGATTGCCCACGGAGGTGCTTCAGTTGATTTAGCTATTTTTTCTCTCCATCTAGCAGGTGTTTCATCAATCCTAGGGGCTGTAAACTTTATTACTACAACAATTAATATACGAGCCCCAGGAATATCCTTAGATCAAACCCCTTTATTTGTCTGATCTGTAGCAATCACAGCATTACTTTTGCTTCTATCCCTACCTGTCTTAGCAGGTGCTATTACTATACTTCTAACAGACCGTAATTTAAATACCTCCTTCTTCGATCCTGCTGGAGGAGGAGACCCTATTCTTTACCAACATTTATTT
>IBIOR212-22|Lluciapomaresius asturiensis|INV05561|Pitoes das Junias|COI-5P|BOLD:AEO8296|OR974697
AACACTATATTTCATTTTTGGTGCCTGAGCTGGAATAGTCGGTACATCATTAAGCTTATTAATTCGAGCTGAGTTAGGACAACCAGGATATTTAATTGGTGATGATCAAATCTATAATGTAATCGTAACTGCTCATGCATTCGTAATAATCTTCTTTATAGTAATGCCCATTATAATTGGAGGATTCGGAAATTGATTAGTGCCTCTTATATTAGGAGCACCTGATATAGCTTTCCCACGAATGAACAACATAAGTTTTTGATTGCTACCTCCTTCTCTAACACTTTTATTAAGAAGTAGACTAGTGGAAAATGGAGCGGGTACTGGTTGAACAGTCTACCCACCCCTTTCTTCAGGAATTGCTCATGCAGGAGCATCCGTCGATTTAGCTATCTTCTCACTCCACTTAGCTGGAGTTTCTTCTATCCTAGGGGCAGTAAATTTCATTACTACAACTATTAATATACGAGCGCCTGGTATGTCTTTAGATCAAACTCCCTTATTTGTTTGATCAGTAGCCATTACAGCCCTACTTTTATTATTATCTCTACCTGTATTAGCAGGAGCTATTACTATACTCCTAACAGATCGAAATTTAAATACATCCTTCTTTGACCCTGCAGGAGGGGGAGATCCCATTTTATACCAACATTTATTT
>IBIOR211-22|Lluciapomaresius asturiensis|INV05560|Pitoes das Junias|COI-5P|BOLD:AEO8296|OR974648
AACACTATATTTCATTTTTGGTGCCTGAGCTGGAATAGTCGGTACATCATTAAGCTTATTAATTCGAGCTGAGTTAGGACAACCAGGATATTTAATTGGTGATGATCAAATCTATAATGTAATCGTAACTGCTCATGCATTCGTAATAATCTTCTTTATAGTAATGCCCATTATAATTGGAGGATTCGGAAATTGATTAGTGCCTCTTATATTAGGAGCACCTGATATAGCTTTCCCACGAATGAACAACATAAGTTTTTGATTGCTACCTCCTTCTCTAACACTTTTATTAAGAAGTAGACTAGTGGAAAATGGAGCGGGTACTGGTTGAACAGTCTACCCACCCCTTTCTTCAGGAATTGCTCATGCAGGAGCATCCGTCGATTTAGCTATCTTCTCACTCCACTTAGCTGGAGTTTCTTCTATCTTAGGGGCAGTAAATTTCATTACTACAACTATTAATATACGAGCGCCTGGTATGTCTTTAGATCAAACTCCCTTATTTGTTTGATCAGTAGCCATTACAGCCCTACTTTTATTATTATCTCTACCTGTATTAGCAGGAGCTATTACTATACTCCTAACAGATCGAAATTTAAATACATCCTTCTTTGACCCTGCAGGAGGGGGAGATCCCATTTTATACCAACATTTATTT
>IBIOR209-22|Stenobothrus stigmaticus|INV05558|Pitoes das Junias, near Mosteiro|COI-5P|BOLD:AAD9833|OR974772
TACTTTATATTTCATATTTGGAGCATGAGCAGGAATAGTAGGAACATCAATAAGTATAATTATTCGTGCAGAACTTGGACAACCAGGATCTCTAATTGGAGATGATCAAATCTATAATGTTATCATTACAGCCCATGCATTTGTAATAATTTTCTTTATAGTAATACCTATTATAATTGGAGGGTTTGGTAATTGATTAGTCCCTTTAATAATTGGAGCACCAGATATAGCTTTTCCACGAATAAATAATATAAGTTTTTGATTATTACCACCATCACTAACCCTTTTAATTGCATCATCAATAGTGGATAGTGGTGCAGGAACGGGATGAACAGTTTATCCTCCACTTGCAGGGGCTATTACTCATGGTGGAAGATCAGTTGATCTAGCCATTTTTTCATTACATCTAGCTGGTATCTCATCAATTTTAGGAGCAGTAAACTTTATTACAACAGCAATCAACATGCGGTCGGAAAGAATAACACTAGATCAAACACCACTATTTGTTTGATCAGTAGCAATCACAGCACTCCTATTACTACTATCATTACCAGTTTTAGCGGGAGCAATTACCATATTATTAACCGATCGAAATTTAAATACATCATTCTTTGACCCAGCTGGGGGTGGAGATCCAATTCTCTATCAACATTTATTC
>IBIOR208-22|Chorthippus yersini|INV05557|Tourem, near road M514|COI-5P|BOLD:AAC5779|OR974805
AACTTTATATTTTTTATTTGGAGCATGAGCTGGAATAGTAGGTACATCAATAAGAATAATTATTCGTGCAGAACTTGGACAACCAGGATCCATAATTGGAGATGATCAAATCTATAATGTTATTATTACAGCACATGCATTTGTAATAATTTTCTTCATAGTAATACCTATTATAATTGGAGGATTCGGTAATTGACTGGTTCCACTAATAATCGGAGCACCAGATATAGCTTTTCCACGAATAAATAACATAAGTTTTTGACTTTTACCACCATCTTTAACTCTTTTAATTGCATCATCAATAGTAGATAATGGTGCAGGAACAGGATGAACAGTTTATCCCCCTCTCGCAGGAGCAATTGCACATGGAGGAGGATCAGTAGACCTAGCTATTTTTTCATTACATTTAGCGGGTGTTTCATCAATTTTAGGAGCAGTTAATTTCATTACAACCGCAATTAATATACGGTCGGAAAGAATAACATTAGATCAAACACCACTATTTGTTTGATCAGTAGCAATTACAGCACTCCTATTACTATTATCATTACCAGTACTAGCAGGAGCAATTACTATATTATTAACTGATCGAAATTTAAATACTTCGTTCTTTGACCCTGCAGGTGGTGGAGATCCAATCCTTTATCAACATTTATTT
>IBIOR207-22|Chorthippus yersini|INV05556|Tourem, near road M513|COI-5P|BOLD:AAC5779|OR974682
AACTTTATATTTTTTATTTGGAGCATGAGCTGGAATAGTAGGTACATCAATAAGAATAATTATTCGTGCAGAACTTGGACAACCAGGATCCATAATTGGAGATGATCAAATCTATAATGTTATTATTACAGCACATGCATTTGTAATAATTTTCTTCATAGTAATACCTATTATAATTGGGGGATTCGGTAATTGACTGGTTCCACTAATAATCGGAGCACCAGATATAGCTTTTCCACGAATAAATAACATAAGTTTTTGACTTTTACCACCATCATTAACTCTTTTAATTGCATCATCAATAGTAGATAATGGTGCAGGAACAGGATGAACAGTTTATCCCCCTCTCGCAGGAGCAATTGCACATGGAGGAGGATCAGTAGACCTGGCGATTTTTTCATTACATTTAGCAGGTATTTCATCAATTTTAGGAGCAGTTAATTTCATTACAACTGCAATCAATATACGGTCGGAAAGAATAACACTAGATCAAACACCACTATTTGTTTGATCAGTAGCAATTACAGCACTCCTATTACTATTATCATTACCGGTACTAGCAGGAGCAATTACTATATTATTAACTGATCGAAATTTAAATACTTCATTCTTTGACCCTGCAGGTGGTGGAGATCCAATCCTTTATCAACATTTATTT
>IBIOR206-22|Omocestus viridulus|INV05555|Pitoes das Junias, near Mosteiro|COI-5P|BOLD:AAE1108|OR974599
AACTTTATATTTTATATTTGGAGCATGAGCAGGAATAGTAGGAACATCAATAAGTATAATTATTCGTGTAGAACTTGGGCAACCAGGATCTCTAATTGGGGATGATCAAATCTACAATGTTATCATTACAGCCCACGCATTTGTAATGATTTTCTTTATAGTAATACCTATCATAATTGGAGGGTTTGGTAATTGATTAGTTCCTTTAATAATTGGAGCACCAGATATAGCTTTTCCACGAATAAATAATATAAGTTTTTGACTATTACCACCATCACTAACCCTTTTAATTGTATCATCAATAGTGGATAGTGGTGTAGGAACAGGATGAACAGTTTACCCTCCACTTGCAGGAGCAATTGCCCATGGTGGGGGATCAGTAGATCTAGCCATTTTTTCATTACATCTAGCCGGTGTTTCATCAATTTTAGGAGCAGTAAACTTTATTACAACATCAATCAATATACGGTCGGAAAGAATAACACTAGATCAAACACCGCTATTTGTTTGATCAGTAGCAATCACAGCACTTCTATTACTATTATCATTACCGGTATTAGCAGGAGCAATTACTATATTATTAACTGACCGAAATTTAAATACATCATTTTTTGACCCTGCTGGAGGTGGGGACCCAATTCTATATCAACATTTATTT
>IBIOR205-22|Pseudochorthippus parallelus|INV05554|Castro Laboreiro|COI-5P|BOLD:AAC3399|OR974441
AACCTTATACTTTATATTTGGAGCATGAGCAGGAATAATAGGAACATCAATAAGCATAATTATTCGTGCAGAACTTGGACAACCAGGTTCCCTTATTGGAGATGATCAAATTTATAATGTTATCATTACAGCTCATGCATTTGTGATGATTTTCTTTATAGTGATACCTATTATAATTGGTGGATTTGGTAATTGACTAGTACCATTAATAATTGGAGCACCAGATATGGCTTTCCCACGAATAAATAACATAAGTTTTTGATTACTACCACCATCATTAACCCTTTTAATTGCATCATCTATAATGGATAATGGTGCAGGAACAGGATGAACAGTTTACCCTCCACTTGCCGGGGCAATTGCCCATGGTGGAAGATCAGTAGATCTAGCTATTTTCTCATTACATCTAGCCGGTGTTTCATCTATTTTAGGAGCAGTAAACTTTATTACAACAGCAATTAATATACGGTCAGAAAGAATAACACTGGATCAAACACCATTGTTTGTTTGATCTGTAGCAATTACAGCACTTTTATTATTACTATCATTACCGGTTTTAGCAGGAGCAATTACTATATTATTAACTGATCGAAATTTAAATACATCATTCTTTGACCCAGCTGGAGGTGGAGACCCAATTCTTTACCAACATTTATTT
>IBIOR203-22|Stenobothrus stigmaticus|INV05552|Pitoes das Junias, near Mosteiro|COI-5P|BOLD:AAD9833|OR974708
TACTTTATATTTCATATTTGGAGCATGAGCAGGAATAGTAGGAACATCAATAAGTATAATTATTCGTGCAGAACTTGGACAACCAGGATCTCTAATTGGAGATGATCAAATCTATAATGTTATCATTACAGCCCATGCATTTGTAATAATTTTCTTTATAGTAATACCTATTATAATTGGAGGGTTTGGTAATTGATTAGTCCCTTTAATAATTGGAGCACCAGATATAGCTTTTCCACGAATAAATAATATAAGTTTTTGATTATTACCACCATCACTAACCCTTTTAATTGCATCATCAATAGTGGATAGTGGTGCAGGAACGGGATGAACAGTTTATCCTCCACTTGCAGGGGCTATTACTCATGGTGGAAGATCAGTTGATCTAGCCATTTTTTCATTACATCTAGCTGGTATCTCATCAATTTTAGGAGCAGTAAACTTTATTACAACAGCAATCAACATGCGGTCGGAAAGAATAACACTAGATCAAACACCACTATTTGTTTGATCAGTAGCAATCACAGCACTCCTATTACTACTATCATTACCAGTTTTAGCGGGAGCAATTACCATATTATTAACCGATCGAAATTTAAATACATCATTCTTTGACCCAGCTGGGGGTGGAGATCCAATTCTCTATCAACATTTATTC
>IBIOR202-22|Antaxius spinibrachius|INV05551|Pitoes das Junias, near Mosteiro|COI-5P|BOLD:AER0569|OR974472
TACATTATATTTCATTTTTGGAGCCTGAGCAGGCATAGTTGGAACATCACTTAGTCTCCTTATTCGTGCTGAATTAGGTCAACCAGGGTATTTAATTGGCGACGACCAAATTTATAATGTAATTGTAACAGCTCACGCATTCGTTATAATTTTCTTTATAGTAATACCTATCATGATTGGAGGTTTCGGAAATTGATTAGTTCCATTAATATTAGGAGCACCAGATATGGCCTTCCCTCGAATAAATAATATAAGATTCTGATTATTACCACCATCATTAACACTCTTACTTAGAAGTAGTATAGTGGAAAATGGTGCAGGTACAGGATGAACAGTATACCCTCCTCTATCATCTGGTATTGCTCATGCAGGAGCTTCGGTAGATTTAGCAATTTTCTCTCTTCACTTAGCTGGTGTTTCATCTATTTTAGGAGCTGTAAATTTTATTACAACAACTATTAACATACGAGCACCAGGAATGTCATTGGATCAAACCCCTTTATTCGTTTGAGCTGTAGCAATCACAGCTCTTCTCTTACTTCTTTCATTACCAGTTCTTGCTGGTGCTATTACCATATTATTGACAGATCGAAACCTTAATACCTCCTTCTTCGACCCTGCTGGTGGGGGTGATCCTATTCTTTACCAACACCTATTT
>IBIOR201-22|Antaxius spinibrachius|INV05550|Pitoes das Junias, near Mosteiro|COI-5P|BOLD:AER0569|OR974641
TACATTATATTTCATTTTTGGAGCCTGAGCCGGCATAGTTGGAACATCACTTAGTCTCCTTATTCGTGCTGAATTAGGTCAACCAGGGTATTTAATTGGCGACGACCAAATTTATAATGTAATTGTAACAGCTCACGCATTCGTTATAATTTTCTTTATAGTAATACCTATCATGATTGGAGGTTTCGGAAATTGATTAGTTCCATTAATATTAGGAGCACCAGATATGGCCTTCCCTCGAATAAATAATATAAGATTTTGATTATTACCACCATCATTAACACTCTTACTTAGAAGTAGTATAGTGGAAAATGGTGCAGGTACAGGATGAACAGTATACCCTCCTCTATCATCTGGTATTGCTCATGCAGGAGCTTCGGTAGATTTAGCAATTTTCTCTCTTCACTTAGCTGGTGTTTCATCTATTTTAGGAGCTGTAAATTTTATTACAACAACTATTAACATACGAGCACCAGGAATGTCATTGGATCAAACCCCTTTATTCGTTTGAGCTGTAGCAATCACAGCTCTTCTCTTACTTCTTTCATTACCAGTTCTTGCTGGTGCTATTACCATATTATTGACAGATCGAAACCTTAATACCTCCTTCTTCGACCCTGCTGGTGGGGGTGATCCTATTCTTTACCAACACCTATTT
>IBIOR200-22|Antaxius florezi|INV05549|Gave, near road EM503|COI-5P|BOLD:AER0570|OR974562
TACATTATACTTCATTTTTGGTGCTTGAGCTGGTATAGTTGGTACTTCTCTCAGTCTTTTAATTCGAGCTGAACTAGGCCAACCAGGTTACCTAATTGGTGATGATCAAATTTACAATGTAATTGTAACAGCTCACGCTTTCGTAATAATTTTTTTTATAGTTATGCCTATTATAATTGGTGGATTTGGGAATTGATTAGTACCATTAATACTTGGAGCTCCAGATATAGCTTTCCCTCGAATAAATAATATAAGATTCTGATTACTTCCCCCTTCATTAACGCTTTTACTAAGAAGTAGTTTGGTAGAAAATGGTGCAGGTACAGGATGAACAGTTTATCCACCTCTTTCATCTGGTATTGCACATGCAGGAGCCTCTGTTGATTTAGCAATCTTCTCCCTACACCTTGCTGGTGTCTCATCAATTTTAGGAGCTGTAAACTTCATCACTACAACCATTAATATACGAGCACCAGGAATATCTCTGGATCAAACTCCATTATTTGTTTGAGCTGTAGCAATTACTGCTCTTCTTTTATTACTTTCACTCCCTGTTCTAGCAGGGGCTATTACTATACTATTGACAGATCGTAATCTTAATACCTCTTTCTTTGACCCTGCTGGAGGTGGTGACCCTATTCTTTACCAACATTTATTC
>IBIOR199-22|Antaxius florezi|INV05548|Gave, near road EM503|COI-5P|BOLD:AER0570|OR974719
TACATTATACTTCATTTTTGGTGCTTGAGCTGGTATAGTTGGTACTTCTCTCAGTCTTTTAATTCGAGCTGAACTAGGCCAACCAGGTTACCTAATTGGTGATGATCAAATTTACAATGTAATTGTAACAGCTCACGCTTTCGTAATAATTTTTTTTATAGTTATGCCTATTATAATTGGTGGATTTGGAAATTGATTAGTACCATTAATACTTGGAGCTCCAGATATAGCTTTCCCTCGAATAAATAATATAAGATTCTGATTACTTCCCCCTTCATTAACGCTTTTACTAAGAAGTAGTTTGGTAGAAAATGGTGCAGGTACAGGATGAACAGTTTATCCACCTCTTTCATCTGGTATTGCACATGCAGGAGCCTCTGTTGATTTAGCAATCTTCTCCCTACACCTTGCTGGTGTCTCATCAATTTTAGGAGCTGTAAACTTCATCACTACAACCATTAATATACGAGCACCAGGAATATCTCTGGATCAAACTCCATTATTTGTTTGAGCTGTAGCAATTACTGCTCTTCTTTTATTACTTTCACTCCCTGTTCTAGCAGGGGCTATTACTATACTATTGACAGATCGTAATCTTAATACCTCTTTCTTTGACCCTGCTGGAGGTGGTGACCCCATTCTTTACCAACATTTATTC
>IBIOR198-22|Chorthippus binotatus|INV05547|Pitoes das Junias, near Mosteiro|COI-5P|BOLD:AAC5779|OR974733
AACTTTATATTTTTTATTTGGAGCATGAGCTGGAATAGTAGGTACATCAATAAGAATAATTATTCGTGCAGAACTTGGACAACCAGGATCCATAATTGGAGATGATCAAATCTATAATGTTATTATTACAGCACATGCATTTGTAATAATTTTCTTCATAGTAATACCTATTATAATTGGAGGATTCGGTAATTGACTGGTTCCACTAATAATCGGAGCACCAGATATAGCTTTTCCACGAATAAATAACATAAGTTTTTGACTTTTACCACCATCATTAACTCTTTTAATTGCATCATCAATAGTAGATAATGGTGCAGGAACTGGATGAACAGTTTATCCCCCTCTCGCAGGAGCAATCGCACATGGAGGAGGATCAGTAGACCTGGCTATTTTTTCATTACATTTAGCAGGTGTTTCATCAATTTTAGGAGCAGTTAATTTCATTACAACTACAATCAATATACGGTCGGAAAGAATAACACTAGATCAAACACCACTATTTGTCTGATCAGTAGCAATTACAGCACTTCTATTACTATTATCATTACCGGTACTAGCAGGAGCAATTACTATATTATTAACTGATCGAAATTTAAATACTTCGTTCTTTGACCCTGCAGGTGGTGGAGATCCAATCCTTTATCAACACTTATTT
>IBIOR197-22|Chorthippus binotatus|INV05546|Gave, near road EM503|COI-5P|BOLD:AAC5779|OR974508
AACTTTATATTTTTTATTTGGAGCATGAGCTGGAATAGTAGGTACATCAATAAGAATAATTATTCGTGCAGAACTTGGACAACCAGGATCCATAATTGGAGATGATCAAATCTATAATGTTATTATTACAGCACATGCATTTGTAATAATTTTCTTCATAGTAATACCTATTATAATTGGAGGATTCGGTAATTGACTGGTTCCACTAATAATCGGAGCACCAGATATAGCTTTTCCACGAATAAATAACATAAGTTTTTGACTTTTACCACCATCATTAACTCTTTTAATTGCATCATCAATAGTAGATAATGGTGCAGGAACTGGATGAACAGTTTATCCCCCTCTCGCAGGAGCAATCGCACATGGAGGAGGATCAGTAGACCTGGCTATTTTTTCATTACATTTAGCAGGTGTTTCATCAATTTTAGGAGCAGTTAATTTCATTACAACTACAATCAATATACGGTCGGAAAGAATAACACTAGATCAAACACCACTATTTGTCTGATCAGTAGCAATTACAGCACTTCTATTACTATTATCATTACCGGTACTAGCAGGAGCAATTACTATATTATTAACTGATCGAAATTTAAATACTTCGTTCTTTGACCCTGCAGGTGGTGGAGATCCAATCCTTTATCAACATTTATTT
>IBIOR196-22|Acrotylus insubricus|INV05545|Pitoes das Junias|COI-5P|BOLD:AAP4452|OR974607
TACTTTATATTTTATATTTGGAGCATGAGCTGGGATAGTTGGAACATCAATAAGAATAATTATTCGTGCAGAATTAGGACAACCAGGGTCTATAATTGGTGATGATCAAATTTATAATGTTATCATCACAGCCCACGCATTTGTTATAATTTTCTTCATAGTAATACCAATCATAATTGGAGGGTTTGGAAACTGACTTGTACCATTAATAATTGGTGCACCAGACATAGCATTTCCACGAATAAACAATATAAGATTTTGACTTTTACCACCATCATTGACCCTTCTCCTATTATCCTCTATAGTGGATAGTGGAGCTGGTACAGGATGAACAGTCTACCCCCCACTAGCTGGGGCCATTGCTCACGGAGGAGCATCCGTAGACTTAGCAATTTTTTCACTACATTTAGCAGGTGTTTCTTCAATTCTAGGAGCAGTTAATTTTATTACAACAGCAATTAATATACGGTCAGACAGAATAACAATAGACCAAACACCTTTATTTGTATGATCAGTAGCCATTACAGCCTTACTACTACTATTATCTTTACCAGTACTTGCAGGAGCAATTACTATGTTATTAACAGACCGAAACCTTAATACCTCATTCTTTGACCCAGCTGGAGGTGGAGACCCAATTCTATATCAACACTTATTT
>IBIOR195-22|Platycleis albopunctata|INV05544|Gave, near road EM503|COI-5P|BOLD:AEO6325|OR974442
AACACTATATTTTATTTTTGGAGCTTGAGCAGGTATAGTGGGAACATCCCTCAGTTTACTAATTCGAGCTGAACTTGGTCAACCAGGTTATTTAATTGGAGATGACCAAATTTATAATGTAATTGTTACTGCTCACGCATTTGTGATAATTTTCTTTATAGTAATGCCAATTATAATTGGAGGATTTGGAAATTGACTTGTTCCTTTAATACTTGGAGCCCCAGATATAGCCTTCCCTCGAATAAACAATATAAGATTTTGACTACTACCTCCATCATTAACACTTCTTCTTAGCAGAAGTCTTGTGGAAAGTGGTGCAGGTACTGGTTGAACCGTCTACCCCCCTCTCTCTTCTGGAATTGCCCACGCGGGAGCTTCAGTTGATTTAGCTATTTTCTCACTTCACTTAGCAGGGGTTTCTTCAATTCTAGGTGCCGTAAACTTTATTACTACAACTATTAATATACGTGCTCCAGGAATGTCTCTTGATCAAACCCCCTTATTTGTATGAGCTGTAGCTATTACCGCTCTACTACTCCTTCTTTCCTTACCTGTTTTAGCTGGAGCTATTACTATATTATTAACTGACCGAAACCTTAATACCTCCTTCTTCGATCCAGCTGGAGGTGGTGACCCTATTTTATACCAACACCTTTTC
>IBIOR193-22|Metrioptera ambigua|INV05542|Castro Laboreiro|COI-5P|BOLD:AEO8174|OR974767
AACATTATATTTCATCTTTGGAGCTTGAGCAGGTATAGTAGGAACTTCACTCAGCTTATTAATTCGTGCTGAACTTGGTCAACCTGGATACCTAATTGGCGATGATCAAATCTATAATGTAATTGTTACAGCTCACGCATTTGTAATAATTTTCTTCATAGTAATACCTATTATAATTGGAGGATTTGGAAATTGACTTGTCCCTCTTATATTAGGTGCTCCTGATATAGCCTTCCCTCGAATAAACAATATAAGATTTTGGTTACTCCCCCCTTCATTAACCCTTCTTCTAAGAAGAAGCCTTGTGGAAAATGGTGCAGGTACTGGTTGAACGGTCTACCCTCCACTTTCTTCAGGTATTGCTCACGCAGGTGCTTCAGTTGATTTAGCTATTTTCTCCCTCCATTTAGCAGGAGTTTCTTCTATTTTAGGTGCTGTTAATTTTATTACCACAACTATTAATATACGTGCCCCTGGTATATCTTTAGATCAAACACCTTTATTTGTTTGAGCTGTAGCCATTACTGCCTTATTACTTTTATTATCTCTCCCTGTTTTAGCAGGAGCTATTACCATATTATTAACTGACCGAAATTTAAATACTTCCTTCTTCGACCCAGCAGGGGGAGGTGATCCTATTCTATACCAACACCTTTTT
>IBIOR191-22|Dociostaurus jagoi|INV03540|Quinta do Zacarias|COI-5P|BOLD:ADT8663|OR974736
TACTTTATACTTTATATTTGGAGCATGAGCTGGAATAGTAGGAACATCAATAAGTATAATTATTCGGGCAGAATTAGGTCAACCTGGATCATTAATTGGAGATGATCAAATTTACAACGTAATTATTACAGCCCACGCATTTGTAATAATTTTCTTTATAGTAATGCCTATTATAATTGGGGGTTTTGGTAATTGACTTGTACCATTAATAATTGGAGCACCGGATATAGCATTTCCTCGAATAAACAATATAAGCTTCTGACTATTACCACCATCATTAACCCTTCTATTAACTTCCTCAATAGTTGATAGAGGTGCCGGTACAGGGTGAACAGTCTACCCCCCACTTGCAGGAGCAATTGCTCATGGTGGAGCTTCAGTAGATCTAGCTATTTTTTCACTTCACCTTGCAGGTGTCTCATCAATTCTTGGAGCAGTAAACTTTATTACAACAGCAATTAATATACGATCAGAAAGAATAACACTTGACCAAACACCTTTATTTGTTTGGTCAGTAGCAATTACGGCATTACTTTTATTACTTTCACTACCAGTATTAGCTGGTGCAATTACAATACTATTAACTGATCGAAACTTAAATACCTCATTCTTCGATCCTGCTGGAGGAGGTGATCCAATTCTATATCAACACTTATTC
>IBIOR190-22|Metrioptera ambigua|INV02600|Castro Laboreiro|COI-5P|BOLD:AEO8174|OR974461
AACATTATATTTCATCTTTGGAGCTTGAGCAGGTATAGTAGGAACTTCACTCAGCTTATTAATTCGTGCTGAACTTGGTCAACCTGGATACCTAATTGGCGATGATCAAATCTATAATGTAATTGTTACAGCTCACGCATTTGTAATAATTTTCTTCATAGTAATACCTATTATAATTGGAGGATTTGGAAATTGACTTGTCCCTCTTATATTAGGTGCTCCTGATATAGCCTTCCCTCGAATAAACAATATAAGATTTTGGTTACTCCCCCCTTCATTAACCCTTCTTCTAAGAAGAAGCCTTGTGGAAAATGGTGCAGGTACTGGTTGAACGGTCTACCCTCCACTTTCTTCAGGTATTGCTCACGCAGGTGCTTCAGTTGATTTAGCTATTTTCTCCCTCCATTTAGCAGGAGTTTCTTCTATTTTAGGTGCTGTTAATTTTATTACCACAACTATTAATATACGTGCCCCTGGTATATCTTTAGATCAAACACCTTTATTTGTTTGAGCTGTAGCCATTACTGCCTTATTACTTTTATTATCTCTCCCTGTTTTAGCAGGAGCTATTACCATATTATTAACTGACCGAAATTTAAATACTTCCTTCTTCGACCCAGCAGGGGGAGGTGATCCTATTCTATACCAACACCTTTTT
>IBIOR189-22|Arcyptera tornosi|INV02599|Gave, near road EM503|COI-5P|BOLD:AER6128|OR974669
CACTTTATATTTTATATTTGGAGCATGAGCTGGAATAGTAGGAACATCTATAAGTATAATTATCCGAGCAGAATTAGGTCAACCAGGTTCATTAATTAGAGATGATCAAATTTATAATGTAATTATTACAGCCCATGCATTTGTAATAATTTTTTTTATAGTAATACCTATTATAATTGGTGGATTTGGTAATTGACTTGTCCCATTAATAATTGGAGCACCAGATATAGCATTTCCACGAATAAATAATATAAGTTTCTGATTATTACCACCATCACTAACTCTTTTAATTGCCTCTTCAATAGTTGATAGAGGTGTAGGTACTGGGTGAACAGTTTATCCACCACTTGCCGGAGTAATTGCTCATGGAGGAGCCTCAGTAGATTTAGCTATTTTCTCTCTTCACTTAGCAGGTATTTCATCCATTTTAGGAGCAGTAAATTTCATTACAACAGTAATTAATATACGATCAGAAAGAATAACATTAGATCAAACACCATTATTTGTTTGATCAGTAGCAATTACTGCACTATTATTACTACTTTCATTACCAGTGTTAGCTGGAGCAATTACAATATTATTAACTGACCGAAATTTAAATACCTCATTCTTTGATCCTGCTGGTGGCGGAGATCCAATTCTATATCAACATTTATTT
>IBIOR188-22|Arcyptera tornosi|INV02598|Gave, near road EM503|COI-5P|BOLD:AER6128|OR974776
CACTTTATATTTTATATTTGGAGCATGAGCTGGAATAGTAGGAACATCTATAAGTATAATTATCCGAGCAGAATTAGGTCAACCAGGTTCATTAATTAGAGATGATCAAATTTATAATGTAATTATTACAGCCCATGCATTTGTAATAATTTTTTTTATAGTAATACCTATTATAATTGGTGGATTTGGTAATTGACTTGTCCCATTAATAATTGGAGCACCAGATATAGCATTTCCACGAATAAATAATATAAGTTTCTGATTATTACCACCATCACTAACTCTTTTAATTGCCTCTTCAATAGTTGATAGAGGTGTAGGTACTGGGTGAACAGTTTATCCACCACTTGCCGGAGTAATTGCTCATGGAGGAGCCTCAGTAGATTTAGCTATTTTCTCTCTTCACTTAGCAGGTATTTCATCCATTTTAGGAGCAGTAAATTTCATTACAACAGTAATTAATATACGATCAGAAAGAATAACATTAGATCAAACACCATTATTTGTTTGATCAGTAGCAATTACTGCACTATTATTACTACTTTCATTACCAGTGTTAGCTGGAGCAATTACAATATTATTAACTGACCGAAATTTAAATACCTCATTCTTTGATCCTGCTGGTGGCGGAGATCCAATTCTATATCAACATTTATTT
>IBIOR186-22|Sphingonotus nodulosus|INV02596|Castle near Aiana de Baixo|COI-5P|BOLD:AAJ3344|OR974703
AACCCTATATTTCATATTCGGTGCGTGAGCAGGAATAGTAGGAACATCAATAAGAATAATTATTCGAGCAGAACTAGGACAACCAGGATCAATAATTGGAGATGATCAAATTTATAACGTTATTATTACAGCCCACGCATTTGTTATAATTTTCTTCATGGTTATACCAATTATAATTGGAGGATTTGGAAATTGACTTGTACCACTAATAATTGGTGCACCAGATATAGCATTCCCACGAATAAACAACATAAGATTCTGATTATTACCACCATCATTAATTCTCCTGCTTTCATCTTCTATGGTAGATAATGGAGCTGGCACAGGTTGAACAGTTTACCCCCCACTTGCTGGAGCTATTGCACACGGAGGAGCATCCGTAGACTTAGCTATTTTCTCACTACATCTTGCAGGTATTTCATCAATTTTAGGAGCAGTAAATTTTATTACAACAGCAATCAATATACGATCAGACAGAATAACTATAGACCAAACACCATTATTTGTATGATCAGTAGCCATTACAGCCTTATTACTCTTACTTTCACTACCTGTATTAGCAGGAGCAATTACAATATTATTAACTGACCGAAACCTTAACACATCATTCTTTGACCCTGCAGGAGGGGGAGATCCAATCCTTTATCAACATTTATTC
>IBIOR132-17|Omocestus rufipes|INV02576|Bocas de Rio Maior|COI-5P|BOLD:AAE1108|OR974773
AACTTTATATTTTATATTTGGAGCATGAGCAGGAATAGTAGGAACATCAATAAGTATAATTATTCGTGTAGAACTTGGACAACCAGGATCTCTAATTGGGGATGATCAAATCTACAACGTTATCATTACAGCCCACGCATTTGTAATGATTTTCTTTATAGTAATACCTATCATAATTGGAGGATTTGGTAATTGATTAGTCCCTTTAATAATTGGAGCACCAGATATAGCTTTTCCACGAATAAATAATATAAGTTTTTGACTATTACCACCATCACTAACCCTTTTAATTGCATCATCAATAATGGATAGTGGTGTAGGAACAGGATGAACAGTTTACCCTCCACTTGCAGGAGCAATTACCCATGGTGGGAGATCAGTAGATCTAGCCATTTTTTCATTACATATAGCCGGTGTTTCATCAATTTTAGGAGCAGTAAACTTTATTACAACATCAATCAATATACGGTCGGAAAGAATAACACTAGATCAAACACCACTATTTGTTTGATCAGTAGCAATCACAGCACTTCTATTACTATTATCATTACCGGTATTAGCAGGAGCAATTACTATATTATTAACTGACCGAAATTTAAATACATCATTTTTTGACCCTGCTGGAGGTGGGGACCCAATTCTATATCAACATTTATTT
>IBIOR129-17|Lluciapomaresius anapaulae|INV02573|Mendiga|COI-5P|BOLD:AEO8290|OR974723
AACACTATATTTCATTTTTGGTGCGTGAGCTGGAATAGTCGGTACATCATTAAGCTTATTAATTCGAGCTGAGTTAGGACAACCAGGATACTTAATTGGTGATGATCAAATCTATAATGTAATCGTAACTGCTCATGCATTCGTAATAATCTTCTTTATAGTAATGCCCATTATAATTGGAGGATTCGGAAATTGATTAGTACCTCTTATATTAGGAGCACCTGATATAGCTTTTCCACGAATGAACAACATAAGTTTTTGATTGCTGCCCCCTTCTCTAACACTTTTATTAAGAAGTAGACTAGTGGAAAATGGAGCGGGTACTGGTTGAACAGTCTACCCACCCCTTTCCTCAGGAATTGCTCATGCAGGAGCATCCGTCGATTTAGCTATTTTCTCACTCCACTTAGCCGGAGTTTCTTCTATCCTAGGAGCAGTAAATTTCATTACCACAACCATTAATATACGAGCTCCTGGTATGTCTTTAGATCAAACTCCCTTATTTGTTTGATCAGTAGCCATTACAGCCCTACTTTTATTATTGTCTCTTCCTGTATTAGCAGGAGCTATTACTATACTCCTAACAGATCGCAATTTAAATACATCCTTCTTTGATCCTGCAGGAGGGGGGGATCCCATTTTATATCAACATTTATTT
>IBIOR128-17|Platycleis sabulosa|INV02572|Pinhal da Aiana|COI-5P|BOLD:AEO6325|OR974581
AACACTATATTTTATTTTTGGAGCTTGAGCAGGTATAGTGGGAACATCCCTCAGTTTACTAATTCGAGCCGAACTTGGTCAACCAGGTTATTTAATTGGAGATGACCAAATTTATAATGTAATTGTTACTGCTCACGCATTTGTGATAATTTTCTTTATAGTAATGCCAATTATAATTGGAGGATTTGGAAATTGACTTGTTCCTTTAATACTTGGAGCCCCAGATATAGCCTTCCCTCGAATAAACAATATAAGATTTTGGCTACTACCTCCATCATTAACACTTCTTCTTAGCAGAAGTCTTGTAGAAAGTGGTGCAGGTACTGGTTGAACCGTCTACCCTCCTCTCTCTTCTGGAATTGCCCACGCGGGAGCTTCAGTTGATTTAGCTATTTTCTCACTTCACTTAGCAGGGGTTTCTTCAATTCTAGGTGCCGTGAATTTTATTACTACAACTATTAATATACGTGCTCCGGGAATATCTCTCGATCAAACTCCCTTATTTGTATGAGCTGTAGCTATTACCGCTCTACTACTCCTTCTTTCCTTACCCGTTTTAGCTGGAGCTATTACTATATTATTAACTGACCGAAACCTTAATACCTCCTTCTTCGATCCAGCTGGGGGTGGTGACCCTATTTTATATCAACACCTTTTC
>IBIOR127-17|Nemobius sylvestris|INV02571|Lagoa Pequena|COI-5P|BOLD:AER5488|OR974691
AACCTTATATTTTATTTTCGGAGCTTGAGCAGGAATAGTTGGTACCTCATTAAGAATATTAATTCGAACCGAGCTAGGCCAACCTGGTTACTTGATTGGAAATGACCAAATTTATAATGTAATTGTTACAGCTCATGCTTTTGTAATAATTTTCTTCATAGTAATACCAATCATAATTGGGGGATTTGGAAACTGACTTGTTCCCTTAATACTAGGAGCCCCAGATATAGCCTTTCCACGAATAAATAACATAAGATTTTGATTACTCCCCCCTTCTTTAACCTTATTATTATCCAGAAGATTAGTAGAAAATGGAGCAGGAACTGGATGAACAGTTTATCCCCCTTTATCTTCAAGAATTGCACATGCTGGGGCATCTGTAGATATAGCAATTTTTTCCCTTCATTTAGCAGGTATTTCATCAATTCTAGGGGCTATTAACTTTATCACCACAATAATTAATATACGAACCCCTAAAATATCTCTTGATCAAACCCCTTTATTTGTTTGATCAGTAGGGATTACTGCTCTTCTCCTTTTATTGTCCCTCCCCGTTCTAGCAGGAGCAATTACCATACTATTAACAGACCGAAATCTTAACACTTCATTTTTTGACCCAGCGGGAGGAGGAGACCCTATTCTTTATCAACATTTATTT
>IBIOR124-17|Xya iberica|INV02567|Quinta do Conde|COI-5P|BOLD:AER2238|OR974754
AACACTTTATTTTATTTTTGGAGCTTGAGCAGGGATAGTAGGAACTTCCTTAAGTATATTAATCCGAGTAGAACTTGGAAGATCTGGGCAATTTATTAGTGATGACCAAATTTACAATGTTATTGTAACCGCTCACGCTTTTGTTATAATTTTTTTTATAGTCATACCAATTATAATTGGAGGGTTTGGGAATTGATTAGTCCCTTTAATGATTGGGGCTCCAGATATAGCCTTCCCTCGAATAAATAATATAAGATTTTGGCTACTCCCACCCTCTCTTCTCCTCCTTTTAACTAGATCTCTAATAGAGGAAGGAGCGGGAACTGGTTGAACAGTTTATCCCCCTCTTTCTAGAGCAATTGCTCATAGAGGGAGAGCGGTTGATTTAACTATCTTTTCTCTTCATTTAGCTGGGGTTTCATCAATTCTGGGAGCAATTAATTTTATTACCACCATAGTAAATATACGTGCACCAATAATATCTCTGGATCAAACCCCCTTATTTGTTTGATCTGTTGTAATTACTGCACTTCTTTTACTTCTATCTTTACCTGTCTTAGCAGGTGCAATTACTATACTTCTTACAGACCGGAACTTAAATACATCATTCTTTGATCCAGCAGGAGGAGGAGATCCAATTTTATATCAACATTTATTT
>IBIOR123-17|Natula averni|INV02565|Quinta do Conde|COI-5P|BOLD:ACP3886|OR974642
AACATTATATTTTATTTTTGGAATTTGAGCTGGAATAATTGGAACTTCATTAAGAATACTTATTCGTTTAGAATTAGGTCAACCAGGATCCCTAATTGGAAATGATCAAATTTATAATGTTATTGTAACAGCTCACGCTTTTGTAATAATTTTCTTCATAGTAATACCTATTATAATTGGAGGATTTGGAAATTGATTAGTTCCTTTAATAATTGGAGCTCCCGATATAGCATTTCCTCGAATAAATAACATAAGTTTTTGACTTCTTCCTCCATCCCTAACTCTACTATTAACTAGAAGAATAGTAGAAGCCGGAGCAGGAACTGGTTGAACAGTTTATCCTCCATTATCTAGAACTATTGCTCATGCAGGAGCATCAGTAGATTTAGCTATCTTTTCTCTTCATTTAGCTGGAATTTCTTCAATTCTAGGAGCAGCAAATTTTATTACAACAATAATTAATATACGTGCCCCCAATATATCTTTAGATCAAACTCCATTATTCGTATGAGCTGTTGGAATTACAGCCTTACTTTTATTATTATCACTACCTGTCTTAGCAGGAGCAATTACTATATTATTAACGGATCGAAATTTAAATACTTCCTTTTTTGATCCATCCGGAGGAGGAGACCCAATTCTTTATCAACATTTATTT
>IBIOR122-17|Gryllus bimaculatus|INV02564|Lagoa de Melides|COI-5P|BOLD:ABX6319|OR974451
AACATTATATTTCATTTTTGGAGCTTGAGCTGGTATAGTAGGCACATCACTAAGAATTTTAATCCGAACAGAACTAGGACAACCAGGTTATTTAATTGGAGATGATCAAACTTATAATGTTATTGTAACCGCACATGCATTCATCATAATCTTCTTTATAGTTATACCTATTATAATTGGAGGATTTGGAAATTGATTAGTACCATTAATATTAGGAGCTCCTGATATAGCATTTCCTCGAATAAATAACATAAGATTTTGACTTTTACCTCCATCATTAACCCTTTTATTAACCAGAAGAATAGTTGAAAATGGTGCAGGAACAGGATGAACAGTTTATCCACCTCTATCAACAGGAATTGCTCATGCAGGAGCATCCGTTGACTTAGCAATTTTTTCATTACATTTAGCGGGAATTTCCTCAATTCTAGGAGCTGTAAACTTTATTACCACTATAATTAATATACGAGCACCAGGAATATCACTGGATCAAACACCATTATTTGTTTGAGCAGTTGGAATTACAGCCCTTTTATTATTATTATCATTACCAGTTCTAGCCGGTGCTATTACCATATTATTAACAGACCGAAATTTAAATACATCATTTTTTGATCCCGCAGGAGGAGGAGATCCAATTTTATATCAACATTTATTT
>IBIOR121-17|Calephorus compressicornis|INV02563|Lagoa de Melides|COI-5P|BOLD:AEA6681|OR974777
AACATTATATTTTATATTTGGAGCCTGAGCAGGTATAGTAGGAACATCAATAAGAATAATTATTCGAATTGAACTTGGACAACCAGGATCCATAATTGGAGATGATCAAATTTATAATGTGATCATTACAGCTCACGCATTCGTGATAATTTTCTTCATAGTTATACCAATTATAATTGGTGGCTTTGGTAACTGATTAGTTCCACTAATAATTGGAGCACCAGATATAGCATTTCCACGAATAAATAATATGAGATTCTGACTATTACCACCATCAATAATTCTTTTACTCTCATCCTCTATAGTGGATAGAGGTGCTGGAACTGGGTGAACAGTGTACCCCCCACTCGCAGGAGCTATTGCACATGGAGGTGCATCAGTAGATATAACAATTTTCTCATTACATTTAGCAGGAATTTCATCCATTTTAGGAGCTGTAAACTTCATCACAACAGCAATTAATATACGGTCAGAAAGAATATCAATAGATCAAACGCCACTATTTGTCTGATCAGTAGCAATTACAGCACTACTATTACTATTATCATTACCTGTACTTGCAGGAGCTATTACTATATTATTAACTGATCGAAACCTAAATACATCATTTTTTGATCCTGCAGGTGGAGGTGATCCTATTCTTTATCAACACTTATTT
>IBIOR120-17|Calephorus compressicornis|INV02562|Ponta dos Corvos|COI-5P|BOLD:AEA6681|OR974480
AACATTATATTTTATATTTGGAGCCTGAGCAGGTATAGTAGGAACATCAATAAGAATAATTATTCGAATTGAACTTGGACAACCAGGATCCATAATTGGAGATGATCAAATTTATAATGTGATCATTACAGCTCACGCATTCGTGATAATTTTCTTCATAGTTATACCAATTATAATTGGTGGCTTTGGTAACTGATTAGTTCCACTAATAATTGGAGCACCAGATATAGCATTTCCACGAATAAATAATATGAGATTCTGACTATTACCACCATCAATAATTCTTTTACTCTCATCCTCTATAGTGGATAGAGGTGCTGGAACTGGGTGAACAGTGTACCCCCCACTCGCAGGAGCTATTGCACATGGAGGTGCATCAGTAGATATAACAATTTTCTCATTACATTTAGCAGGAATTTCATCCATTTTAGGAGCTGTAAACTTCATCACAACAGCAATTAATATACGGTCAGAAAGAATATCAATAGATCAAACGCCACTATTTGTCTGATCAGTAGCAATTACAGCACTACTATTACTATTATCATTACCTGTACTTGCAGGAGCTATTACTATATTATTAACTGATCGAAACCTAAATACATCATTTTTTGATCCTGCAGGTGGAGGTGATCCTATTCTTTATCAACACTTATTT
>IBIOR119-17|Ruspolia nitidula|INV02561|Quinta do Conde|COI-5P|BOLD:AAJ7497|OR974654
AACTTTATACTTCATCTTCGGAGCATGAGCAGGAATAGTTGGAACTTCTTTAAGTTTACTTATTCGTGCTGAATTAGGACAGCCCGGATTTTTAATTGGCGATGATCAAATTTATAATGTGATTGTAACCGCTCACGCTTTCGTAATAATCTTTTTTATAGTAATACCAATTATAATTGGGGGATTTGGAAATTGATTAGTTCCTTTAATACTAGGAGCTCCTGATATGGCATTTCCACGAATAAACAATATAAGTTTTTGATTACTCCCCCCATCACTAACCCTTTTACTCGCCAGAAGATTAGTGGAAAGTGGCGCGGGTACAGGTTGAACGGTTTATCCCCCGCTTTCTGCAGGGATTGCCCATGCGGGGGCTTCAGTTGATTTAGCTATTTTTTCTTTACATCTAGCTGGAGTTTCTTCAATTCTTGGGGCCGTAAACTTTATCACTACAACAATTAATATACGAGCACCAGGTATGTCATTAGATCAAACACCTTTATTTGTTTGAGCTGTTGCTATTACAGCTCTCTTGTTACTCCTCTCTCTTCCCGTTCTTGCCGGAGCAATTACAATACTTTTAACAGACCGTAATTTAAATACATCTTTCTTTGACCCTGCAGGTGGGGGAGACCCTATTCTCTATCAACACTTATTT
>IBIOR118-17|Morphacris fasciata|INV02560|Quinta do Conde|COI-5P|BOLD:ACR8091|OR974668
TACATTATATTTTATATTTGGTGCATGATCAGGTATAGTAGGAACATCAATAAGAATAATTATTCGAGCAGAATTAGGACAACCAGGATCAATAATTGGAGATGATCAAATCTATAACGTAATTATTACAGCTCATGCATTTGTTATAATTTTCTTCATAGTTATACCAATTATAATTGGAGGATTTGGAAATTGACTTGTACCATTAATAATTGGAGCACCAGATATAGCATTTCCACGAATAAATAATATAAGATTCTGATTATTACCACCATCATTAACACTTTTACTTTTATCCTCAATGGTCAATAATGGAGCTGGTACAGGCTGAACAGTATACCCACCACTAGCCAGCGTTATTGCCCATAGAGGAGCATCTGTAGACCTAGCCATTTTCTCTTTACATTTAGCAGGTATTTCATCAATTCTAGGAGCAATTAATTTTATTACAACAGCAATTAATATACGATCAAACAATATAACACTAGACCAAACACCTCTATTCGTTTGATCAGTTGCAATTACAGCTCTTTTATTACTACTATCATTACCTGTACTAGCAGGAGCAATTACTATATTATTAACTGACCGAAACCTTAATACATCATTCTTTGACCCAGCTGGAGGGGGAGACCCAATTCTATATCAACATTTATTT
>IBIOR549-22|Dociostaurus jagoi|INV11393|Santana de Cambas|COI-5P|BOLD:ADT8663|OR974646
TACTTTATACTTTATATTTGGAGCATGAGCTGGAATAGTAGGAACATCAATAAGTATAATTATTCGGGCAGAATTAGGTCAACCTGGATCATTAATTGGAGATGATCAAATTTACAACGTAATTATTACAGCCCACGCATTTGTAATAATTTTCTTTATAGTAATGCCTATTATAATTGGGGGTTTTGGTAATTGACTTGTACCATTAATAATTGGAGCACCGGATATAGCATTTCCTCGAATAAACAATATAAGCTTCTGACTATTACCACCATCATTAACCCTTCTATTAACTTCCTCAATAGTTGATAGAGGTGCCGGTACAGGGTGAACAGTCTACCCCCCACTTGCAGGAGCAATTGCTCATGGTGGAGCTTCAGTAGATCTAGCTATTTTTTCACTTCACCTTGCAGGTGTCTCATCAATTCTTGGAGCAGTAAACTTTATTACAACAGCAATTAATATACGATCAGAAAGAATAACACTTGACCAAACACCTTTATTTGTTTGGTCAGTAGCAATTACGGCATTACTTTTATTATTTTCACTACCAGTATTAGCTGGTGCAATTACAATACTATTAACTGATCGAAACCTAAATACCTCATTCTTCGATCCTGCTGGAGGAGGTGATCCAATTCTATATCAACACTTATTC
>IBIOR116-17|Sphingonotus azurescens|INV02556|Pinheirinhos|COI-5P|BOLD:AAJ3344|OR974768
AACCCTATATTTTATATTCGGTGCATGAGCAGGAATAGTAGGAACATCAATAAGAATAATTATTCGAGCAGAACTAGGACAACCAGGATCAATAATTGGAGATGATCAAATTTATAACGTTATTATTACAGCTCACGCATTTGTTATAATTTTCTTCATGGTTATACCAATTATAATTGGAGGATTTGGAAATTGACTTGTACCACTAATAATTGGTGCACCAGATATAGCATTCCCACGAATAAACAACATAAGATTCTGATTATTACCACCATCATTAATTCTCCTGCTTTCATCTTCTATGGTAGATAGTGGAGCTGGTACAGGTTGAACAGTTTACCCCCCACTTGCTGGAGCTATTGCACACGGAGGAGCATCCGTAGACTTAGCTATTTTCTCACTACATCTTGCAGGTATTTCATCAATTCTAGGAGCAGTAAACTTTATTACAACAGCAATCAATATACGATCAGACAGTATAACTATAGATCAAACACCATTATTTGTATGATCAGTAGCCATTACAGCCTTATTACTTTTACTTTCATTACCTGTATTAGCAGGAGCAATTACAATATTATTAACTGACCGAAACCTTAACACATCATTCTTTGACCCTGCAGGAGGGGGAGATCCAATCCTTTATCAACATTTATTC
>IBIOR547-22|Dociostaurus jagoi|INV11391|Santana de Cambas|COI-5P|BOLD:ADT8663|OR974635
TACTTTATACTTTATATTTGGAGCATGAGCTGGAATAGTAGGAACATCAATAAGTATAATTATTCGGGCAGAATTAGGTCAACCTGGATCATTAATTGGAGATGATCAAATTTACAACGTAATTATTACAGCCCACGCATTTGTAATAATTTTCTTTATAGTAATGCCTATTATAATTGGGGGTTTTGGTAATTGACTTGTACCATTAATAATTGGAGCACCGGATATAGCATTTCCTCGAATAAACAATATAAGCTTCTGACTATTACCACCATCATTAACCCTTCTATTAACTTCCTCAATAGTTGATAGAGGTGCCGGTACAGGGTGAACAGTCTACCCCCCACTTGCAGGAGCAATTGCTCATGGTGGAGCTTCAGTAGATCTAGCTATTTTTTCACTTCACCTTGCAGGTGTCTCATCAATTCTTGGAGCAGTAAACTTTATTACAACAGCAATTAATATACGATCAGAAAGAATAACACTTGACCAAACACCTTTATTTGTTTGGTCAGTAGCAATTACGGCATTACTTTTATTACTTTCACTACCAGTATTAGCTGGTGCAATTACAATACTATTAACTGATCGAAACCTAAATACCTCATTCTTTGATCCTGCTGGAGGAGGTGATCCAATTCTATATCAACACTTATTC
>IBIOR546-22|Dociostaurus jagoi|INV11390|Santana de Cambas|COI-5P|BOLD:ADT8663|OR974482
TACTTTATACTTTATATTTGGAGCATGAGCTGGAATAGTAGGAACATCAATAAGTATAATTATTCGGGCAGAATTAGGTCAACCTGGATCATTAATTGGAGATGATCAAATTTACAACGTAATTATTACAGCCCACGCATTTGTAATAATTTTCTTTATAGTAATGCCTATTATAATTGGGGGTTTTGGTAATTGACTTGTACCATTAATAATTGGAGCACCGGATATAGCATTTCCTCGAATAAACAATATAAGCTTCTGACTATTACCACCATCATTAACTCTTCTGTTAACTTCCTCAATAGTTGATAGAGGTGCCGGTACAGGGTGAACAGTCTACCCCCCACTTGCAGGAGCAATTGCTCATGGTGGAGCTTCAGTAGATCTAGCTATTTTTTCACTTCACCTTGCAGGTGTCTCATCAATTCTTGGAGCAGTAAACTTTATTACAACAGCAATTAATATACGATCAGAAAGAATAACACTTGACCAAACACCTTTATTTGTTTGGTCAGTAGCAATTACGGCATTACTTTTATTACTTTCACTACCAGTATTAGCTGGTGCAATTACAATACTATTAACTGATCGAAACCTAAATACCTCATTCTTCGATCCTGCTGGAGGAGGTGATCCAATTCTATATCAACACTTATTC
>IBIOR113-17|Calliptamus barbarus|INV02550|Quinta do Conde|COI-5P|BOLD:ACQ0538|OR974538
TACTTTATATTTTCTATTTGGAGCGTGGGCTGGAATAGTAGGAACATCAATAAGTATACTTATTCGTGCAGAACTTGGTCAACCAGGATCTTTAATTGGAGATGATCAAATTTATAATGTTATCATTACAGCTCATGCATTTGTAATAATTTTCTTTATAGTTATACCAATTATAATTGGTGGATTTGGTAATTGACTTGTACCATTAATAATTGGAGCACCTGATATAGCATTCCCTCGAATAAATAACATAAGTTTTTGATTACTACCACCTTCATTAACCCTCCTCCTAATATCTTCCATAGTAGATAATGGTGCTGGCACTGGTTGAACAGTTTACCCACCACTTGCAGGAGCAATTGCCCACGGGGGAGCATCGGTAGACTTAGCTATTTTCTCACTACACCTTGCTGGTGTATCTTCAATCCTAGGAGCAGTAAATTTTATTACAACAGCAATTAATATACGATCAGAGAGTATAACCTTAGATCAAACACCATTATTTGTTTGATCGGTAGCCATTACAGCACTATTATTACTCCTATCATTACCAGTACTTGCAGGAGCAATTACTATATTATTAACTGACCGAAACCTTAATACATCATTCTTTGACCCTGCTGGGGGTGGAGATCCTATTCTTTACCAACATCTATTT
>IBIOR112-17|Dociostaurus jagoi|INV02549|Quinta do Conde|COI-5P|BOLD:ADT8663|OR974476
TACTTTATACTTTATATTTGGAGCATGAGCTGGAATAGTAGGAACATCAATAAGTATAATTATTCGGGCAGAATTAGGTCAACCTGGATCATTAATTGGAGATGATCAAATTTACAACGTAATTATTACAGCCCACGCATTTGTAATAATTTTCTTTATAGTAATGCCTATTATAATTGGGGGTTTTGGTAATTGACTTGTACCATTAATAATTGGAGCACCGGATATAGCATTTCCTCGAATAAACAATATAAGCTTCTGACTATTACCACCATCATTAACCCTTCTATTAACTTCCTCAATAGTTGATAGAGGTGCCGGTACAGGGTGAACAGTCTACCCCCCACTTGCAGGAGCAATTGCTCATGGTGGAGCTTCAGTAGATCTAGCTATTTTTTCACTTCACCTTGCAGGTGTCTCATCAATTCTTGGAGCAGTAAACTTTATTACAACAGCAATTAATATACGATCAGAAAGAATAACACTTGACCAAACACCTTTATTTGTTTGGTCAGTAGCAATTACGGCATTACTTTTATTACTTTCACTACCAGTATTAGCTGGTGCAATTACAATACTATTAACTGATCGAAACTTAAATACCTCATTCTTCGATCCTGCTGGAGGAGGTGATCCAATTCTATATCAACACTTATTC
>IBIOR111-17|Chorthippus vagans|INV02548|Casal do Sapo|COI-5P|BOLD:AAL3938|OR974820
AACTTTATATTTTATATTTGGAGCATGAGCTGGAATAGTAGGTACATCAATAAGAATAATTATCCGTGCAGAACTTGGACAACCAGGATCCATAATTGGAGATGATCAAATCTATAATGTCATTATTACAGCACATGCATTTGTAATAATTTTCTTTATAGTAATACCTATTATAATTGGAGGATTTGGTAATTGACTGGTTCCATTAATAATTGGGGCACCAGATATAGCTTTTCCACGAATAAATAACATAAGTTTTTGACTTTTACCACCATCATTAACCCTTTTAATTGCATCATCAATAATAGATAATGGAGTAGGAACAGGATGAACAGTTTATCCCCCACTTGCAGGAGCAATTGCACATGGGGGAAGATCAGTAGACCTGGCTATCTTTTCATTACATTTAGCAGGAATTTCATCAATTCTAGGAGCAGTTAATTTTATTACAACTGCAATTAATATACGGTCAGAAAGAATAACACTAGATCAAACACCACTATTTGTTTGATCAGTAGCAATTACAGCACTCCTATTACTATTATCATTACCGGTACTAGCAGGGGCAATTACTATATTATTAACTGATCGAAATTTAAATACTTCATTCTTTGATCCTGCAGGTGGTGGAGACCCAATTCTTTATCAACATTTATTT
>IBIOR109-17|Acrotylus insubricus|INV02544|Quinta do Conde|COI-5P|BOLD:AAP4452|OR974794
TACTTTATATTTTATATTTGGAGCATGAGCTGGGATAGTTGGAACATCAATAAGAATAATTATTCGTGCAGAATTAGGACAACCAGGGTCTATAATTGGTGATGATCAAATTTATAATGTTATCATCACAGCCCACGCATTTGTTATAATTTTCTTCATAGTAATACCAATCATAATTGGAGGGTTTGGAAACTGACTTGTACCATTAATAATTGGTGCACCAGACATAGCATTTCCACGAATAAACAATATAAGATTTTGACTTTTACCACCATCATTGACCCTTCTCCTATTATCCTCTATAGTGGATAGTGGAGCTGGTACAGGATGAACAGTCTACCCCCCACTAGCTGGGGCCATTGCTCACGGAGGAGCATCCGTAGACTTAGCAATTTTTTCACTACATTTAGCAGGTGTTTCTTCAATTCTAGGAGCAGTTAATTTTATTACAACAGCAATTAATATACGGTCAGACAGAATAACAATAGACCAAACACCTTTATTTGTATGATCAGTAGCCATTACAGCCTTACTACTACTATTATCTTTACCAGTACTTGCAGGAGCAATTACTATGTTATTAACAGACCGAAACCTTAATACCTCATTCTTTGACCCAGCTGGAGGTGGAGACCCAATTCTATATCAACACTTATTT
>IBIOR108-17|Acrotylus insubricus|INV02543|Quinta do Conde|COI-5P|BOLD:AAP4452|OR974638
TACTTTATATTTTATATTTGGAGCATGAGCTGGGATAGTTGGAACATCAATAAGAATAATTATTCGTGCAGAATTAGGACAACCAGGGTCTATAATTGGTGATGATCAAATTTATAATGTTATCATCACAGCCCACGCATTTGTTATAATTTTCTTCATAGTAATACCAATCATAATTGGAGGGTTTGGAAACTGACTTGTACCATTAATAATTGGTGCACCAGACATAGCATTTCCACGAATAAACAATATAAGATTTTGACTTTTACCACCATCATTGACCCTTCTCCTATTATCCTCTATAGTGGATAGTGGAGCTGGTACAGGATGAACAGTCTACCCCCCACTAGCTGGGGCCATTGCTCACGGAGGAGCATCCGTAGACTTAGCAATTTTTTCACTACATTTAGCAGGTGTTTCTTCAATTCTAGGAGCAGTTAATTTTATTACAACAGCAATTAATATACGGTCAGACAGAATAACAATAGACCAAACACCTTTATTTGTATGATCAGTAGCCATTACAGCCTTACTACTACTATTATCTTTACCAGTACTTGCAGGAGCAATTACTATGTTATTAACAGACCGAAACCTTAATACCTCATTCTTTGACCCAGCTGGAGGTGGAGACCCAATTCTATATCAACACTTATTT
>IBIOR105-17|Aiolopus strepens|INV02540|Pinhal da Aiana|COI-5P|BOLD:AAP4386|OR974749
AACATTATATTTTATATTTGGAGCATGAGCCGGAATAGTAGGAACATCTATAAGAATAATTATTCGTGCAGAACTAGGACAACCAGGATCAATAATTGGAGATGATCAAATTTATAATGTAATCATTACAGCACATGCATTCGTTATAATTTTTTTTATAGTTATACCAATTATAATTGGTGGATTCGGAAACTGACTTGTACCATTAATAATTGGAGCACCAGATATAGCATTTCCACGAATAAATAACATAAGATTTTGACTATTACCACCATCACTAATTTTACTTATTTCGTCATCAATAGTTGATAATGGAGCCGGTACAGGATGAACAGTTTACCCCCCACTAGCAGGGGCGATAGCACATGGGGGCGCATCAGTTGATCTAGCAATCTTTTCACTACACCTAGCAGGTATTTCATCAATTCTAGGTGCAGTTAATTTTATTACAACAGCGATTAATATACGATCAGAAAGAATAACTATAGATCAAACACCCTTATTTGTTTGATCAGTAGCAATTACAGCACTATTATTATTATTATCTCTACCTGTTTTAGCAGGAGCCATTACAATACTATTAACAGACCGAAATTTAAATACATCGTTCTTTGACCCTGCTGGAGGAGGAGATCCTATTCTATACCAGCACCTATTC
>IBIOR104-17|Aiolopus strepens|INV02539|Pinhal da Aiana|COI-5P|BOLD:AAP4386|OR974707
AACATTATATTTTATATTTGGAGCATGAGCCGGAATAGTAGGAACATCTATAAGAATAATTATTCGTGCAGAACTAGGACAACCAGGATCAATAATTGGAGATGATCAAATTTATAATGTAATCATTACAGCACATGCATTCGTTATAATTTTTTTTATAGTTATACCAATTATAATTGGTGGATTCGGAAACTGACTTGTACCATTAATAATTGGAGCACCAGATATAGCATTTCCACGAATAAATAACATAAGATTTTGACTATTACCACCATCACTAATTTTACTTATTTCGTCATCAATAGTTGATAATGGAGCCGGTACAGGATGAACAGTTTACCCCCCACTAGCAGGGGCGATAGCACATGGGGGCGCATCAGTTGATCTAGCAATCTTTTCACTACACCTAGCAGGTATTTCATCAATTCTAGGTGCAGTTAATTTTATTACAACAGCGATTAATATACGATCAAAAAGAATAACTATAGATCAAACACCCTTATTTGTTTGATCAGTAGCAATTACAGCACTATTATTATTATTATCTCTACCTGTTTTAGCAGGAGCCATTACAATACTATTAACAGACCGAAATTTAAATACATCGTTCTTTGATCCTGCTGGAGGAGGAGATCCTATTCTATACCAGCACCTATTC
>IBIOR103-17|Pezotettix giornae|INV02538|Pinhal da Aiana|COI-5P|BOLD:AEO7437|OR974709
TACTTTATACTTTTTATTTGGTGCGTGGGCTGGAATAGTAGGAACATCAATAAGATTACTCATTCGGGCTGAATTAGGACAACCAGGATCATTAATTGGGGATGACCAAATTTATAATGTAATTATTACAGCACATGCATTTGTAATAATTTTCTTTATAGTAATACCTATTATAATTGGTGGATTTGGAAATTGACTTGTTCCATTAATAATTGGAGCACCTGATATGGCTTTCCCTCGAATAAATAATATAAGTTTTTGATTATTACCACCATCTTTAACCCTTCTTATTACATCTTCTATAGTGGATAACGGAGCTGGGACAGGGTGAACAGTTTACCCCCCACTTGCAGGTGCAATTGCACATGGAGGTGCTTCAGTTGATTTAGCTATTTTTTCACTTCATTTAGCTGGTGTTTCATCAATTCTAGGTGCAGTTAATTTCATTACAACAGCAATTAATATACGATCAGAAAGAATAACTTTAGATCAAACCCCTCTATTTGTTTGATCAGTTGCTATTACTGCCTTACTTTTACTATTATCCCTTCCAGTTTTAGCTGGAGCTATTACCATATTATTAACAGATCGAAATCTAAATACTTCCTTCTTTGATCCTGCTGGAGGAGGAGATCCAATTCTATATCAACACTTATTT
>IBIOR534-22|Platycleis sabulosa|INV10593|Bombeira do Guadiana|COI-5P|BOLD:AAL4618|OR974814
AACATTATATTTTATTTTCGGAGCTTGAGCAGGTATAGTGGGGACATCTCTCAGTTTACTAATTCGAGCTGAACTTGGTCAACCAGGTTATTTAATTGGAGATGACCAAATTTATAATGTAATTGTTACTGCTCACGCATTTGTGATAATTTTCTTTATAGTAATGCCAATTATAATTGGGGGGTTTGGAAATTGACTTGTCCCTTTAATACTTGGAGCCCCAGATATAGCCTTCCCTCGAATAAACAATATAAGATTTTGACTACTGCCCCCATCATTAACACTTCTTCTTAGTAGAAGCCTCGTGGAAAGTGGTGCAGGTACTGGTTGAACTGTCTACCCCCCTCTCTCTTCTGGTATTGCTCATGCAGGGGCTTCAGTTGACTTAGCTATTTTCTCACTTCACTTAGCGGGGGTTTCTTCAATTCTAGGTGCTGTAAATTTTATTACTACAACTATTAATATACGTGCACCGGGAATATCCCTTGACCAAACCCCTTTATTTGTATGAGCTGTAGCTATTACTGCTCTACTACTCCTCCTTTCCTTACCTGTTCTGGCTGGAGCTATTACTATATTATTGACTGATCGAAACCTTAATACCTCCTTCTTTGATCCAGCCGGAGGAGGTGACCCTATTCTGTATCAACACCTTTTC
>IBIOR533-22|Tylopsis lilifolia|INV10591|Bombeira do Guadiana|COI-5P|BOLD:AER2541|OR974502
AACTTTATATTTTATTTTTGGTGCATGAGCAGGTATAGTTGGAACATCCCTAAGTTTACTAATTCGAGCAGAGTTAGGACAACCAGGATACTTAATCGGAGATGATCAGATTTATAATGTTATTGTAACCGCTCATGCATTTGTAATAATTTTTTTTATAGTTATACCCATCATAATTGGTGGGTTTGGAAACTGACTTGTACCTTTAATATTGGGGGCCCCAGATATAGCATTTCCTCGTATAAATAATATAAGATTTTGATTACTCCCACCATCATTAACACTTCTTTTAGCTAGTAGTATTGTAGAAAATGGTGCAGGGACAGGTTGAACAGTTTACCCCCCCTTATCAGCAGGTATTGCTCACGGGGGTGCTTCCGTTGACCTAGCAATCTTCTCTCTGCATTTAGCAGGAATTTCATCAATTTTGGGTGCTGTTAATTTTATTACCACGACTATTAATATACGTTCACCCGGAATATCTTTAGATCAAACACCACTCTTTGTTTGAGCCGTTGTTATTACAGCCTTACTTTTACTTTTATCACTTCCCGTTCTTGCCGGAGCTATCACTATATTATTAACAGATCGAAATCTAAATACGTCATTCTTTGATCCAGCTGGGGGTGGTGATCCCATCCTTTACCAACATCTATTT
>IBIOR532-22|Platycleis intermedia|INV10586|Bombeira do Guadiana|COI-5P|BOLD:AAE4790|OR974728
AACATTATATTTTATTTTTGGAGCTTGAGCAGGTATAGTAGGGACATCCCTCAGTTTACTAATTCGAGCTGAACTTGGTCAACCAGGTTATTTAATTGGAGATGACCAAATTTATAATGTAATTGTTACTGCTCACGCATTTGTGATAATTTTCTTTATAGTAATGCCAATTATAATTGGAGGATTCGGGAATTGACTTGTCCCTTTAATGCTTGGAGCCCCAGATATAGCCTTCCCTCGAATAAACAATATAAGATTTTGACTTCTACCCCCATCATTAACACTTCTTCTTAGCAGAAGCCTCGTGGAAAGTGGTGCAGGTACTGGTTGAACGGTCTACCCTCCCCTCTCTTCTGGTATTGCCCATGCGGGAGCTTCAGTTGACCTAGCTATTTTCTCACTACACTTAGCAGGAGTTTCTTCAATTCTTGGTGCCGTAAATTTTATTACTACAACTATTAATATACGTGCTCCTGGAATGTCTCTCGATCAAACCCCCTTATTTGTATGAGCTGTAGCTATTACTGCTCTGCTACTCCTTCTTTCCTTACCTGTTTTAGCTGGAGCTATTACTATATTATTAACTGACCGAAACCTTAATACCTCCTTCTTTGACCCAGCTGGAGGTGGTGACCCCATTTTATACCAACACCTTTTC
>IBIOR099-17|Paratettix meridionalis|INV02534|Quinta do Conde|COI-5P|BOLD:AAP5007|OR974775
AACACTATACTTTATCTTCGGAGCATGAGCAGGTCTTGTAGGAACAGCATTAAGTATAATCATTCGTATAGAATTAAGAACACCTGGACATCTAATTAATGATGATCAAATTTATAACGTTGTAGTTACAGCCCATGCTTTTATTATAATTTTTTTTATAGTTATACCTATTATAATTGGTGGATTTGGTAATTGACTAGTACCATTAATAATTGGGGCCCCTGATATAGCATTTCCTCGAATAAATAACATAAGATTTTGATTATTACCACCTTCTTTAATATTACTAATCTCTAGAAGCATCGTAGACTCAGGTGCAGGTACTGGTTGAACCGTATATCCCCCTTTAGCAGGGCCTATCGCACATAGAGGGGCAGCTGTAGATTTAGCCATTTTCTCTTTACATTTAGCAGGTGTAAGATCGATCCTAGGTGCCATTAATTTTATTACCACAACTATTAATATAAAAACACCAGAAATAAATATAGACCAATTACCACTATTTGTATGATCAGTAATAATTACAGCAATCCTTTTATTATTATCTTTACCAGTTTTAGCAGGAGCTATCACTATATTATTAACTGATCGAAACTTAAATACATCATTTTTCGATCCAGCTGGGGGTGGGGACCCCATCTTATATCAGCACTTATTC
>IBIOR530-22|Eumodicogryllus bordigalensis|INV10559|Bombeira do Guadiana|COI-5P|BOLD:ACU5350|OR974603
AACTTTATATTTCATCTTTGGAGCATGGTCTGGAATAGTAGGAACATCCTTAAGAATTTTAATTCGAACAGAATTAGGACAACCAGGATATCTTATTGGAGATGACCAAACATATAATGTTATTGTAACTGCACACGCCTTCATTATAATTTTTTTTATAGTAATACCTATTATAATTGGAGGGTTCGGAAATTGGTTAGTACCTTTAATATTAGGAGCTCCAGATATAGCATTTCCTCGAATAAATAATATAAGATTTTGACTTCTACCCCCATCATTAACCCTCCTATTAACTAGAAGAATAGTTGAAAATGGAGCAGGCACTGGATGAACAGTGTATCCACCTTTATCAACAGGGATCGCTCACGCTGGTTCATCAGTAGATTTAGCAATCTTTTCATTACACTTAGCAGGTATCTCATCAATTCTAGGAGCTGTAAATTTTATTACTACTATAATTAATATACGAGCACCAGGAATATCCTTAGATCAAACACCATTATTTGTTTGGGCTGTAGGAATTACTGCACTACTACTACTATTATCCTTACCAGTATTGGCTGGAGCTATTACTATATTATTAACTGACCGAAATTTAAATACATCATTTTTTGATCCTGCTGGGGGAGGAGATCCTATTTTATATCAACACTTATTC
>IBIOR097-17|Chorthippus apicalis|INV02532|Quinta do Conde|COI-5P|BOLD:AED8559|OR974673
AACCTTATATTTTTTATTTGGAGCTTGATCTGGAATAGTGGGAACATCAATAAGTATAATTATTCGTGCAGAATTAGGACAACCTGGATATTTAATTGGAGATGATCAAATTTATAATGTAATTATTACAGCTCATGCATTTGTAATGATTTTCTTTATAGTAATACCTATTATAATTGGAGGATTTGGTAATTGACTTGTACCATTAATAATTGGAGCCCCAGATATAGCATTTCCTCGAATAAACAATATAAGCTTTTGATTATTACCTCCTTCATTAACACTATTAATTGCATCATCAATAGTTAATAGAGGTGTAGGTACTGGATGAACAGTTTACCCCCCACTAGCTGGAGCAATTGCCCATGGAGGGGCTTCAGTTGATTTAGCTATTTTTTCATTACATTTAGCAGGTATTTCATCAATTCTAGGAGCAGTAAACTTCATTACAACAGCAATTAATATACGGTCAGAAAGAATAACACTGGATCAAACACCACTATTTGTTTGATCTGTAGCAATTACAGCTCTACTACTACTATTATCTTTACCAGTTTTAGCAGGAGCAATCACAATACTTCTAACTGACCGAAACCTAAATACATCATTCTTTGACCCTGCTGGTGGGGGGGATCCAATTCTTTATCAACACTTATTT
>IBIOR528-22|Phaneroptera nana|INV10339|Mosteiro de Sao Joao de Arga|COI-5P|BOLD:AEO7449|OR974813
AACATTATACTTTATTTTCGGAGCATGGGCTGGAATAGTTGGAACTTCTCTCAGCCTACTAATCCGTGCTGAATTAGGTCAACCTGGCTACTTAATTGGTGATGATCAAATTTATAATGTAATTGTAACAGCTCATGCATTTGTAATAATCTTTTTTATAGTAATACCTATTATAATTGGAGGGTTTGGTAATTGATTAGTACCTTTAATATTAGGAGCTCCAGATATAGCCTTCCCTCGAATAAATAACATAAGCTTTTGATTATTACCTCCTTCTTTAACATTATTACTAGCTAGTAGCCTAGTTGAAAACGGAGCAGGTACTGGGTGAACAGTTTACCCTCCCCTTTCTGCAGGTATTGCTCATGGAGGTGCATCAGTAGATTTAGCTATCTTTTCTCTTCACTTAGCTGGTATCTCCTCCATTCTAGGCGCAGTAAACTTTATTACAACCATCATTAATATACGCTCCCCTGGTATATCTTTAGATCAAACACCCTTATTTGTATGATCTGTAGGAATTACTGCTTTACTCCTTTTACTTTCTCTACCAGTTTTAGCAGGTGCTATTACTATATTATTAACAGACCGAAACTTAAATACCTCTTTCTTTGATCCTGCTGGAGGGGGTGATCCAATTCTATACCAACATTTATTT
>IBIOR095-17|Trigonidium cicindeloides|INV02530|Quinta do Conde|COI-5P|BOLD:ACY3774|OR974420
AACATTATACTTTATTTTTGGTGCGTGAGCAGGTATAGTAGGGACATCCTTAAGAATATTAATTCGATTGGAATTAGGACAACCAGGTTCATTAATTGGAAATGATCAAATTTATAATGTTATTGTAACAGCTCATGCTTTTGTTATAATTTTTTTTATAGTTATACCTATTATAATTGGAGGGTTTGGTAATTGATTAGTTCCTTTAATAATTGGAGCACCTGATATAGCTTTCCCTCGAATAAATAATATGAGATTTTGATTACTACCCCCATCTTTAATTCTCCTTTTATCAAGAAGAATAGTAGAAACCGGAGCAGGAACTGGATGAACTGTTTACCCTCCATTATCCAGAAATATTGCGCATGCTGGAGCATCAGTTGATTTAGCTATTTTTTCTCTTCATTTAGCTGGTATTTCCTCAATTTTAGGAGCTGCTAATTTTATTACAACTATAATTAATATACGAGCCCCAGGAATATCATTTGATCAAACACCATTATTCGTTTGAGCTGTTGGAATTACAGCTCTTCTATTACTTCTTTCTTTACCAGTATTAGCAGGAGCAATTACAATATTATTAACTGATCGAAATTTAAATACTTCTTTTTTTGATCCAGCTGGAGGAGGAGATCCAATTCTTTATCAACATTTATTT
>IBIOR094-17|Trigonidium cicindeloides|INV02529|Quinta do Conde|COI-5P|BOLD:ACY3774|OR974533
AACATTATACTTTATTTTTGGTGCGTGAGCAGGTATAGTAGGGACATCCTTAAGAATATTAATTCGATTGGAATTAGGACAACCAGGTTCATTAATTGGAAATGATCAAATTTATAATGTTATTGTAACAGCTCATGCTTTTGTTATAATTTTTTTTATAGTTATACCTATTATAATTGGAGGGTTTGGTAATTGATTAGTTCCTTTAATAATTGGAGCACCTGATATAGCTTTCCCTCGAATAAATAATATGAGATTTTGATTACTACCCCCATCTTTAATTCTCCTTTTATCAAGAAGAATAGTAGAAACCGGAGCAGGAACTGGATGAACTGTTTACCCTCCATTATCCAGAAATATTGCACATGCTGGAGCATCAGTTGATTTAGCTATTTTTTCTCTTCATTTAGCTGGTATTTCCTCAATTTTAGGAGCTGCTAATTTTATTACAACTATAATTAATATACGAGCCCCAGGAATATCATTTGATCAAACACCATTATTCGTTTGAGCTGTTGGAATTACAGCTCTTCTATTACTTCTTTCTTTACCAGTATTAGCAGGAGCAATTACAATATTATTAACTGATCGAAATTTAAATACTTCTTTTTTTGATCCAGCTGGAGGAGGAGATCCAATTCTTTATCAACATTTATTT
>IBIOR093-17|Pyrgomorpha conica|INV02528|Sao Joao dos Caldeireiros|COI-5P|BOLD:AEO6938|OR974695
AACACTATACTTTTTATTTGGAGCCTGAGCAGGAATAGTAGGAACTTCTATAAGATTATTAATTCGAGCTGAACTTGGTCAACCAGGACAGTTAATTGGAGATGACCAAATCTATAATGTTATCATCACCGCACATGCCTTTGTCATAATTTTCTTTATAGTTATACCTATCATAATTGGTGGATTTGGAAATTGGTTAGTTCCTTTAATAATCGGGGCACCAGATATAGCGTTTCCACGAATAAATAATATAAGATTTTGATTACTTCCTCCTTCATTAACCCTACTAATTAGATCATCTATAGTAGATATAGGAGCAGGTACAGGATGAACAGTTTATCCCCCTCTAGCAGGAGCAATTGCTCATGGAGGAAGATCTGTAGATTTAGCAATTTTCTCTCTCCATTTAGCTGGTGTATCTTCCATTCTAGGAGCAGTTAATTTTATTACAACAGCTATTAATATACGATCTAAAAATATAACGTTAGATCAAACACCTTTATTTGTATGATCAGTAGCTATTACCGCATTATTATTATTACTTTCATTACCTGTTTTAGCAGGAGCAATTACAATACTCTTAACTGATCGAAACCTAAACACCTCATTCTTTGATCCAGCAGGAGGAGGTGATCCAATTCTATACCAACATTTATTC
>IBIOR092-17|Platystolus martinezii|INV02527|Aljustrel|COI-5P|BOLD:AEO7253|OR974545
AACATTATATTTCATCTTTGGCGCTTGAGCAGGAATAGTAGGAACTTCTTTAAGATTACTAATCCGTGCTGAATTAGGTCAACCTGGGTACTTAATTGGTGATGATCAAATTTATAATGTAATTGTAACCGCTCATGCATTTGTAATAATCTTCTTCATAGTAATACCTATTATGATTGGGGGATTTGGTAATTGACTTGTACCTTTAATACTAGGTGCCCCTGATATAGCATTCCCTCGAATAAATAATATAAGTTTCTGATTACTCCCCCCATCATTAACCCTTCTACTAAGAAGTAGTCTTGTTGAAAATGGAGCGGGTACTGGTTGAACAGTATACCCCCCACTTTCTTCAGGAATTGCACATGCTGGAGCCTCTGTAGATTTAGCTATTTTCTCACTTCATCTAGCTGGTGTTTCCTCAATTTTAGGTGCTGTAAATTTTATTACTACTACTATTAATATACGAGCCCCTGGAATATCTTTAGACCAAACTCCTTTATTCGTATGATCAGTAGCTATTACAGCTCTTCTTTTACTATTATCCTTACCTGTTTTAGCTGGAGCTATCACCATATTGTTAACGGACCGAAATTTAAATACTTCCTTCTTTGACCCCGCAGGAGGTGGTGATCCTATTCTTTATCAACATTTATTT
>IBIOR523-22|Petaloptila galaica|INV10284|2 km north of Montesinho|COI-5P|BOLD:AEO7506|OR974801
AACACTATATTTCATTTTCGGTGCATGATCGGGAATAGTAGGAACATCACTGAGAATTTTAATTCGAACTGAATTAGGTCAACCTGGATACCTAATTGGAGATGACCAAACATATAATGTTATTGTTACTGCACACGCTTTTATTATAATTTTCTTTATAGTAATGCCAATTATAATTGGAGGTTTTGGGAATTGATTAGTTCCTTTAATATTAGCCGCTCCTGATATAGCCTTTCCCCGAATAAACAATATAAGATTCTGGCTACTACCACCTTCATTAACCCTTCTTCTAACTAGAAGAATAGTTGAAAGTGGTGCAGGCACCGGTTGAACAGTATACCCCCCACTATCTTCAGGAATTGCACATGCAGGAGGATCTGTAGACCTAGCAATCTTCTCCCTACATCTTGCAGGCATTTCCTCCATTTTAGGTGCTGTAAACTTCATTACCACCATAATTAACATACGCAGACCAGGCATAACACTAGATCAAACCCCCTTATTTGTTTGGTCAGTAGGTATCACAGCCCTCTTACTCTTATTATCACTTCCTGTTTTAGCCGGTGCCATTACAATACTATTAACAGACCGAAATCTAAATACTTCCTTCTTTGATCCTGCAGGGGGAGGCGACCCTATCCTTTATCAACATCTATTC
>IBIOR522-22|Phaneroptera nana|INV10271|Guadramil|COI-5P|BOLD:AEO7449|OR974586
AACATTATACTTTATTTTCGGAGCATGGGCTGGAATAGTTGGAACTTCTCTCAGCCTACTAATCCGTGCTGAATTAGGTCAACCTGGCTACTTAATTGGTGATGATCAAATTTATAATGTAATTGTAACAGCTCATGCATTTGTAATAATCTTTTTTATAGTAATACCTATTATAATTGGAGGGTTTGGTAATTGATTAGTACCTTTAATATTAGGAGCTCCAGATATAGCCTTCCCTCGAATAAATAACATAAGCTTTTGATTATTACCTCCTTCTTTAACATTATTACTAGCTAGTAGCCTAGTTGAAAACGGAGCAGGTACTGGGTGAACAGTTTACCCTCCCCTTTCTGCAGGTATTGCTCATGGAGGTGCATCAGTAGATTTAGCCATCTTTTCCCTTCACTTAGCTGGTATCTCCTCCATTCTAGGCGCAGTAAACTTTATTACAACCATCATTAATATACGCTCCCCTGGTATATCTTTAGATCAAACACCCTTATTTGTATGATCTGTAGGAATTACTGCTTTACTCCTTTTACTTTCTCTACCAGTTTTAGCAGGTGCTATTACTATATTATTAACAGACCGAAACTTAAATACCTCTTTCTTTGATCCTGCTGGAGGGGGTGATCCAATTCTATACCAACATTTATTT
>IBIOR089-17|Tettigonia viridissima|INV02524|Santa Barbara dos Padroes|COI-5P|BOLD:AAF1423|OR974547
AACATTATACTTCATTTTTGGAGCTTGGGCTGGGATAGTTGGAACTTCATTAAGTCTATTAATTCGAGCTGAATTAGGACAACCCGGGTATCTTATTGGAGATGATCAAATTTATAACGTAATTGTAACAGCTCACGCATTCGTAATAATTTTTTTTATAGTTATACCAATTATAATTGGGGGATTCGGAAATTGATTAGTCCCTTTAATACTAGGGGCCCCTGATATAGCATTCCCTCGAATAAATAATATAAGCTTCTGATTACTACCCCCTTCTTTAACCCTTTTATTAAGAAGAAGCCTAGTAGAAAATGGTGCTGGTACTGGTTGAACGGTTTACCCTCCTTTATCATCAGGTATTGCTCATGCAGGGGCCTCAGTAGATTTAGCAATCTTCTCACTACATTTAGCCGGAGTTTCATCCATCCTAGGAGCAGTAAACTTTATTACAACAACCATTAATATGCGAGCTCCTGGTATATCATTAGATCAAACACCCTTATTTGTATGAGCTGTTGCAATCACTGCTCTACTGCTTCTTCTTTCACTACCCGTATTAGCTGGGGCTATTACAATACTACTAACTGATCGAAATTTAAATACCTCATTCTTTGATCCAGCAGGAGGAGGGGATCCTATTTTATACCAACATCTCTTC
>IBIOR088-17|Truxalis nasuta|INV02523|Aljustrel|COI-5P|BOLD:AAP6089|OR974525
AACCCTATATTTCCTATTTGGTGCATGAGCAGGAATAATAGGAACATCAATAAGAATAATTATTCGAGCAGAACTAGGACAACCTGGATCAATAATTGGAGATGATCAGATCTATAATGTTATCATTACTGCTCATGCATTTATTATAATTTTCTTCATAGTTATACCAATTATAATTGGAGGATTTGGTAATTGATTAGTACCACTAATAATTGGTGCACCAGATATAGCATTCCCACGAATAAATAATATAAGTTTTTGACTTCTACCACCATCATTAACTTTATTAATTTCATCATCAACAGTAGATAGAGGGGTCGGGACAGGGTGAACAGTTTACCCTCCACTAGCAGGAGCAATTGCACATAGTGGAGGGTCAGTAGATCTAGCAATTTTTTCATTACATTTAGCAGGTGTATCATCAATCCTAGGTGCAGTAAACTTTATTACCACAGCAATTAATATACGATCAGAAAGAATAACATTAGATCAAACACCATTATTTGTTTGATCAGTAGCAATTACAGCCCTTTTATTATTACTATCACTACCAGTACTAGCAGGAGCAATCACAATATTATTAACTGATCGAAATTTAAATACATCATTCTTTGATCCTGCAGGAGGAGGGGATCCAATTCTATACCAGCACTTATTT
>IBIOR087-17|Truxalis nasuta|INV02522|Aljustrel|COI-5P|BOLD:AAP6089|OR974692
AACCCTATATTTCCTATTTGGTGCATGAGCAGGAATAATAGGAACATCAATAAGAATAATTATTCGAGCAGAACTAGGACAACCTGGATCAATAATTGGAGATGATCAGATCTATAATGTTATCATTACTGCTCATGCATTTATTATAATTTTCTTCATAGTTATACCAATTATAATTGGAGGATTTGGTAATTGATTAGTACCACTAATAATTGGTGCACCAGATATAGCATTCCCACGAATAAATAATATAAGTTTTTGACTTCTACCACCATCATTAACTTTATTAATTTCATCATCAACAGTAGATAGAGGGGTCGGGACAGGGTGAACAGTTTACCCTCCACTAGCAGGAGCAATTGCACATAGTGGAGGGTCAGTAGATCTAGCAATTTTTTCATTACATTTAGCAGGTGTATCATCAATCCTAGGTGCAGTAAACTTTATTACCACAGCAATTAATATACGATCAGAAAGAATAACATTAGATCAAACACCATTATTTGTTTGATCAGTAGCAATTACAGCCCTTTTATTATTACTATCACTACCAGTACTAGCAGGAGCAATCACAATATTATTAACTGATCGAAATTTAAATACATCATTCTTTGATCCTGCAGGAGGAGGGGATCCAATTCTATACCAGCACTTATTT
>IBIOR518-22|Svercus palmetorum|INV10188|Bizorreiro|COI-5P|BOLD:AEI3656|OR974486
AACTTTATATTTCATTTTTGGAGCATGAGCTGGAATAGTAGGTACATCTTTAAGAATTTTAATTCGAACCGAACTTGGACAACCAGGATATTTAATTGGAGATGATCAAACATATAATGTTATTGTAACTGCACACGCATTTATTATAATTTTCTTTATAGTTATACCAATTATAATCGGAGGATTTGGAAATTGACTTGTACCTTTAATATTAGGGGCTCCTGATATAGCATTTCCACGAATAAATAACATAAGTTTTTGATTATTACCACCCTCATTAACTCTCCTCTTAACTAGAAGAATAGTAGAAAATGGAGCAGGAACTGGATGAACAGTTTATCCACCTTTATCAACAGGAATTGCTCACGCCGGAGCATCAGTAGATTTAGCAATTTTTTCTCTTCATCTTGCAGGAATTTCATCAATTTTAGGAGCCGTAAATTTCATTACTACTATAATCAATATACGTACACCAGGAATATCTTTAGATCAAACACCATTATTTGTTTGAGCAGTAGGAATTACTGCTTTACTATTACTATTATCATTACCTGTACTAGCAGGTGCAATTACAATATTATTAACCGATCGGAATTTAAATACTTCATTCTTTGATCCAGCTGGAGGAGGTGATCCAATTCTATACCAACATCTATTT
>IBIOR517-22|Gryllus bimaculatus|INV10186|Bizorreiro|COI-5P|BOLD:ABX6319|OR974595
AACATTATATTTCATTTTTGGAGCTTGAGCTGGTATAGTAGGCACATCACTAAGAATTTTAATCCGAACAGAACTAGGACAACCAGGTTATTTAATTGGAGATGATCAAACTTATAATGTTATTGTAACCGCACATGCATTCATCATAATCTTCTTTATAGTTATACCTATTATAATTGGAGGATTTGGAAATTGATTAGTACCATTAATATTAGGAGCTCCTGATATAGCATTTCCTCGAATAAATAACATAAGATTTTGACTTTTACCTCCATCATTAACCCTTTTATTAACCAGAAGAATAGTTGAAAATGGTGCAGGAACAGGATGAACAGTTTATCCACCTCTATCAACAGGAATTGCTCATGCAGGAGCATCCGTTGACTTAGCAATTTTTTCATTACATTTAGCGGGAATTTCCTCAATTCTAGGAGCTGTAAACTTTATTACCACTATAATTAATATACGAGCACCAGGAATATCACTGGATCAAACACCATTATTTGTTTGAGCAGTTGGAATTACAGCCCTTTTATTATTATTATCATTACCAGTTCTAGCCGGTGCTATTACCATATTATTAACAGACCGAAATTTAAATACATCATTTTTTGATCCCGCAGGAGGAGGAGATCCAATTTTATATCAACATTTATTT
>IBIOR515-22|Phaneroptera nana|INV09088|Pulo do Lobo|COI-5P|BOLD:AEO7449|OR974469
AACATTATACTTTATTTTCGGAGCATGGGCTGGAATAGTTGGAACTTCTCTCAGCCTACTAATCCGTGCTGAATTAGGTCAACCTGGCTACTTAATTGGTGATGATCAAATTTATAATGTAATTGTAACAGCTCATGCATTTGTAATAATCTTTTTTATAGTAATACCTATTATAATTGGAGGGTTTGGTAATTGATTAGTACCTTTAATATTAGGAGCTCCAGATATAGCCTTCCCTCGAATAAATAACATAAGCTTTTGATTATTACCTCCTTCTTTAACATTATTACTAGCTAGTAGCCTAGTTGAAAACGGAGCAGGTACTGGGTGAACAGTTTACCCTCCCCTTTCTGCAGGTATTGCTCATGGAGGTGCATCAGTAGATTTAGCTATCTTTTCTCTTCACTTAGCTGGTATCTCCTCCATTCTAGGCGCAGTAAACTTTATTACAACCATCATTAATATACGCTCCCCTGGTATATCTTTAGATCAAACACCCTTATTTGTATGATCTGTAGGAATTACTGCTTTACTCCTTTTACTTTCTCTACCAGTTTTAGCAGGTGCTATTACTATATTATTAACAGACCGAAACTTAAATACCTCTTTCTTTGATCCTGCTGGAGGGGGTGATCCAATTCTATACCAACATTTATTT
>IBIOR081-17|Platycleis affinis|INV02516|Conceicao|COI-5P|BOLD:AAH9443|OR974816
AACATTATATTTTATTTTTGGAGCTTGAGCAGGTATAGTGGGGACATCTCTCAGTTTACTAATTCGAGCTGAACTTGGTCAACCAGGTTATTTAATTGGAGATGACCAAATTTATAATGTAATTGTTACTGCTCACGCATTTGTGATAATTTTCTTTATAGTAATGCCAATTATAATTGGGGGATTTGGAAATTGACTCGTCCCTTTAATACTTGGGGCCCCAGATATAGCCTTCCCTCGAATAAACAATATAAGATTTTGATTACTCCCCCCGTCACTAACACTTCTTCTTAGCAGAAGTCTCGTGGAAAGTGGTGCAGGTACTGGTTGAACGGTTTACCCTCCTCTCTCTTCTGGAATTGCCCATGCGGGAGCTTCAGTTGATTTAGCTATTTTCTCACTCCACTTAGCAGGGGTCTCCTCAATTCTAGGTGCTGTAAATTTTATTACTACAACTATTAATATACGTGCTCCAGGGATGTCTTTAGACCAAACCCCCTTATTTGTGTGAGCTGTAGCTATTACTGCTCTACTACTCCTTCTTTCCTTGCCTGTTTTGGCCGGGGCCATTACTATATTATTAACTGACCGAAACCTTAATACCTCCTTCTTTGACCCAGCTGGGGGTGGTGACCCTATTTTATACCAACACCTTTTC
>IBIOR080-17|Odontura glabricauda|INV02515|Alcaria Ruiva|COI-5P|BOLD:AEO7751|OR974587
AACATTATATTTCATTTTTGGGGCATGAGCTGGGATAGTAGGCACATCTCTAAGTTTATTAATTCGGGCCGAACTAGGTCAACCAGGGTACCTTATTGGGGATGACCAAATCTATAATGTTATTGTTACGGCACATGCTTTTGTTATAATTTTTTTTATAGTTATACCCATTATAATTGGAGGATTTGGTAATTGATTAGTACCCCTAATACTAGGAGCACCAGATATAGCATTTCCTCGTATAAATAACATAAGATTTTGATTATTACCTCCATCCTTGACCCTGCTCCTTGCCAGTAGCCTGGTTGAAAATGGGGCTGGCACTGGTTGGACCATCTACCCCCCACTTTCATCTGGAATTGCTCATGGAGGAGCATCTGTAGATTTAGCTATTTTTTCTCTTCACCTCGCTGGTATTTCCTCCATTCTAGGGGCTGTTAATTTCATTACAACAATTATTAATATACGTACACCAGGAATATCTCTTGACCAAACCCCCCTATTCGTCTGATCTGTAGCTATTACCGCCTTACTTCTCCTCTTATCTCTTCCTGTTCTAGCTGGAGCTATTACGATACTTTTAACAGATCGTAATTTAAATACTTCATTCTTTGACCCAGCAGGGGGTGGAGATCCAATCCTCTACCAACATTTATTT
>IBIOR511-22|Eumodicogryllus bordigalensis|INV08804|Canto Mosqueiro|COI-5P|BOLD:ACU5350|OR974594
AACTTTATATTTCATCTTTGGAGCATGGTCTGGAATAGTAGGAACATCCTTAAGAATTTTAATTCGAACAGAATTAGGACAACCAGGATATCTTATTGGAGATGACCAAACATATAATGTTATTGTAACTGCACACGCCTTCATTATAATTTTTTTTATAGTAATACCTATTATAATTGGAGGGTTCGGAAATTGGTTAGTACCTTTAATATTAGGAGCTCCAGATATAGCATTTCCTCGAATAAATAATATAAGATTTTGACTTCTACCCCCATCATTAACCCTCCTATTAACTAGAAGAATAGTTGAAAATGGAGCAGGCACTGGATGAACAGTGTATCCACCTTTATCAACAGGGATCGCTCACGCTGGTTCATCAGTAGATTTAGCAATCTTTTCATTACACTTAGCAGGTATCTCATCAATTCTAGGAGCTGTAAATTTTATTACTACTATAATTAATATACGAGCACCAGGAATATCCTTAGATCAAACACCATTATTTGTTTGGGCTGTAGGAATTACTGCACTACTACTACTATTATCCTTACCAGTATTGGCTGGAGCTATTACTATATTATTAACTGACCGAAATTTAAATACATCATTTTTTGATCCTGCTGGGGGAGGAGATCCTATTTTATATCAACACTTATTC
>IBIOR510-22|Cyrtaspis scutata|INV08776|Near Estudante da Peninha|COI-5P|BOLD:AEQ8625|OR974639
AACACTATATTTTATTTTCGGAGCATGAGCTGGCATAGTAGGAACATCACTAAGATTACTAATCCGAGCAGAATTAGGTCAACCAGGCTATTTAATTGGTGATGATCAAATTTATAATGTCATTGTAACTGCCCATGCATTTGTAATAATTTTTTTCATAGTTATACCTATTATAATCGGAGGATTTGGAAACTGGTTAGTACCCTTAATACTTGGGGCACCTGATATAGCATTCCCTCGAATAAACAACATAAGCTTCTGACTCCTTCCCCCTTCATTAACCCTATTATTATCGAGAAGCTTGGTAGAAAATGGAGCTGGTACAGGTTGAACGGTATACCCACCTTTATCGGCAGGAATTGCTCACGCCGGAGCTTCAGTAGATTTAGCAATTTTCTCACTACACCTAGCTGGAATTTCATCAATCTTAGGAGCAGTAAATTTTATTACTACAACAATTAATATACGAGCCCCAGGAATATCCCTAGATCAAACACCATTATTTGTTTGGTCAGTAGGAATCACAGCCCTTCTACTTCTTCTTTCTCTTCCTGTTCTAGCAGGAGCTATTACAATGTTATTAACTGACCGAAACCTAAATACCTCATTTTTCGATCCTGCTGGTGGTGGGGATCCAATTCTTTACCAACATTTGTTT
>IBIOR509-22|Odontura glabricauda|INV08771|Alcanede|COI-5P|BOLD:AEO7751|OR974664
AACATTATATTTCATTTTTGGGGCATGAGCTGGGATAGTAGGCACATCTCTAAGTTTATTAATTCGGGCTGAACTAGGTCAACCAGGGTACCTTATTGGGGATGACCAAATCTATAATGTTATTGTTACGGCACATGCTTTTGTTATAATTTTTTTTATAGTTATACCCATTATAATTGGAGGATTTGGTAATTGATTAGTACCCCTAATACTAGGAGCACCAGATATAGCATTTCCTCGTATAAATAACATAAGATTTTGATTATTACCTCCATCCTTGACCCTGCTCCTTGCCAGTAGCCTGGTTGAAAATGGGGCTGGCACTGGTTGGACCATCTACCCCCCACTTTCATCTGGAATTGCTCATGGAGGAGCATCTGTAGATTTAGCTATTTTTTCTCTTCACCTCGCTGGTATTTCCTCCATTCTAGGGGCTGTTAATTTCATTACAACAATTATTAATATACGTACACCAGGAATATCTCTTGACCAAACCCCCCTATTCGTCTGATCTGTAGCTATTACCGCCTTACTTCTCCTCTTATCTCTTCCTGTTCTAGCTGGAGCTATTACGATACTTTTAACAGATCGTAATTTAAATACTTCATTCTTTGACCCAGCAGGGGGTGGAGATCCAATCCTCTACCAACATTTATTT
>IBIOR076-17|Locusta migratoria|INV02511|Aljustrel|COI-5P|BOLD:AAD9526|OR974821
TACACTGTATTTTATATTCGGGGCATGAGCTGGAATAGTAGGAACATCAATAAGAATAATTATTCGAGCTGAATTAGGTCAACCAGGAACAATAATTAACGATGATCAAGTATATAATGTAATCATTACAGCACATGCATTTGTTATAATTTTCTTCATGGTTATGCCAATTATAATTGGAGGATTCGGAAATTGATTAGTACCATTAATAATTGGAGCTCCAGATATAGCTTTTCCACGAATAAATAACATAAGATTTTGATTATTACCACCATCATTAACACTCCTACTAATGTCTTCTGTAGTAGACAATGGAGCTGGTACAGGATGAACAGTATATCCTCCACTAGCCAGAGTTATTGCTCATAGAGGAGCTTCTGTAGATTTAGCAATTTTTTCATTACATCTAGCAGGTGTTTCCTCAATTTTAGGAGCTATTAATTTCATTACAACAGCAATCAATATACGATCAAATAATATAACCCTTGATCAAACACCATTATTTGTTTGATCAGTAGCAATTACAGCCTTATTACTTTTATTATCATTACCAGTATTAGCTGGAGCAATCACTATATTATTAACTGATCGAAACCTTAATACGTCATTCTTCGACCCGGCAGGAGGAGGTGACCCAATTTTATATCAACACTTATTT
>IBIOR075-17|Locusta migratoria|INV02510|Sao Marcos da Ataboeira|COI-5P|BOLD:AAD9526|OR974584
TACACTGTATTTTATATTCGGGGCATGAGCTGGAATAGTAGGAACATCAATAAGAATAATTATTCGAGCTGAATTAGGTCAACCAGGAACAATAATTAACGATGATCAAGTATATAATGTAATCATTACAGCACACGCATTTGTTATAATTTTCTTCATGGTTATGCCAATTATAATTGGAGGATTTGGAAATTGATTAGTACCATTAATAATTGGAGCTCCAGATATAGCTTTTCCACGAATAAATAACATAAGATTTTGATTATTACCACCATCATTAACACTCCTACTAATGTCTTCTGTAGTAGATAATGGAGCTGGTACAGGATGAACAGTATATCCTCCACTAGCCAGAGTCATTGCTCATAGAGGAGCTTCTGTAGATTTAGCAATTTTTTCATTACATCTAGCAGGTGTTTCCTCAATTTTAGGAGCTATTAATTTCATTACAACAGCAATCAATATACGATCAAATAATATAACCCTTGATCAAACACCATTATTTGTTTGATCAGTAGCAATTACAGCCTTATTACTTTTATTATCATTACCAGTATTAGCTGGAGCAATTACTATATTATTAACTGATCGAAACCTTAATACGTCATTCTTCGACCCGGCAGGAGGAGGTGACCCAATTTTATATCAACACTTATTT
>IBIOR506-22|Eumodicogryllus bordigalensis|INV08735|Rua do Furo|COI-5P|BOLD:ACU5350|OR974662
AACTTTATATTTCATCTTTGGAGCATGGTCTGGAATAGTAGGAACATCCTTAAGAATTTTAATTCGAACAGAATTAGGACAACCAGGATATCTTATTGGAGATGACCAAACATATAATGTTATTGTAACTGCACACGCCTTCATTATAATTTTTTTTATAGTAATACCTATTATAATTGGAGGGTTCGGAAATTGGTTAGTACCTTTAATATTAGGAGCTCCAGATATAGCATTTCCTCGAATAAATAATATAAGATTTTGACTTCTACCCCCATCATTAACCCTCCTATTAACTAGAAGAATAGTTGAAAATGGAGCAGGCACTGGATGAACAGTGTATCCACCTTTATCAACAGGGATCGCTCACGCTGGTTCATCAGTAGATTTAGCAATCTTTTCATTACACTTAGCAGGTATCTCATCAATTCTAGGAGCTGTAAATTTTATTACTACTATAATTAATATACGAGCACCAGGAATATCCTTAGATCAAACACCATTATTTGTTTGGGCTGTAGGAATTACTGCACTACTACTACTATTATCCTTACCAGTATTGGCTGGAGCTATTACTATATTATTAACTGACCGAAATTTAAATACATCATTTTTTGATCCTGCTGGGGGAGGAGATCCTATTTTATATCAACACTTATTC
>IBIOR505-22|Eumodicogryllus bordigalensis|INV08718|Pero Viseu|COI-5P|BOLD:ACU5350|OR974470
AACTTTATATTTCATCTTTGGAGCATGGTCTGGAATAGTAGGAACATCCTTAAGAATTTTAATTCGAACAGAATTAGGACAACCAGGATATCTTATTGGAGATGACCAAACATATAATGTTATTGTAACTGCACACGCCTTCATTATAATTTTTTTTATAGTAATACCTATTATAATTGGAGGGTTCGGAAATTGGTTAGTACCTTTAATATTAGGAGCTCCAGATATAGCATTTCCTCGAATAAATAATATAAGATTTTGACTTCTACCCCCATCATTAACCCTCCTATTAACTAGAAGAATAGTTGAAAATGGAGCAGGCACTGGATGAACAGTGTATCCACCTTTATCAACAGGGATCGCTCACGCTGGTTCATCAGTAGATTTAGCAATCTTTTCATTACACTTAGCAGGTATCTCATCAATTCTAGGAGCTGTAAATTTTATTACTACTATAATTAATATACGAGCACCAGGAATATCCTTAGATCAAACACCATTATTTGTTTGGGCTGTAGGAATTACTGCACTACTACTACTATTATCCTTACCAGTATTGGCTGGAGCTATTACTATATTATTAACTGACCGAAATTTAAATACATCATTTTTTGATCCTGCTGGGGGAGGAGATCCTATTTTATATCAACACTTATTC
>IBIOR072-17|Chorthippus apicalis|INV02507|Aldeia dos Fernandes|COI-5P|BOLD:AED8559|OR974696
AACCTTATATTTTTTATTTGGAGCTTGATCTGGAATAGTAGGAACATCAATAAGCATAATTATTCGTGCAGAATTAGGACAACCTGGATATTTAATTGGAGATGATCAAATTTATAATGTAATTATTACAGCTCATGCATTTGTAATGATTTTCTTTATAGTAATACCTATTATAATTGGAGGATTTGGTAATTGACTTGTACCATTAATAATTGGAGCCCCAGATATAGCATTTCCTCGAATAAACAATATAAGCTTTTGATTATTGCCTCCTTCATTAACACTATTAATTGCATCATCAATAGTTAATAGAGGTGTAGGTACTGGATGAACAGTTTACCCCCCACTAGCTGGGGCAATTGCCCATGGAGGAGCTTCAGTTGATTTAGCTATTTTTTCATTACATTTAGCAGGTATTTCATCAATTTTAGGAGCAGTAAACTTCATTACAACAGCAATTAATATACGGTCAGAAAGAATAACACTGGATCAAACACCACTGTTTGTTTGATCTGTAGCAATTACAGCTCTACTACTACTATTATCTTTACCAGTTTTAGCAGGAGCAATCACAATACTTCTAACTGACCGAAACCTAAATACATCATTCTTTGACCCTGCTGGTGGGGGGGATCCAATTCTTTATCAACACTTATTT
>IBIOR503-22|Paratettix meridionalis|INV08590|Lagoa de Santo Andre|COI-5P|BOLD:AAP5007|OR974665
AACACTATACTTTATCTTTGGAGCATGAGCAGGTCTTGTAGGAACAGCATTAAGTATAATCATTCGTATAGAATTAAGAACACCTGGACATCTAATTAATGATGATCAAATTTATAACGTTGTAGTTACAGCCCATGCTTTTATTATAATTTTTTTTATAGTTATACCTATTATAATTGGTGGATTTGGTAATTGACTAGTACCATTAATAATTGGGGCCCCTGATATAGCATTTCCTCGAATAAATAACATAAGATTTTGATTATTACCACCTTCTTTAATATTACTAATCTCTAGAAGCATCGTAGACTCAGGTGCAGGTACTGGTTGAACCGTATATCCCCCTTTAGCAGGGCCTATCGCACATAGAGGGGCAGCTGTAGATTTAGCCATTTTCTCTTTACATTTAGCAGGTGTAAGATCGATCCTAGGTGCCATTAATTTTATTACCACAACTATTAATATAAAAACACCAGAAATAAATATAGACCAATTACCACTATTTGTATGATCAGTAATAATTACAGCAATCCTTTTATTATTATCTTTACCAGTTTTAGCAGGAGCTATCACTATATTATTAACTGATCGAAACTTAAATACATCATTTTTCGATCCAGCTGGGGGTGGGGACCCCATCTTATATCAGCACTTATTC
>IBIOR069-17|Anacridium aegyptium|INV02504|Casevel|COI-5P|BOLD:AAO1248|OR974491
TACTTTATACTTTCTATTCGGTGCATGAGCAGGAATAGTAGGAACATCTATAAGAATAATTATTCGTGCTGAACTGGGTCAACCTGGATCGCTAATTGGAGATGATCAAATTTATAATGTTATTATTACAGCCCACGCATTTGTGATAATTTTCTTTATAGTAATACCTATCATAATTGGTGGATTTGGTAATTGATTAGTTCCGTTAATAATTGGAGCACCAGATATGGCATTCCCTCGAATAAATAATATAAGTTTCTGATTATTACCACCATCATTAACCCTTCTTCTTACATCCTCTATAGTAGATAATGGTGCTGGTACAGGATGAACAGTTTACCCTCCTCTAGCAGGTGCTATTGCCCACGGAGGGGCTTCCGTAGATTTAGCAATTTTTTCACTACACCTAGCGGGTGTATCATCAATTCTAGGTGCAGTAAATTTTATTACAACAGCAATTAATATACGGTCAGAAAGTATAACTTTAGATCAAACACCTTTATTTGTATGATCTGTAGCAATCACAGGCCTACTTCTACTTCTTTCACTCCCAGTTTTAGCAGGAGCTATTACCATATTATTAACAGACCGAAACTTAAATACATCATTTTTCGACCCTGCAGGAGGTGGTGATCCAATTCTGTACCAACATTTATTC
>IBIOR064-17|Tylopsis lilifolia|INV00140|Alcaria Ruiva|COI-5P|BOLD:AER2541|OR974552
AACTTTATATTTTATTTTTGGTGCATGAGCAGGTATAGTTGGAACATCCCTAAGTTTACTAATTCGAGCAGAGTTAGGACAACCAGGATACTTAATCGGAGATGATCAGATTTATAATGTTATTGTAACCGCTCATGCATTTGTAATAATTTTTTTTATAGTTATACCCATCATAATTGGTGGGTTTGGAAACTGACTTGTACCTTTAATATTGGGGGCCCCAGATATAGCATTTCCTCGTATAAATAATATAAGATTTTGATTACTCCCACCATCATTAACACTTCTTTTAGCTAGTAGTATTGTAGAAAATGGTGCAGGGACAGGTTGAACAGTTTACCCCCCCTTATCAGCAGGTATTGCTCACGGGGGTGCTTCCGTTGACCTAGCAATCTTCTCTCTGCATTTAGCAGGAATTTCATCAATTTTGGGTGCTGTTAATTTTATTACCACGACTATTAATATACGTTCACCCGGAATATCTTTAGATCAAACACCACTCTTTGTTTGAGCCGTTGCTATTACAGCCTTACTTTTACTTTTATCACTTCCCGTTCTTGCCGGAGCTATCACTATATTATTAACAGATCGAAATCTAAATACGTCATTCTTTGATCCAGCTGGGGGTGGTGATCCCATCCTTTACCAACATCTATTT
>IBIOR063-17|Tessellana tessellata|INV00137|Entradas|COI-5P|BOLD:AAF2021|OR974526
AACATTATATTTTATCTTTGGAGCATGGGCAGGTATAGTAGGGACATCCCTCAGCTTATTGATTCGAGCTGAACTGGGTCAACCTGGTTACTTAATTGGTGATGATCAAATTTACAACGTAATTGTTACTGCCCACGCATTTGTAATAATTTTCTTTATAGTTATACCTATTATAATTGGGGGGTTTGGAAATTGACTCGTTCCTCTTATACTCGGAGCTCCTGATATGGCTTTCCCTCGAATGAACAATATAAGATTTTGATTACTACCCCCCTCATTAACTCTTCTTCTAAGAAGTAGTCTCGTGGAAAGTGGTGCGGGGACTGGTTGAACAGTCTACCCCCCTCTTTCTTCAGGAATTGCCCACGCAGGGGCCTCTGTGGACTTAGCTATTTTCTCTCTTCACTTAGCAGGAGTTTCCTCTATTTTAGGTGCCGTAAACTTCATTACTACAACCATTAACATACGAGCCCCTGGGATATCTTTAGACCAAACCCCTTTATTTGTATGGGCCGTAGCCATCACAGCCTTATTACTTTTGCTTTCTCTTCCTGTTCTAGCAGGGGCTATTACAATATTATTGACCGATCGAAATTTAAATACCTCTTTCTTTGACCCAGCTGGAGGTGGAGATCCTATTCTATACCAACATCTCTTC
>IBIOR493-22|Cyrtaspis scutata|INV07949|Campus Agrario de Vairao|COI-5P|BOLD:AEQ8625|OR974541
AACACTATATTTTATTTTCGGAGCATGAGCTGGCATAGTAGGAACATCACTAAGATTACTAATCCGAGCAGAATTAGGTCAACCAGGCTATTTAATTGGTGATGATCAAATTTATAATGTCATTGTAACTGCCCATGCATTTGTAATAATTTTTTTCATAGTTATACCTATTATAATCGGAGGATTTGGAAACTGATTAGTACCCTTAATACTTGGGGCACCTGATATAGCATTCCCTCGAATAAACAACATAAGCTTCTGACTCCTTCCCCCTTCATTAACCCTATTATTATCGAGAAGCTTGGTAGAAAATGGAGCTGGTACAGGTTGAACGGTATACCCACCTTTATCGGCAGGAATTGCTCACGCCGGAGCTTCAGTAGATTTAGCAATTTTCTCACTACACCTAGCTGGAATTTCATCAATCTTAGGAGCAGTAAATTTTATTACTACAACAATTAATATACGAGCCCCAGGAATATCCCTAGATCAAACACCATTATTTGTTTGGTCAGTAGGAATCACAGCCCTTCTACTTCTTCTTTCTCTTCCTGTTCTAGCAGGAGCTATTACAATATTATTAACTGACCGAAACCTAAATACCTCATTTTTCGATCCTGCTGGTGGTGGGGATCCAATTCTTTACCAACATTTGTTT
>IBIOR060-17|Platycleis sabulosa|INV00133|Sao Joao dos Caldeireiros|COI-5P|BOLD:AEO6325|OR974450
AACACTATATTTTATTTTTGGAGCTTGAGCAGGTATAGTGGGAACATCCCTCAGTTTACTAATTCGAGCCGAACTTGGTCAACCAGGTTATTTAATTGGAGATGACCAAATTTATAATGTAATTGTTACTGCTCACGCATTTGTGATAATTTTCTTTATAGTAATGCCAATTATAATTGGGGGATTTGGAAACTGACTTGTTCCTTTAATACTTGGAGCCCCAGATATAGCCTTCCCTCGAATAAACAATATAAGATTTTGGCTACTACCTCCATCATTAACACTTCTTCTTAGCAGAAGTCTTGTAGAAAGTGGTGCAGGTACTGGTTGAACCGTCTACCCTCCTCTCTCTTCTGGGATTGCCCACGCGGGAGCTTCAGTTGATTTAGCTATTTTCTCACTTCACTTAGCAGGGGTTTCTTCAATTCTAGGTGCCGTGAATTTTATTACTACAACTATTAATATACGTGCTCCGGGAATATCTCTCGATCAAACTCCCTTATTTGTATGAGCTGTAGCTATTACCGCTCTACTACTCCTTCTTTCCTTACCTGTTTTAGCTGGAGCTATTACTATATTATTAACTGACCGAAACCTTAATACCTCCTTCTTCGATCCAGCTGGGGGTGGTGACCCTATTTTATATCAACACCTTTTC
>IBIOR491-22|Thyreonotus bidens|INV07805|Convento da Arrabida|COI-5P|BOLD:AER1533|OR974471
TACATTATACTTCATCTTTGGTGCATGAGCTGGTATAGTAGGAACTTCTCTTAGTCTTTTAATCCGTGCAGAATTAGGTCAACCCGGGTATTTAATTGGTGATGACCAAATTTATAATGTAATCGTTACAGCTCATGCATTTGTCATAATTTTTTTTATAGTTATACCTATTATAATTGGTGGGTTTGGAAATTGATTGGTGCCCCTAATATTAGGGGCACCAGACATAGCTTTCCCCCGTATAAACAACATAAGATTTTGATTACTACCACCATCACTAACATTGCTCCTTAGAAGTAGCCTAGTAGAAAATGGAGCAGGTACCGGATGAACCGTCTACCCACCACTTTCATCTGGTATTGCACACGCAGGTGCTTCTGTTGATCTAGCAATCTTCTCGTTACACTTGGCTGGTGTATCGTCGATCCTAGGAGCCGTAAATTTCATTACCACAACCATCAACATACGAGCCCCTGGAATGTCTTTAGACCAAACCCCTTTATTTGTTTGAGCAGTAGCAATTACTGCACTACTTTTACTTCTTTCATTACCAGTACTTGCAGGTGCAATCACCATATTATTAACAGACCGTAACTTAAACACCTCATTCTTCGATCCTGCTGGAGGGGGAGACCCAATCCTTTATCAACACCTATTC
>IBIOR490-22|Thyreonotus bidens|INV07796|Monchique|COI-5P|BOLD:AER1531|OR974500
CACATTATACTTCATCTTTGGTGCATGAGCTGGTATAGTAGGAACTTCTCTTAGTCTTTTAATCCGTGCAGAATTAGGTCAACCCGGGTATTTAATTGGTGATGACCAAATTTATAATGTAATCGTTACAGCTCATGCATTTGTCATAATTTTTTTTATAGTAATACCAATTATAATTGGTGGGTTTGGAAATTGATTGGTGCCCCTAATATTAGGGGCACCAGATATAGCTTTCCCCCGTATAAACAACATAAGATTTTGATTACTACCACCCTCACTAACATTACTCCTTAGAAGTAGCCTAGTAGAAAATGGAGCAGGTACCGGATGAACCGTGTACCCACCACTCTCATCTGGTATTGCACACGCCGGTGCTTCTGTTGACCTAGCAATCTTCTCATTACACTTAGCTGGTGTATCATCAATCCTAGGAGCTGTAAATTTCATTACCACAACCATCAACATACGAGCCCCTGGAATATCTTTAGACCAGACCCCTTTATTTGTTTGAGCAGTAGCAATTACTGCATTACTTTTACTTCTTTCATTACCAGTACTCGCAGGTGCTATCACCATATTATTAACAGATCGTAATCTAAACACCTCATTCTTCGACCCTGCTGGAGGTGGAGATCCAATTCTTTATCAACACTTATTC
>IBIOR487-22|Gryllomorpha longicauda|INV07767|Monchique|COI-5P|BOLD:AEP5096|OR974694
CACGCTATACTTTATCTTCGGCTCATGAGCTGGGATAGTAGGAACATCACTAAGAATTCTTATTCGTACAGAACTTGGACAACCAGGCTATTTAATTGGAAATGACCAAACATATAATGTAATTGTAACAGCACATGCCTTCGTAATAATCTTCTTCATGGTCATGCCGATTATAATTGGAGGATTTGGAAACTGACTTTTACCACTTATATTAGGAGCCCCAGATATAGCATTCCCACGTATAAACAACATAAGATTCTGATTACTCCCACCCTCTTTAATATTACTATTAACTAGAAGAATAGTTGAAAGTGGTGCAGGAACCGGATGAACAGTCTACCCCCCCCTATCTTCTGGCATTGCACACGCCGGAGCCTCAGTTGATTTAGCCATTTTCTCCCTTCACTTAGCTGGAATTTCTTCAATTCTAGGTGCAGTAAATTTTATTACTACCATAATTAACATACGAAGACCAGGTATAATACTTGACCAAACACCACTATTTGTCTGAGCAGTAGGTATTACTGCCCTCTTATTATTACTCTCCTTACCAGTCTTAGCCGGGGCCATTACTATATTACTAACAGACCGAAATCTAAACACCTCCTTCTTTGATCCTGCAGGGGGAGGAGATCCCATCCTTTATCAACATCTATTC
>IBIOR486-22|Paramogoplistes ortini|INV07690|Convento da Arrabida|COI-5P|BOLD:AEO7942|OR974632
AACCTTATATTTTATTCTAGGAGCTTGATCAGGATTGTTAGGAACAGCACTGAGAATACTAATCCGAATTGAACTAGGTCAACCAGGATCATTAATTGGGGATGATCAAATCTATAATGTTATTGTAACAGCCCATGCATTCATCATAATCTTTTTTATAGTGATACCAATCATAATTGGTGGATTTGGAAATTGATTAGTTCCACTCATGTTAGGGGCACCAGACATAGCCTTCCCACGGATAAACAACATAAGATTCTGATTACTTCCCCCTTCCCTATCTCTCCTTTTAGCTAGAAGATTAGTTGAAAATGGCGCAGGTACAGGATGAACAGTTTACCCACCTTTATCCTCTAATATTGCTCATGCTGGGGCTTCAGTTGATTTAGCAATTTTTTCCCTCCATTTAGCAGGAATTTCCTCAATTCTAGGAGCAGTAAACTTTATTACTACTATAATCAACATACGAGCACCAGGCATATCTTTAGACCAAACACCTCTATTTGTTTGAGCAGTAGGAATTACTGCCCTACTTCTTCTCCTTTCTCTTCCTGTTCTAGCAGGAGCCATTACAATACTATTAACTGATCGGAATTTAAATACTTCCTTTTTTGACCCTGCAGGAGGGGGAGACCCTATTCTCTACCAACACCTTTTT
>IBIOR053-17|Platycleis affinis|INV00122|Sao Marcos da Ataboeira|COI-5P|BOLD:AAH9443|OR974752
AACATTATATTTTATTTTTGGAGCTTGAGCAGGTATAGTGGGGACATCTCTCAGTTTACTAATTCGAGCTGAACTTGGTCAACCAGGTTATTTAATTGGAGATGACCAAATTTATAATGTAATTGTTACTGCTCACGCATTTGTGATAATTTTCTTTATAGTAATGCCAATTATAATTGGGGGATTTGGAAATTGACTCGTCCCTTTAATACTTGGGGCCCCAGATATAGCCTTCCCTCGAATAAACAATATAAGATTTTGATTACTCCCCCCGTCACTAACACTTCTTCTTAGCAGAAGTCTCGTGGAAAGTGGTGCAGGTACTGGTTGAACGGTTTACCCTCCTCTCTCTTCTGGAATTGCCCATGCGGGAGCTTCAGTTGATTTAGCTATTTTCTCACTCCACTTAGCAGGGGTCTCCTCAATTCTAGGTGCTGTAAATTTTATTACTACAACTATTAATATACGTGCTCCAGGGATGTCTTTAGACCAAACCCCCTTATTTGTGTGAGCTGTAGCTATTACTGCTCTACTACTCCTTCTTTCCTTGCCTGTTTTGGCTGGGGCCATTACTATATTATTAACTGACCGAAACCTTAATACCTCCTTCTTTGACCCAGCTGGGGGTGGTGACCCTATTTTATACCAACACCTTTTC
>IBIOR484-22|Nemobius sylvestris|INV07640|Monchique|COI-5P|BOLD:AEO7832|OR974684
AACCTTATATTTTATTTTCGGAGCTTGAGCAGGAATAGTTGGTACCTCATTAAGAATATTAATTCGAACCGAGCTAGGTCAACCTGGTTACTTAATTGGAAATGACCAAATTTATAATGTAATTGTTACAGCTCATGCTTTTGTAATAATTTTCTTCATAGTAATACCCATCATAATTGGGGGATTTGGAAACTGACTTGTCCCCCTAATACTAGGAGCCCCAGATATAGCCTTCCCACGAATAAATAACATAAGATTTTGATTACTTCCACCTTCTTTAACCTTATTATTATCCAGAAGATTAGTAGAAAATGGAGCAGGAACTGGATGAACAGTTTATCCTCCTTTATCTTCAAGAATTGCTCATGCTGGGGCATCTGTAGACATGGCAATTTTCTCCCTTCATTTAGCAGGTATTTCATCAATTCTAGGGGCTATTAACTTTATCACTACAATAATTAATATACGAACCCCCAAAATATCTCTTGATCAAACCCCTTTATTTGTTTGATCAGTAGGAATTACTGCTCTTCTCCTTTTATTGTCCCTCCCCGTTTTAGCAGGAGCTATTACTATACTATTAACAGACCGTAATCTTAACACTTCATTTTTTGACCCAGCGGGAGGAGGAGACCCCATTCTTTATCAACATTTATTT
>IBIOR483-22|Paramogoplistes dentatus|INV07634|Monchique|COI-5P|BOLD:AEO7941|OR974590
AACTTTATATTTCATTTTAGGGGCTTGATCAGGATTTGTAGGAACAGCAATGAGAATAATAATTCGAGTAGAATTAGGACAACCAGGCTCACTAATTGGAAATGATCAAATCTATAATGTCATTGTTACTGCTCATGCATTCATTATAATTTTTTTTATAGTAATACCAATTATAATTGGAGGTTTCGGAAATTGATTAATCCCCCTAATACTAGGGGCTCCTGATATAGCTTTTCCACGAATAAATAACATAAGATTTTGATTACTCCCTCCCTCTTTAACACTTTTATTAGCAAGAAGCATAGTTGAAAATGGCGCGGGCACAGGCTGAACAATTTATCCACCCTTATCTTCTAATATTGCCCATGCAGGAGCCTCAGTAGACTTAGCAATTTTTTCACTTCATCTAGCTGGAATTTCTTCAATTCTAGGGGCAGTAAATTTTATTACCACAATAATCAATATACGAGCACCAGGTATATCTTTAGATCAAACACCTTTATTTGTTTGAGCCGTTGGCATCACAGCCCTTCTCTTACTTCTCTCATTACCAGTTTTAGCAGGAGCTATTACCATATTATTAACTGACCGTAATCTTAATACATCATTTTTCGACCCAGCCGGGGGAGGAGACCCAATTCTATACCAACACTTATTT
>IBIOR482-22|Paramogoplistes ortini|INV07633|Monchique|COI-5P|BOLD:AEO7942|OR974689
AACCTTATACTTTATTCTAGGAGCTTGATCAGGGTTGTTAGGAACAGCACTGAGAATACTAATCCGAATTGAACTAGGTCAACCAGGATCACTAATTGGAGATGATCAAATCTATAATGTTATCGTAACAGCCCATGCATTCATCATAATCTTTTTTATAGTAATACCAATCATAATTGGCGGATTTGGAAATTGATTAGTTCCACTCATGTTAGGGGCACCAGACATAGCCTTCCCACGGATAAACAACATAAGATTCTGATTACTTCCCCCTTCCCTATCTCTCCTTTTAGCTAGAAGATTAGTTGAAAATGGCGCAGGTACAGGATGAACAGTTTACCCACCCTTATCCTCTAATATTGCTCATGCTGGGGCTTCAGTTGATTTAGCAATTTTTTCCCTCCATTTAGCAGGAATTTCCTCAATCCTAGGAGCAGTAAACTTTATTACTACTATAATCAACATACGAGCACCAGGTATATCTTTAGATCAAACACCTCTATTTGTTTGAGCAGTAGGAATTACCGCCCTACTTCTTCTCCTTTCTCTTCCTGTTCTAGCAGGAGCCATTACAATACTATTAACTGACCGGAATTTAAATACTTCCTTTTTTGACCCTGCAGGAGGGGGAGATCCTATTCTCTACCAACACCTTTTT
>IBIOR481-22|Oecanthus pellucens|INV07629|Cabo de Sao Vicente|COI-5P|BOLD:AAF4350|OR974560
AATTTTATATTTCATCTTTGGGTTTTGATCAGGAATAGTAGGAACTTCTTTAAGAATAATTATTCGAATAGAATTAGGACAACCTGGATTTTTTATTGGTGATGATCAAACATATAATGTTATTGTCACAGCACATGCATTTATTATAATTTTTTTTATAGTAATACCAATTATAATTGGAGGGTTTGGAAATTGATTAGTCCCCTTAATATTAGGAGCTCCTGATATAGCCTTTCCACGAATAAATAATATAAGATTTTGATTATTACCTCCATCTTTAATATTACTTTTATCCAGAAGTATAGTTGAAAGTGGAGCCGGTACAGGCTGAACTGTTTATCCTCCTTTATCATCAGGAATTGCTCATGGTGGAGCTTCAGTAGATTTAGCAATTTTCTCCTTACACTTAGCTGGAATTTCATCAATTTTGGGTGCAGTAAACTTTATTACAACTATAATAAATATACGATCTCCAAATATATCATTAGATCAAACTCCTTTATTCGTATGAGCAGTATCTATTACTGCCTTACTTTTATTATTATCTTTACCTGTATTAGCAGGAGCTATTACAATATTATTATGTGATCGAAATTTAAATACATCATTTTTTGATCCTGCAGGAGGAGGGGATCCTATTTTATACCAACATTTATTC
>IBIOR048-17|Paratettix meridionalis|INV00114|Alcaria Ruiva|COI-5P|BOLD:AAP5007|OR974720
AACACTATACTTTATCTTCGGAGCATGAGCAGGTCTTGTAGGAACAGCATTAAGTATAATCATTCGTATAGAATTAAGAACACCTGGACATCTAATTAATGATGATCAAATTTATAACGTTGTAGTTACAGCCCATGCTTTTATTATAATTTTTTTTATAGTTATACCTATTATAATTGGTGGATTTGGTAATTGACTAGTACCATTAATAATTGGGGCCCCTGATATAGCATTTCCTCGAATAAATAACATAAGATTTTGATTATTACCACCTTCTTTAATATTACTAATCTCTAGAAGCATCGTAGACTCAGGTGCAGGTACTGGTTGAACCGTATATCCCCCTTTAGCAGGGCCTATCGCACATAGAGGGGCAGCTGTAGATTTAGCCATTTTCTCTTTACATTTAGCAGGTGTAAGATCGATCCTAGGTGCCATTAATTTTATTACCACAACTATTAATATAAAAACACCAGAAATAAATATAGACCAATTACCACTATTTGTATGATCAGTAATAATTACAGCAATCCTTTTATTATTATCTTTACCAGTTTTAGCAGGAGCTATCACTATATTATTAACTGATCGAAACTTAAATACATCATTTTTCGATCCAGCTGGGGGTGGGGACCCCATCTTATATCAGCACTTATTC
>IBIOR047-17|Paratettix meridionalis|INV00113|Messejana|COI-5P|BOLD:AAP5007|OR974448
AACACTATACTTTATCTTCGGAGCATGAGCAGGTCTTGTAGGAACAGCATTAAGTATAATCATTCGTATAGAATTAAGAACACCTGGACATCTAATTAATGATGATCAAATTTATAACGTTGTAGTTACAGCCCATGCTTTTATTATAATTTTTTTTATAGTTATACCTATTATAATTGGTGGATTTGGTAATTGACTAGTACCATTAATAATTGGGGCCCCTGATATAGCATTTCCTCGAATAAATAACATAAGATTTTGATTATTACCACCTTCTTTAATATTACTAATCTCTAGAAGCATCGTAGACTCAGGTGCAGGTACTGGTTGAACCGTATATCCCCCTTTAGCAGGGCCTATCGCACATAGAGGGGCAGCTGTAGATTTAGCCATTTTCTCTTTACATTTAGCAGGTGTAAGATCGATCCTAGGTGCCATTAATTTTATTACCACAACTATTAATATAAAAACACCAGAAATAAATATAGACCAATTACCACTATTTGTATGATCAGTAATAATTACAGCAATCCTTTTATTATTATCTTTACCAGTTTTAGCAGGAGCTATCACTATATTATTAACTGATCGAAACTTAAATACATCATTTTTCGATCCAGCTGGGGGTGGGGACCCCATCTTATATCAGCACTTATTC
>IBIOR046-17|Euryparyphes terrulentus|INV00112|Alcaria Ruiva|COI-5P|BOLD:AEP5297|OR974613
AACAATATATTTCTTGTTTGGAGCATGGGCAGGAATAGTAGGAACATCAATAAGAATAATTATTCGAGCAGAGCTTGGTCAACCAGGACAACTAATTGGAGACGACCAAATTTATAATGTTGTGATTACCTCTCATGCATTCGTAATAATTTTCTTCATAGTTATACCAATTATAATTGGTGGATTTGGTAATTGATTAGTTCCTTTAATAATTGGGGCCCCAGATATAGCATTTCCACGAATAAACAATATAAGATTTTGACTTTTACCTCCTTCATTAACCCTTCTCCTGACGTCTTCTATAGTAGATAGAGGAGCAGGTACAGGATGAACAGTTTACCCCCCACTTGCGGGGGCAATTGCCCATGGAGGAGCTTCAGTAGACCTAGCTATCTTTTCCCTTCATTTAGCGGGTGTTTCTTCAATTCTAGGTGCAGTAAATTTTATCACCACAGCAATTAATATACGATCAGAAAGAATAACTTTAGACCAAACTCCTTTATTTGTATGATCAGTTGCAATTACTGCCCTATTACTACTATTATCACTACCTGTTCTAGCAGGAGCAATTACTATACTACTAACAGACCGGAATCTAAATACATCATTTTTTGACCCTGCTGGAGGTGGAGACCCTATTCTTTACCAACATTTATTT
>IBIOR045-17|Euryparyphes terrulentus|INV00111|Alcaria Ruiva|COI-5P|BOLD:AEP5297|OR974434
AACAATATATTTCTTGTTTGGAGCATGGGCAGGAATAGTAGGAACATCAATAAGAATAATTATTCGAGCAGAGCTTGGTCAACCAGGACAACTAATTGGAGACGACCAAATTTATAATGTTGTGATTACCTCTCATGCATTCGTAATAATTTTCTTCATAGTTATACCAATTATAATTGGTGGATTTGGTAATTGATTAATTCCTTTAATAATTGGGGCCCCAGATATAGCATTTCCACGAATAAACAATATAAGATTTTGACTTTTACCTCCTTCATTAACCCTTCTCCTGACGTCTTCTATAGTAGATAGAGGAGCAGGTACAGGATGAACAGTTTACCCCCCACTTGCGGGGGCAATTGCCCATGGAGGAGCTTCAGTAGACCTAGCTATCTTTTCCCTTCATTTAGCGGGTGTTTCTTCAATTCTAGGTGCAGTAAATTTTATCACCACAGCAATTAATATACGATCAGAAAGAATAACTTTAGACCAAACTCCTTTATTTGTATGATCAGTTGCAATTACTGCCCTATTACTACTATTATCACTACCTGTTCTAGCAGGAGCAATTACTATACTACTAACAGACCGGAATCTAAATACATCATTTTTTGATCCTGCTGGAGGTGGAGACCCTATTCTTTACCAACATTTATTT
>IBIOR044-17|Oecanthus pellucens|INV00110|Messejana|COI-5P|BOLD:AAF4350|OR974627
AATTTTATATTTCATCTTTGGGTTTTGATCAGGAATAGTAGGAACTTCTTTAAGAATAATTATTCGAATAGAATTAGGACAACCTGGATTTTTTATTGGTGATGATCAAACATATAATGTTATTGTCACAGCACATGCATTTATTATAATTTTTTTTATAGTAATACCAATTATAATTGGAGGGTTTGGAAATTGATTAGTCCCCTTAATATTAGGAGCCCCTGATATAGCCTTTCCACGAATAAATAATATAAGATTTTGATTATTACCTCCATCTTTAATATTACTTTTATCCAGAAGTATAGTTGAAAGTGGAGCCGGTACAGGCTGAACTGTTTATCCTCCTTTATCATCAGGAATTGCTCATGGTGGAGCTTCAGTAGATTTAGCAATTTTCTCCTTACACTTAGCTGGAATTTCATCAATTTTGGGTGCAGTAAACTTTATTACAACTATAATAAATATACGATCTCCAAATATATCATTAGATCAAACTCCTTTATTCGTATGAGCAGTATCTATTACTGCCTTACTTTTATTATTATCTTTACCTGTATTAGCAGGAGCTATTACAATATTATTATGTGATCGAAATTTAAATACATCATTTTTTGATCCTGCAGGAGGAGGGGATCCTATTTTATACCAACATTTATTC
>IBIOR042-17|Sphingonotus lluciapomaresi|INV00107|Alcaria Ruiva|COI-5P|BOLD:AEI2886|OR974721
AACCCTATACTTTATATTTGGCGCATGAGCAGGAATAGTAGGAACATCAATAAGTATAATTATTCGAGCAGAACTAGGACAACCAGGATCTATAATTGGAGATGATCAAATCTATAATGTCATTATTACAGCACACGCATTTGTTATAATTTTCTTTATGGTCATGCCAATCATAATTGGAGGATTTGGAAATTGATTAGTACCACTAATAATTGGTGCACCAGATATAGCATTTCCACGAATAAACAATATAAGATTCTGATTATTACCACCGTCACTAATCCTTCTGCTTTCATCTTCAATGGTAGATAGTGGAGCTGGCACAGGTTGAACAGTTTACCCCCCACTCGCTGGGGCCATCGCACATGGGGGTGCATCCGTAGACCTAGCCATTTTCTCATTACATCTAGCAGGTATTTCATCAATTCTAGGAGCAGTAAACTTTATTACAACATCAATCAATATACGATCAGATAGTATAACTATAGACCAAACACCATTATTTGTATGATCAGTAGCCATTACAGCTCTATTACTTTTACTATCACTACCTGTCTTAGCAGGAGCAATTACAATACTATTAACTGACCGAAACTTAAATACATCATTTTTTGACCCTGCAGGAGGAGGAGATCCAATCCTTTATCAACATTTATTC
>IBIOR473-22|Dociostaurus jagoi|INV07542|Sao Bras de Alportel|COI-5P|BOLD:ADT8663|OR974544
TACTTTATACTTTATATTTGGAGCATGAGCTGGAATAGTAGGAACATCAATAAGTATAATTATTCGGGCAGAATTAGGTCAACCTGGATCATTAATTGGAGATGATCAAATTTACAACGTAATTATTACAGCCCACGCATTTGTAATAATTTTCTTTATAGTAATGCCTATTATAATTGGGGGTTTTGGTAATTGACTTGTACCATTAATAATTGGAGCACCGGATATAGCATTTCCTCGAATAAACAATATAAGCTTCTGACTATTACCACCATCATTAACCCTTCTATTAACTTCCTCAATAGTTGATAGAGGTGCCGGTACAGGGTGAACAGTCTACCCCCCACTTGCAGGAGCAATTGCTCACGGTGGAGCTTCAGTAGATCTAGCTATTTTTTCACTTCACCTTGCAGGTGTCTCATCAATTCTTGGAGCAGTAAACTTTATTACAACAGCAATTAATATACGATCAGAAAGAATAACACTTGACCAAACACCTTTATTTGTTTGGTCAGTAGCAATTACGGCATTACTTTTATTACTTTCACTACCAGTATTAGCTGGTGCAATTACAATACTATTAACTGACCGAAACCTAAATACCTCATTCTTCGATCCTGCTGGAGGAGGTGATCCAATTCTATATCAACACTTATTC
>IBIOR472-22|Phaneroptera sparsa|INV07540|Santa Barbara de Nexe|COI-5P|BOLD:AEO7448|OR974619
AACATTATACTTTATTTTTGGAGCCTGAGCTGGAATAGTTGGGACTTCTCTTAGTCTATTAATCCGTGCTGAATTAGGTCAACCTGGTTACTTAATTGGTGATGATCAAATCTATAATGTAATTGTAACAGCTCATGCATTTGTAATAATCTTCTTTATAGTAATACCTATTATAATTGGAGGCTTTGGTAATTGATTAGTACCTTTAATACTAGGGGCTCCAGACATAGCTTTCCCTCGAATAAATAATATAAGCTTTTGATTATTACCCCCTTCTCTAACCTTATTACTAGCTAGTAGCCTCGTTGAAAACGGAGCAGGTACTGGATGAACAGTTTACCCTCCCCTTTCTGCAGGTATTGCTCATGGAGGTGCATCAGTAGATTTAGCTATCTTTTCTCTTCACTTAGCTGGTATTTCCTCTATTCTAGGTGCAGTAAACTTCATTACAACTATTATTAATATACGCTCCCCTGGTATATCATTAGACCAAACACCCTTATTTGTCTGATCTGTAGGAATTACAGCTTTACTACTTTTACTTTCCCTACCAGTTTTAGCAGGCGCTATTACTATATTATTAACAGATCGAAATTTAAATACTTCATTCTTTGACCCTGCTGGAGGAGGAGATCCAATTTTATATCAACATTTATTT
>IBIOR471-22|Gryllomorpha longicauda|INV07535|Fonte Benemola|COI-5P|BOLD:AEP5097|OR974478
CACACTATATTTCATCTTCGGCTCGTGAGCTGGGATAGTAGGAACATCACTAAGAATTCTTATTCGTACAGAACTTGGACAACCAGGCTATTTAATTGGAAATGACCAAACATATAATGTAATTGTAACAGCACATGCCTTCGTAATAATCTTCTTCATGGTCATGCCAATTATAATCGGAGGATTCGGAAACTGACTTTTACCACTTATATTGGGAGCCCCAGATATAGCATTTCCACGTATAAACAACATAAGATTCTGATTACTCCCACCCTCTTTAATATTACTATTAACTAGTAGAATAGTTGAAAGTGGTGCAGGAACCGGATGAACAGTCTACCCCCCTCTATCTTCGGGCATTGCACACGCCGGAGCCTCAGTTGATTTAGCCATTTTCTCCCTTCACTTAGCTGGAATTTCCTCAATTCTAGGTGCAGTAAATTTTATCACTACCATAATCAACATACGAAGACCAGGTATAATACTTGACCAAACACCACTATTTGTTTGAGCAGTAGGTATTACTGCCCTCTTATTATTACTCTCCTTACCAGTCTTAGCTGGAGCTATTACTATATTACTAACAGACCGAAATCTAAATACCTCCTTCTTTGATCCTGCAGGGGGAGGAGATCCCATCCTCTATCAACATCTATTC
>IBIOR470-22|Neocallicrania selligera meridionalis|INV07436|Hydroelectric power plant of Ponte de Jugais|COI-5P|BOLD:AEO7825|OR974462
AACACTATACTTCATCTTTGGAGCTTGGGCAGGAATAGTTGGTACTTCTTTAAGTTTGTTAATTCGTGCTGAACTAGGACAACCTGGGTACCTAATTGGTGATGATCAAATTTACAACGTGATTGTAACTGCGCATGCATTTGTAATAATTTTCTTTATAGTAATACCTATTATAATTGGTGGATTCGGTAATTGACTTGTACCTCTTATACTAGGAGCCCCTGATATGGCATTCCCTCGTATGAACAACATAAGTTTTTGGTTATTACCACCTTCATTGACCCTCTTATTAAGCAGTAGACTTGTTGAAAATGGAGCTGGCACTGGTTGAACAGTTTACCCACCCCTTTCATCGGGTATTGCTCATGCAGGAGCTTCTGTAGATTTAGCCATCTTCTCCCTTCACTTAGCGGGTGTTTCGTCAATTCTAGGGGCTGTAAATTTTATCACAACTACTATTAATATACGAGCACCAGGAATATCCTTAGATCAAACTCCATTATTTGTCTGATCTGTAGCTATTACAGCCCTCCTTTTATTATTATCACTTCCTGTATTAGCTGGGGCTATTACTATATTACTAACCGACCGAAATTTAAATACTTCCTTCTTCGACCCTGCAGGAGGTGGAGACCCTATCCTATACCAACACCTATTT
>IBIOR037-17|Pezotettix giornae|INV00102|Sao Joao dos Caldeireiros|COI-5P|BOLD:AEO7437|OR974583
TACTTTATACTTCTTATTTGGTGCATGGGCTGGAATAGTAGGAACATCAATAAGATTACTTATTCGGGCTGAATTAGGACAACCAGGATCATTAATTGGGGATGACCAAATTTATAATGTAATTATTACAGCACATGCATTTGTAATAATTTTCTTTATAGTAATGCCCATTATAATTGGTGGATTTGGAAATTGACTTGTTCCATTAATAATTGGAGCACCTGATATGGCTTTCCCTCGAATAAATAATATAAGTTTTTGATTATTACCACCATCTTTAACCCTTCTTCTTACATCTTCTATAGTGGATAACGGAGCTGGGACAGGGTGAACAGTTTACCCCCCACTTGCAGGTGCAATTGCACATGGAGGTGCTTCAGTTGATTTAGCTATTTTTTCACTTCATTTAGCTGGTGTTTCATCAATTCTAGGTGCAGTTAATTTCATTACAACAGCAATTAATATACGATCAGAAAGAATAACTTTAGATCAAACCCCTCTATTTGTTTGATCAGTTGCTATTACTGCCTTACTTTTACTGTTATCCCTTCCAGTTTTAGCCGGAGCTATTACCATATTATTAACAGATCGAAATCTAAATACTTCCTTCTTTGATCCTGCTGGAGGAGGAGATCCAATTCTATATCAACACTTATTT
>IBIOR036-17|Omocestus panteli|INV00101|Messejana|COI-5P|BOLD:AAX0669|OR974726
AACTTTATATTTTATATTTGGAGCATGAGCAGGAATAGTAGGAACATCAATAAGTATAATTATTCGTGCAGAACTTGGACAACCAGGACCTTTAATTGGAGATGATCAAATCTACAATGTTATTATTACAGCCCACGCATTTGTAATGATTTTCTTTATAGTAATACCTATTATAATTGGAGGGTTTGGTAATTGATTAGTCCCTTTAATAATTGGAGCACCAGATATAGCTTTTCCACGAATAAATAATATAAGTTTTTGACTATTACCACCATCACTAACCCTTTTAATTGCATCATCAATAGTAGATAATGGTGTAGGAACAGGATGAACAGTTTACCCTCCACTAGCAGGAGCAATTGCCCATGGAGGAGGATCAGTAGATCTAGCCATTTTTTCATTACATCTAGCCGGTGTCTCATCAATTTTAGGAGCAGTAAACTTCATTACAACATCAATCAACATGCGGTCGGAAAGAATAACACTAGATCAAACACCATTATTTGTTTGATCAGTAGCAATCACAGCACTTCTATTACTATTATCATTACCAGTATTAGCAGGAGCAATTACTATATTATTAACCGATCGAAATTTAAATACATCATTTTTTGACCCTGCTGGAGGGGGGGACCCAATTCTCTATCAACATTTATTT
>IBIOR035-17|Omocestus panteli|INV00100|Messejana|COI-5P|BOLD:AAX0669|OR974546
AACTTTATATTTTATATTTGGAGCATGAGCAGGAATAGTAGGAACATCAATAAGTATAATTATTCGTGCAGAACTTGGACAACCAGGACCTTTAATTGGAGATGATCAAATCTACAATGTTATTATTACAGCCCACGCATTTGTAATGATTTTCTTTATAGTAATACCTATTATAATTGGAGGGTTTGGTAATTGATTAGTCCCTTTAATAATTGGAGCACCAGATATAGCTTTTCCACGAATAAATAATATAAGTTTTTGACTATTACCACCATCACTAACCCTTTTAATTGCATCATCAATAGTAGATAATGGTGTAGGAACAGGATGAACAGTTTACCCTCCACTAGCAGGAGCAATTGCCCATGGAGGAGGATCAGTAGATCTAGCCATTTTTTCATTACATCTAGCCGGTGTCTCATCAATTTTAGGAGCAGTAAACTTCATTACAACATCAATCAACATGCGGTCGGAAAGAATAACACTAGATCAAACACCATTATTTGTTTGATCAGTAGCAATCACAGCACTTCTATTACTATTATCATTACCAGTATTAGCAGGAGCAATTACTATATTATTAACCGATCGAAATTTAAATACATCATTTTTTGACCCTGCTGGAGGGGGGGACCCAATTCTCTATCAACATTTATTT
>IBIOR034-17|Omocestus panteli|INV00099|Alcaria Ruiva|COI-5P|BOLD:AAX0669|OR974780
AACTTTATATTTTATACTTGGAGCATGAGCAGGAATAGTAGGAACATCAATAAGTATAATTATTCGTGCAGAACTTGGACAACCAGGACCTTTAATTGGAGATGATCAAATCTACAATGTTATCATTACAGCCCACGCATTTGTAATGATTTTCTTTATAGTAATACCTATTATAATTGGAGGGTTTGGTAATTGATTAGTCCCTTTAATAATTGGAGCACCAGATATAGCTTTTCCACGAATAAATAATATAAGTTTTTGACTATTACCACCATCACTAACCCTTTTAATTGCATCATCAATAGTAGATAATGGTGTAGGAACAGGATGAACAGTTTACCCCCCTCTAGCAGGAGCAATTGCCCATGGAGGAGGATCAGTAGATCTAGCCATTTTTTCATTACATCTAGCCGGTGTCTCATCAATTTTAGGAGCAGTAAACTTCATTACAACATCAATCAACATGCGGTCGGAAAGAATAACACTAGATCAAACACCATTATTTGTTTGATCAGTAGCAATCACAGCACTTCTATTACTATTATCATTACCAGTATTAGCAGGAGCAATTACTATATTATTAACCGATCGAAATTTAAATACATCATTTTTTGACCCTGCTGGAGGGGGGGACCCAATTCTCTATCAACATTTATTT
>IBIOR465-22|Oedipoda coerulea|INV07299|Vieiro|COI-5P|BOLD:AEO7756|OR974419
AACATTGTATTTTTTATTTGGTGTTTGGGCAGGAATAGTAGGAACGTCCATAAGAATAATTATTCGAATTGAACTAGGTCAACCAGGATCATTCATTGGAGACGACCAAATTTATAACGTTATTATTACAGCTCACGCATTTGTTATAATCTTCTTTATAGTTATACCAATTATAATTGGAGGATTTGGAAATTGACTTGTACCATTAATAATTGGAGCACCAGATATAGCATTTCCACGAATAAATAATATAAGATTCTGATTACTACCACCATCATTAATTCTTCTTCTCTCATCCTCCATAATGGGTAGAGGAGTTGGTACAGGATGAACAGTTTATCCCCCCTTATCAGGAGCAATTGCACATAGAGGAGCATCTGTAGATCTAGCTATCTTTTCACTTCACCTAGCAGGTATTTCATCCATTCTAGGAGCAGTAAATTTTATTACAACAACAATCAATATACGATCAGACAGAATAACTTTGGATCAAACACCACTATTCGTTTGATCAGTAGCCATTACTGCTTTACTTTTACTACTATCACTTCCTGTTTTAGCAGGAGCTATTACTATACTATTAACTGACCGAAATCTAAATACCTCATTTTTTGACCCTGCAGGAGGGGGTGACCCAATTCTTTATCAACATTTATTT
>IBIOR464-22|Dociostaurus jagoi|INV07282|Vieiro|COI-5P|BOLD:ADT8663|OR974807
TACTTTATACTTTATATTTGGAGCATGAGCTGGAATAGTAGGAACATCAATAAGTATAATTATTCGGGCAGAATTAGGTCAACCTGGATCATTAATTGGAGATGATCAAATTTACAACGTAATTATTACAGCCCACGCATTTGTAATAATTTTCTTTATAGTAATGCCTATTATAATTGGGGGTTTTGGTAATTGACTTGTACCATTAATAATTGGAGCACCGGATATAGCATTTCCTCGAATAAACAATATAAGCTTCTGACTATTACCACCATCATTAACCCTTCTATTAACTTCCTCAATAGTTGATAGAGGTGCCGGTACAGGGTGAACAGTCTACCCCCCACTTGCAGGAGCAATTGCTCATGGTGGAGCTTCAGTAGATCTAGCTATTTTTTCACTTCACCTTGCAGGTGTCTCATCAATTCTTGGAGCAGTAAACTTTATTACAACAGCAATTAATATACGATCAGAAAGAATAACACTTGACCAAACACCTTTATTTGTTTGGTCAGTAGCAATTACGGCATTACTTTTATTACTTTCACTACCAGTATTAGCTGGTGCAATTACAATACTATTAACTGATCGAAACTTAAATACCTCATTCTTCGATCCTGCTGGAGGAGGTGATCCAATTCTATATCAACACTTATTC
>IBIOR462-22|Thyreonotus bidens|INV07232|Vieiro|COI-5P|BOLD:AER1532|OR974725
TACATTATACTTCATCTTTGGTGCATGAGCTGGCATAGTAGGAACTTCTCTTAGTCTTTTAATCCGTGCAGAATTAGGTCAACCCGGGTATTTAATTGGTGATGACCAAATTTATAATGTAATCGTTACAGCTCATGCATTTGTCATAATTTTTTTTATAGTTATACCTATTATAATTGGTGGATTCGGAAATTGATTGGTGCCCCTAATATTAGGGGCACCAGATATAGCTTTCCCCCGTATAAACAACATAAGATTTTGATTACTACCACCGTCACTAACATTGCTCCTTAGAAGTAGCCTAGTAGAAAATGGAGCAGGTACCGGATGAACCGTCTACCCACCACTCTCATCCGGTATTGCACACGCAGGTGCTTCTGTTGATCTAGCAATCTTCTCATTACACTTGGCTGGTGTATCATCAATCCTAGGAGCCGTAAATTTCATTACCACAACCATCAACATACGAGCACCTGGAATATCTTTAGACCAAACCCCTTTATTTGTTTGAGCAGTAGCAATTACTGCACTACTTTTACTTCTTTCATTACCAGTACTTGCAGGTGCAATCACCATATTATTAACAGATCGTAACCTAAACACCTCATTCTTCGATCCTGCTGGAGGGGGAGATCCAATCCTTTATCAACACCTATTC
>IBIOR028-17|Oedipoda caerulescens|INV00093|Messejana|COI-5P|BOLD:AAC9181|OR974732
AACATTGTATTTTCTATTTGGAACATGAGCAGGTATAGTTGGAACATCCATAAGAATAATTATTCGAATTGAACTAGGACAGCCAGGACCAATAATAGGAGATGACCAAATCTATAATGTTATTATTACAGCTCATGCATTTATCATAATCTTCTTTATAGTTATACCAATTATAATTGGAGGATTTGGAAATTGACTAGTTCCACTAATAATTGGAGCACCAGATATAGCGTTCCCACGAATAAACAATATAAGATTTTGATTACTACCACCATCATTGATAATTCTCCTTTCATCCTCGACAACAAATAGAGGAACTGGTACAGGATGAACAATTTACCCACCACTTGCAGGAGCAATTGCACACAGAGGAGTATCTGTAGACCTAACCATTTTCTCACTTCACCTAGCAGGTATTTCATCAATTCTGGGGGCCGTAAACTTTATTACAACATCAATTAATATACGATCAAACAGAATAACCCTAGATCAAACACCCCTATTTGTTTGATCAGTAGTTATTACAGCACTGCTTTTACTATTATCCCTACCCGTACTTGCGGGAGCAATCACTATATTATTAACTGATCGAAACCTAAATACATCATTTTTTGACCCAGCAGGAGGAGGTGATCCAATTCTTTACCAACATTTATTT
>IBIOR027-17|Oedaleus decorus|INV00091|Messejana|COI-5P|BOLD:AAE5868|OR974713
CACCCTATACTTCATACTTGGAGCATGAGCAGGGATAGTGGGAACATCAATAAGAATAATCATCCGAGCAGAACTAGGACAACCAGGATCAATAATTGGAGATGATCAAATTTATAATGTAATTATTACAGCACATGCATTTGTAATAATTTTCTTTATAGTTATACCAACCATAATTGGAGGATTTGGAAATTGATTAGTTCCGCTAATAATTGGAGCACCAGATATAGCATTCCCACGAATAAATAATATAAGATTCTGATTATTACCACCATCATTAACACTCTTAATTCTGTCTTCTTTAGTTGAAAATGGAGCAGGGACAGGATGAACAGTTTACCCTCCACTAGCAAGAGTTATTGCACACAGAGGTGCATCTGTAGATCTAGCAATTTTCTCATTACATTTAGCAGGTATTTCATCAATTCTAGGAGCAATTAATTTCATCACAACAGCAATCAATATACGATCAAGCAATATAACCCTTGAACAGACACCACTATTTGTTTGATCTGTAGTAATTACAGCATTACTATTATTATTATCACTACCAGTACTAGCAGGAGCAATTACTATATTATTAACTGACCGAAACCTTAATACATCATTCTTTGATCCAGCAGGAGGGGGAGATCCAATTCTATACCAACACCTATTT
>IBIOR458-22|Platycleis albopunctata|INV07110|Freixiel|COI-5P|BOLD:AEO6325|OR974626
AACACTATATTTTATTTTTGGAGCTTGAGCAGGTATAGTGGGAACATCCCTCAGTTTACTAATTCGAGCCGAACTTGGTCAACCAGGTTATTTAATTGGAGATGACCAAATTTATAATGTAATTGTTACTGCTCACGCATTTGTGATAATTTTCTTTATAGTAATGCCAATTATAATTGGAGGATTTGGAAATTGACTTGTTCCTTTAATACTTGGAGCCCCAGATATAGCCTTCCCTCGAATAAACAATATAAGATTTTGGCTACTACCTCCATCATTAACACTTCTTCTTAGCAGAAGCCTTGTAGAAAGTGGTGCAGGTACTGGTTGAACCGTCTACCCTCCTCTCTCTTCTGGAATTGCCCACGCGGGAGCTTCAGTTGATTTAGCTATTTTCTCACTTCACTTAGCAGGGGTTTCTTCAATTCTAGGTGCCGTGAATTTTATTACTACAACTATTAATATACGTGCCCCGGGGATATCTCTCGATCAAACTCCCTTATTTGTATGAGCTGTAGCTATTACCGCTCTACTACTCCTTCTTTCCTTACCTGTTTTAGCTGGAGCTATTACTATATTACTAACTGACCGAAACCTTAATACCTCCTTCTTCGATCCAGCTGGGGGTGGTGACCCTATTTTATATCAACACCTTTTC
>IBIOR025-17|Euchorthippus elegantulus|INV00087|Castro Verde|COI-5P|BOLD:ADJ5172|OR974559
AACCTTATATTTTTTATTTGGAGCTTGATCTGGAATAGTAGGAACATCAATAAGTATAATTATTCGTGCAGAATTAGGACAACCTGGGTATCTAATTGGAGATGATCAAATTTATAATGTAATCATTACAGCTCACGCATTTGTAATAATTTTCTTTATAGTAATACCTATCATAATTGGAGGATTTGGTAATTGATTAGTACCATTAATAATTGGAGCCCCAGATATAGCATTTCCTCGAATAAATAACATAAGCTTTTGATTACTACCTCCATCATTAACACTATTAATTACATCATCAATAATTGATAGAGGTGTAGGTACTGGATGAACAGTTTACCCTCCACTAGCAGGGGCAATTGCCCATGGAGGAACTTCAGTTGATTTAGCTATTTTTTCATTGCATTTAGCAGGTATTTCATCGATTTTAGGAGCAGTAAACTTTATTACAACAGCAATTAATATACGGTCAGAAAGAATAACACTGGACCAAACACCACTATTCGTTTGATCTGTAGCAATTACAGCTCTACTACTACTATTATCCTTACCAGTTTTAGCAGGAGCAATTACAATACTATTAACTGACCGAAATCTAAACACATCATTCTTTGACCCTGCTGGTGGAGGAGATCCAATTCTTTATCAACACTTATTT
>IBIOR024-17|Euchorthippus elegantulus|INV00086|Messejana|COI-5P|BOLD:ADJ5172|OR974625
AACCTTATATTTTTTATTTGGAGCTTGATCTGGAATAGTAGGAACATCAATAAGTATAATTATTCGTGCAGAATTAGGACAACCAGGGTATCTAATTGGAGATGATCAAATTTATAATGTAATCATTACAGCTCACGCATTTGTAATAATTTTCTTTATAGTAATACCTATCATAATTGGAGGATTTGGTAATTGATTAGTACCATTAATAATTGGAGCCCCAGATATAGCATTTCCTCGAATAAATAACATAAGCTTTTGATTACTACCTCCATCATTAACACTATTAATTACATCATCAATAATTGATAGAGGTGTAGGTACTGGATGAACAGTTTACCCTCCACTAGCAGGGGCAATTGCCCATGGAGGAACTTCAGTTGATTTAGCTATTTTTTCATTGCATTTAGCAGGTATTTCATCGATTTTAGGAGCAGTAAACTTTATTACAACAGCAATTAATATACGGTCAGAAAGAATAACACTGGACCAAACACCACTATTCGTTTGATCTGTAGCAATTACAGCTCTACTACTACTATTATCCTTACCAGTTTTAGCAGGAGCAATTACAATACTATTAACTGACCGAAATCTAAACACATCATTCTTTGACCCTGCTGGTGGAGGAGATCCAATTCTTTATCAACACTTATTT
>IBIOR023-17|Euchorthippus elegantulus|INV00085|Messejana|COI-5P|BOLD:ADJ5172|OR974659
AACCTTATATTTTTTATTTGGAGCTTGATCTGGAATAGTAGGAACATCAATAAGTATAATTATTCGTGCAGAATTAGGACAACCCGGGTATCTAATTGGAGATGATCAAATTTATAATGTAATCATTACAGCTCACGCATTTGTAATAATTTTCTTTATAGTAATACCTATCATAATTGGAGGATTTGGTAATTGATTAGTACCATTAATAATTGGAGCCCCAGATATAGCATTTCCTCGAATAAATAACATAAGCTTTTGATTACTACCTCCATCATTAACACTATTAATTACATCATCAATAATTGATAGAGGTGTAGGTACTGGATGAACAGTTTACCCTCCACTAGCAGGGGCAATTGCCCATGGAGGAACTTCAGTTGATTTAGCTATTTTTTCATTGCATTTAGCAGGTATTTCATCGATTTTAGGAGCAGTAAACTTTATTACAACAGCAATTAATATACGGTCAGAAAGAATAACACTGGACCAAACACCACTATTCGTTTGATCTGTAGCAATTACAGCTCTACTACTACTATTATCCTTACCAGTTTTAGCAGGAGCAATTACAATACTATTAACTGACCGAAATCTAAACACATCATTCTTTGACCCTGCTGGTGGAGGAGATCCAATTCTTTATCAACACTTATTT
>IBIOR454-22|Gryllus bimaculatus|INV06963|Praia Verde|COI-5P|BOLD:ABX6319|OR974800
AACATTATATTTCATTTTTGGAGCTTGAGCTGGTATAGTAGGCACATCACTAAGAATTTTAATCCGAACAGAACTAGGACAACCAGGTTATTTAATTGGAGATGATCAAACTTATAATGTTATTGTAACCGCACATGCATTCATCATAATCTTCTTTATAGTTATACCTATTATAATTGGAGGATTTGGAAATTGATTAGTACCATTAATATTAGGAGCTCCTGATATAGCATTTCCTCGAATAAATAACATAAGATTTTGACTTTTACCTCCATCATTAACCCTTTTATTAACCAGAAGAATAGTTGAAAATGGTGCAGGAACAGGATGAACAGTTTATCCACCTCTATCAACAGGAATTGCTCATGCAGGAGCATCCGTTGACTTAGCAATTTTTTCATTACATTTAGCGGGAATTTCCTCAATTCTAGGAGCTGTAAACTTTATTACCACTATAATTAATATACGAGCACCAGGAATATCACTGGATCAAACACCATTATTTGTTTGAGCAGTTGGAATTACAGCCCTTTTATTATTATTATCATTACCAGTTCTAGCCGGTGCTATTACCATATTATTAACAGACCGAAATTTAAATACATCATTTTTTGATCCCGCAGGAGGAGGAGATCCAATTTTATATCAACATTTATTT
>IBIOR021-17|Euchorthippus elegantulus|INV00083|Santa Barbara dos Padroes|COI-5P|BOLD:ADJ5172|OR974465
AACCTTATATTTTTTATTTGGAGCTTGATCTGGAATAGTAGGAACATCAATAAGTATAATTATTCGTGCAGAATTAGGACAACCTGGGTATCTAATTGGAGATGATCAAATTTATAATGTAATCATTACAGCTCACGCATTTGTAATAATTTTCTTTATAGTAATACCTATCATAATTGGAGGATTTGGTAATTGATTAGTACCATTAATAATTGGAGCCCCAGATATAGCATTTCCTCGAATAAATAACATAAGCTTTTGATTACTACCTCCATCATTAACACTATTAATTACATCATCAATAATTGATAGAGGTGTAGGTACTGGATGAACAGTTTACCCTCCACTAGCAGGGGCAATTGCCCATGGAGGAACTTCAGTTGATTTAGCTATTTTTTCATTGCATTTAGCAGGTATTTCATCGATTTTAGGAGCAGTAAACTTTATTACAACAGCAATTAATATACGGTCAGAAAGAATAACACTGGACCAAACACCACTATTCGTTTGATCTGTAGCAATTACAGCTCTACTACTACTATTATCCTTACCAGTTTTAGCAGGAGCAATTACAATACTATTAACTGACCGAAATCTAAACACATCATTCTTTGACCCTGCTGGTGGAGGAGATCCAATTCTTTATCAACACTTATTT
>IBIOR452-22|Acheta domestica|INV06947|Bombeira do Guadiana|COI-5P|BOLD:AAJ7534|OR974811
AACTTTATACTTCATTTTCGGAGCTTGAGCTGGGATAGTAGGTACCTCTTTAAGTATCTTAATTCGAACGGAACTAGGACAACCAGGTTATTTAATTGGAGATGATCAAACATATAATGTTATCGTAACTGCACATGCATTTGTCATAATTTTTTTCATGGTTATACCAATCATAATTGGTGGATTCGGAAATTGATTAGTACCCCTAATACTAGGTGCACCCGATATAGCCTTTCCTCGAATAAACAATATAAGATTTTGACTTTTACCACCCTCACTAACCCTTTTATTAACCAGAAGAATAGTCGAAAATGGTGCAGGGACAGGATGAACAGTTTATCCACCTTTATCAACAGGAATCGCCCACGCCGGAGCATCTGTTGATTTAGCCATTTTTTCATTACACTTAGCTGGAATCTCATCAATTTTGGGAGCCGTTAATTTCATTACAACAATAATTAATATACGAGCACCTGGGATATCATTAGATCAAACCCCATTATTTGTATGAGCTGTTGGAATTACTGCCCTCCTCCTATTATTATCTTTACCTGTTCTTGCAGGTGCAATCACAATATTATTAACAGATCGAAACCTGAATACATCATTTTTTGACCCCGCAGGAGGGGGTGACCCCATCTTATATCAACACTTATTT
>IBIOR451-22|Gryllus bimaculatus|INV06946|Bombeira do Guadiana|COI-5P|BOLD:ABX6319|OR974680
AACATTATATTTCATTTTTGGAGCTTGAGCTGGTATAGTAGGCACATCACTAAGAATTTTAATCCGAACAGAACTAGGACAACCAGGTTATTTAATTGGAGATGATCAAACTTATAATGTTATTGTAACCGCACATGCATTCATCATAATCTTCTTTATAGTTATACCTATTATAATTGGAGGATTTGGAAATTGATTAGTACCATTAATATTAGGAGCTCCTGATATAGCATTTCCTCGAATAAATAACATAAGATTTTGACTTTTACCTCCATCATTAACCCTTTTATTAACCAGAAGAATAGTTGAAAATGGTGCAGGAACAGGATGAACAGTTTATCCACCTCTATCAACAGGAATTGCTCATGCAGGAGCATCCGTTGACTTAGCAATTTTTTCATTACATTTAGCGGGAATTTCCTCAATTCTAGGAGCTGTAAACTTTATTACCACTATAATTAATATACGAGCACCAGGAATATCACTGGATCAAACACCATTATTTGTTTGAGCAGTTGGAATTACAGCCCTTTTATTATTATTATCATTACCAGTTCTAGCCGGTGCTATTACCATATTATTAACAGACCGAAATTTAAATACATCATTTTTTGATCCCGCAGGAGGAGGAGATCCAATTTTATATCAACATTTATTT
>IBIOR450-22|Pterolepis spoliata|INV06945|Bombeira do Guadiana|COI-5P|BOLD:AEO7101|OR974831
TACATTATACTTCATTTTTGGTGCTTGAGCCGGCATAGTAGGCACATCACTAAGTCTTTTAATCCGTGCTGAACTAGGACAACCAGGATACCTAATTGGAGATGACCAAATTTATAATGTAATTGTGACTGCTCATGCATTTGTAATAATCTTCTTTATAGTTATACCAATCATAATTGGAGGATTTGGAAATTGGCTAGTCCCTTTAATATTAGGAGCTCCTGATATAGCATTCCCTCGGATAAACAACATAAGATTTTGATTACTCCCCCCTTCATTAACCCTTCTTCTTAGAAGAAGTTTAGTAGAGAATGGGGCAGGAACAGGTTGAACTGTTTACCCACCCTTATCATCAGGTATCGCACACGCAGGTGCCTCTGTTGATTTAGCAATTTTTTCTTTACATTTAGCAGGAGTATCTTCAATTCTAGGAGCTGTTAACTTTATTACTACAACTATTAACATACGAGCACCAGGTATATCATTAGACCAAACCCCATTATTTGTTTGAGCAGTCGCTATTACTGCATTATTATTACTTCTCTCATTACCCGTTTTAGCTGGTGCTATCACTATATTATTAACAGACCGCAACCTTAACACCTCTTTCTTCGATCCTGCAGGAGGAGGTGACCCTATTCTTTACCAACATTTATTC
>IBIOR017-17|Dociostaurus jagoi|INV00078|Alcaria Ruiva|COI-5P|BOLD:ADT8663|OR974567
TACTTTATACTTTATATTTGGAGCATGAGCTGGAATAGTAGGAACATCAATAAGTATAATTATTCGGGCAGAATTAGGTCAACCTGGGTCATTAATTGGAGATGATCAAATTTACAACGTAATTATTACAGCCCACGCATTTGTAATAATTTTCTTTATAGTAATGCCTATTATAATTGGGGGTTTTGGTAATTGACTTGTACCATTAATAATTGGAGCACCGGATATAGCATTTCCTCGAATAAACAATATAAGCTTCTGACTATTACCACCATCATTAACCCTTCTATTAACTTCCTCAATAGTTGATAGAGGTGCCGGTACAGGGTGAACAGTCTACCCCCCACTTGCAGGAGCAATTGCTCATGGTGGAGCTTCAGTAGATCTAGCTATTTTTTCACTTCACCTTGCAGGTGTCTCATCAATTCTTGGAGCAGTAAACTTTATTACAACAGCAATTAATATACGATCAGAAAGAATAACACTTGACCAAACACCTTTATTTGTTTGGTCAGTAGCAATTACGGCATTACTTTTATTACTTTCACTACCAGTATTAGCTGGTGCAATTACAATACTATTAACTGATCGAAACCTAAATACCTCATTCTTCGATCCTGCTGGAGGAGGTGATCCAATTCTATATCAACACTTATTC
>IBIOR016-17|Dociostaurus jagoi|INV00077|Alcaria Ruiva|COI-5P|BOLD:ADT8663|OR974505
TACTTTATACTTTATATTTGGAGCATGAGCTGGAATAGTAGGAACATCAATAAGTATAATTATTCGGGCAGAATTAGGTCAACCTGGATCATTAATTGGAGATGATCAAATTTACAACGTAATTATTACAGCCCACGCATTTGTAATAATTTTCTTTATAGTAATGCCTATTATAATTGGGGGTTTTGGTAATTGACTTGTACCATTAATAATTGGAGCACCGGATATAGCATTTCCTCGAATAAACAATATAAGCTTCTGACTATTACCACCATCATTAACCCTTCTATTAACTTCCTCAATAGTTGATAGAGGTGCCGGTACAGGGTGAACAGTCTACCCCCCACTTGCAGGAGCAATTGCTCATGGTGGAGCTTCAGTAGATCTAGCTATTTTTTCACTTCACCTTGCAGGTGTCTCATCAATTCTTGGAGCAGTAAACTTTATTACAACAGCAATTAATATACGATCAGAAAGAATAACACTTGACCAAACACCTTTATTTGTTTGGTCAGTAGCAATTACGGCATTACTTTTATTACTTTCACTACCAGTATTAGCTGGTGCAATTACAATACTATTAACTGATCGAAACCTAAATACCTCATTCTTCGATCCTGCTGGAGGAGGTGATCCAATTCTATATCAACACTTATTC
>IBIOR015-17|Dociostaurus genei|INV00076|Alcaria Ruiva|COI-5P|BOLD:ADU3247|OR974806
TACTCTATACTTTATATTTGGAGCATGAGCAGGAATAGTAGGAACATCAATAAGCATAATTATTCGGGCAGAATTAGGTCAACCTGGTTCCTTAATTGGAGATGATCAAATTTACAATGTAATTATTACAGCCCACGCATTTGTAATGATTTTCTTTATAGTGATACCAATCATAATTGGGGGATTTGGTAATTGACTTGTACCTCTAATAATTGGAGCACCAGATATAGCATTCCCCCGAATAAATAACATAAGTTTCTGATTATTACCACCATCATTAACCCTTCTGTTAACTTCTTCGATAGTTGATAGAGGTGCCGGTACAGGCTGAACAGTCTACCCACCACTTGCAGGAGCTATTGCTCACGGTGGAGCTTCAGTAGATCTAGCAATTTTTTCACTTCATCTAGCAGGTGTATCATCAATTCTAGGAGCAGTAAACTTTATTACAACAGCAATTAATATACGATCAGAAAGAATAACACTAGATCAAACACCTTTATTTGTTTGATCAGTAGCAATCACAGCTTTACTTTTATTACTTTCATTACCAGTATTAGCTGGAGCAATTACAATATTATTAACTGATCGAAACCTAAATACTTCATTCTTCGACCCAGCTGGTGGAGGTGACCCAATTCTATATCAACATTTATTT
>IBIOR446-22|Conocephalus conocephalus|INV06925|Segura|COI-5P|BOLD:AEQ8460|OR974573
AACATTATATTTTATTTTTGGAGCATGAGCAGGAATAGTTGGAACATCATTAAGTTTATTAATTCGAGCAGAACTGGGTCAACCAGGTTATCTTATTGGAGATGATCAAATTTATAATGTAATTGTAACTGCCCATGCTTTTGTAATAATTTTCTTTATAGTTATGCCAATTATAATTGGAGGATTTGGAAATTGATTAGTTCCTTTAATACTAGGAGCACCTGATATAGCATTTCCTCGAATAAACAATATAAGCTTCTGATTACTACCTCCCTCATTAACATTGCTTCTTGCAAGAAGCCTTGTTGAAAATGGGGCAGGCACTGGTTGAACAGTGTACCCCCCACTGTCTGCTGGTATTGCTCATGCCGGGGCATCTGTTGATCTAGCTATTTTCTCCTTACATTTAGCTGGAATTTCATCAATTTTAGGTGCTGTAAATTTCATTACTACAACTATTAATATACGAGCACCTGGGATATCATTAGATCAAACACCCTTATTTGTATGAGCTGTAGCAATTACTGCTCTTCTTTTATTACTCTCTCTTCCTGTACTTGCAGGGGCTATTACTATACTTTTAACTGACCGAAATTTAAATACATCATTTTTTGACCCTGCAGGGGGAGGAGATCCTATTTTATATCAACATCTTTTT
>IBIOR445-22|Conocephalus conocephalus|INV06923|Segura|COI-5P|BOLD:AEQ8460|OR974757
AACATTATATTTTATTTTTGGGGCATGAGCAGGAATAGTTGGAACATCATTAAGTTTATTAATTCGAGCAGAACTGGGTCAACCAGGTTATCTTATTGGAGATGATCAAATTTATAATGTAATTGTAACTGCCCATGCTTTCGTAATAATTTTCTTTATAGTTATGCCAATTATAATTGGAGGATTTGGAAATTGATTAGTTCCTTTAATACTAGGAGCACCTGATATAGCATTTCCTCGAATAAACAATATAAGCTTCTGATTACTACCTCCCTCATTAACATTGCTTCTTGCAAGAAGCCTTGTTGAAAATGGGGCAGGCACTGGTTGAACAGTGTACCCCCCACTGTCTGCAGGTATTGCTCATGCCGGGGCATCTGTTGATCTAGCTATTTTCTCCTTACATTTAGCTGGAATTTCATCAATTTTAGGTGCTGTAAATTTCATTACTACAACTATTAATATACGAGCACCTGGGATATCATTAGATCAAACACCCTTATTTGTATGAGCTGTAGCAATTACTGCTCTTCTTTTATTACTCTCTCTTCCTGTACTTGCAGGGGCTATTACTATACTTTTAACTGACCGAAATTTAAATACATCATTTTTTGACCCTGCAGGGGGAGGAGATCCTATTTTATATCAACATCTTTTT
>IBIOR444-22|Phaneroptera sparsa|INV06918|Segura|COI-5P|BOLD:AEO7448|OR974512
AACATTATACTTTATTTTTGGAGCCTGAGCTGGAATAGTTGGGACTTCTCTTAGTCTATTAATCCGTGCTGAATTAGGTCAACCTGGTTACTTAATTGGTGATGATCAAATCTATAATGTAATTGTAACAGCTCATGCATTTGTAATAATCTTCTTTATAGTAATACCTATTATAATTGGAGGCTTTGGTAATTGATTAGTACCTTTAATACTAGGGGCTCCAGACATAGCTTTCCCTCGAATAAATAATATAAGCTTTTGATTATTACCCCCTTCTCTAACCTTATTACTAGCTAGTAGCCTCGTTGAAAACGGAGCAGGTACTGGATGAACAGTTTACCCTCCCCTTTCTGCAGGTATTGCTCATGGAGGTGCATCAGTAGATTTAGCTATCTTTTCTCTTCACTTAGCTGGTATTTCCTCTATTCTAGGTGCAGTAAACTTCATTACAACTATTATTAATATACGCTCCCCTGGTATATCATTAGACCAAACACCCTTATTTGTCTGATCTGTAGGAATTACAGCTTTACTACTTTTACTTTCCCTACCAGTTTTAGCAGGCGCTATTACTATATTATTAACAGATCGAAATTTAAATACTTCATTCTTTGACCCTGCTGGAGGAGGAGATCCAATTTTATATCAACATTTATTT
>IBIOR443-22|Acheta domestica|INV06916|Segura|COI-5P|BOLD:AAJ7534|OR974760
AACTTTATACTTCATTTTCGGAGCTTGAGCTGGGATAGTAGGTACCTCTTTAAGTATCTTAATTCGAACGGAACTAGGACAACCAGGTTATTTAATTGGAGATGATCAAACATATAATGTTATCGTAACTGCACATGCATTTGTCATAATTTTTTTCATGGTTATACCAATCATAATTGGTGGATTCGGAAATTGATTAGTACCCCTAATACTAGGTGCACCCGATATAGCCTTTCCTCGAATAAACAATATAAGATTTTGACTTTTACCACCCTCACTAACCCTTTTATTAACCAGAAGAATAGTCGAAAATGGTGCAGGGACAGGATGAACAGTTTATCCACCTTTATCAACAGGAATCGCCCACGCCGGAGCATCTGTTGATTTAGCCATTTTTTCATTACACTTAGCTGGAATCTCATCAATTTTGGGAGCCGTTAATTTCATTACAACAATAATTAATATACGAGCACCTGGGATATCATTAGATCAAACCCCATTATTTGTATGAGCTGTTGGAATTACTGCCCTCCTCCTATTATTATCTCTACCTGTTCTTGCAGGTGCAATCACAATATTATTAACAGATCGAAACCTGAATACATCATTTTTTGACCCCGCAGGAGGGGGTGACCCCATCTTATATCAACACTTATTT
>IBIOR442-22|Paratettix meridionalis|INV06862|Brunheda|COI-5P|BOLD:AAP5007|OR974717
AACACTATACTTTATCTTTGGAGCATGAGCAGGTCTTGTAGGAACAGCATTAAGTATAATCATTCGTATAGAATTAAGAACACCTGGACATCTAATTAATGATGATCAAATTTATAACGTTGTAGTTACAGCCCATGCTTTTATTATAATTTTTTTTATAGTTATACCTATTATAATTGGTGGATTTGGTAATTGACTAGTACCATTAATAATTGGGGCCCCTGATATAGCATTTCCTCGAATAAATAACATAAGATTTTGATTATTACCACCTTCTTTAATATTACTAATCTCTAGAAGCATCGTAGACTCAGGTGCAGGTACTGGTTGAACCGTATATCCCCCTTTAGCAGGGCCTATCGCACATAGAGGGGCAGCTGTAGATTTAGCCATTTTCTCTTTACATTTAGCAGGTGTAAGATCGATCCTAGGTGCCATTAATTTTATTACCACAACTATTAATATAAAAACACCAGAAATAAATATAGACCAATTACCACTATTTGTATGATCAGTAATAATTACAGCAATCCTTTTATTATTATCTTTACCAGTTTTAGCAGGAGCTATCACTATATTATTAACTGATCGAAACTTAAATACATCATTTTTCGATCCAGCTGGGGGTGGGGACCCCATCTTATATCAGCACTTATTC
>IBIOR184-22|Sphingonotus azurescens|INV02594|Parque Ecologico da Varzea da Quinta do Conde|COI-5P|BOLD:AAJ3344|OR974570
AACCCTATATTTCATATTCGGTGCGTGAGCAGGAATAGTAGGAACATCAATAAGAATAATTATTCGAGCAGAACTAGGACAACCAGGATCAATAATTGGAGATGATCAAATTTATAACGTTATTATTACAGCTCACGCATTTGTTATAATTTTCTTCATGGTTATACCAATTATAATTGGAGGATTTGGAAATTGACTTGTACCACTAATAATTGGTGCACCAGATATAGCATTCCCACGAATAAACAACATAAGATTCTGATTATTACCACCATCATTAATTCTCCTGCTTTCATCTTCTATGGTAGATAATGGAGCTGGTACAGGTTGAACAGTTTACCCCCCACTTGCTGGAGCTATTGCACACGGAGGAGCATCCGTAGACTTAGCTATTTTCTCACTACATCTTGCAGGTATTTCATCAATTTTAGGAGCAGTAAATTTTATTACAACAGCAATCAATATACGATCAGACAGAATAACTATAGACCAAACACCATTATTTGTATGATCAGTAGCCATTACAGCCTTATTACTCTTACTTTCACTACCTGTATTAGCAGGAGCAATTACAATATTATTAACCGACCGAAACCTTAACACATCATTCTTTGACCCTGCAGGAGGGGGAGATCCAATCCTTTATCAACATTTATTC
>IBIOR183-22|Steropleurus pseudolus|INV02593|Cabo Espichel|COI-5P|BOLD:AEO6528|OR974620
AACATTATACTTCATCTTTGGTGCCTGGGCTGGGATAGTGGGAACATCCCTAAGACTACTAATCCGAGCCGAATTAGGTCAACCAGGATACTTAATCGGTGATGATCAAATCTATAACGTAATCGTGACAGCTCACGCATTTGTAATAATTTTCTTTATAGTAATACCAATTATAATCGGTGGATTCGGAAATTGACTTGTCCCCCTAATATTAGGAGCACCTGATATAGCTTTCCCCCGTATAAATAACATAAGTTTCTGATTGCTGCCCCCTTCTCTAACTCTTTTACTAAGAAGTAGACTAGTGGAAAATGGAGCAGGTACCGGTTGAACGGTGTACCCCCCACTTTCCTCAGGAATTGCACATGCAGGCGCCTCTGTCGATCTAGCTATCTTCTCACTTCACTTAGCAGGAGTATCCTCTATCCTTGGAGCTGTAAACTTTATCACCACGACTATTAATATACGAGCTCCGGGTATGTCTTTGGATCAAACCCCCCTATTTGTATGATCAGTAGCTATTACAGCACTACTCTTACTACTCTCCCTTCCTGTATTAGCTGGGGCCATCACTATATTATTAACTGATCGAAACCTTAATACCTCCTTCTTCGATCCAGCGGGAGGGGGAGACCCTATTCTCTATCAACACTTATTC
>IBIOR182-22|Steropleurus pseudolus|INV02592|Cabo Espichel|COI-5P|BOLD:AEO6528|OR974515
AACATTATACTTCATCTTTGGTGCCTGGGCTGGGATAGTGGGAACATCCCTAAGACTACTAATCCGAGCCGAATTAGGTCAACCAGGATACTTAATCGGTGATGATCAAATCTATAACGTAATCGTGACAGCTCACGCATTTGTAATAATTTTCTTTATAGTAATACCAATTATAATCGGTGGATTCGGAAATTGACTTGTCCCCCTAATATTAGGAGCACCTGATATAGCTTTCCCCCGTATAAATAACATAAGTTTCTGATTGCTGCCCCCTTCTCTAACTCTTTTACTAAGAAGTAGACTAGTGGAAAATGGAGCAGGTACCGGTTGAACGGTGTACCCCCCACTTTCCTCAGGAATTGCACATGCAGGCGCCTCTGTCGATCTAGCTATCTTCTCACTTCACTTAGCAGGAGTATCCTCTATCCTTGGAGCTGTAAACTTTATCACCACGACTATTAATATACGAGCTCCGGGTATGTCTTTGGATCAAACCCCCCTATTTGTATGATCAGTAGCTATTACAGCACTACTCTTACTACTCTCCCTTCCTGTATTAGCTGGGGCCATCACTATATTATTAACTGATCGAAACCTTAATACCTCCTTCTTCGATCCAGCGGGAGGGGGAGACCCTATTCTCTATCAACACTTATTC
>IBIOR181-22|Sphingonotus rubescens|INV02591|Cabo de Ares|COI-5P|BOLD:AFB6849|OR974611
AACCCTATATTTTATATTCGGTGCATGAGCAGGAATAGTAGGAACATCAATAAGTATAATTATTCGAGCAGAACTAGGACAACCAGGATCTATAATTGGAGATGATCAAATCTATAATGTCATTATTACAGCACACGCATTTGTTATAATTTTCTTTATGGTCATGCCAATCATAATTGGAGGATTCGGAAATTGATTAGTACCACTAATAATTGGTGCACCAGATATAGCATTTCCACGAATAAACAATATAAGATTCTGATTATTACCACCGTCATTAATCCTTCTGCTTTCATCTTCAATGGTAGATAGTGGAGCTGGTACAGGTTGAACAGTTTACCCTCCGCTCGCTGGAGCCATTGCACATGGGGGTGCATCCGTAGACCTAGCCATTTTCTCATTACATCTAGCAGGTATTTCATCAATCCTAGGAGCAGTAAACTTTATTACAACAGCAATTAATATACGATCAGATAGTATAACTATAGACCAAACACCATTATTTGTATGATCAGTAGCCATTACAGCTCTATTACTCTTACTATCACTACCTGTCTTAGCAGGAGCAATTACAATACTATTAACTGACCGAAACTTAAATACATCATTCTTTGACCCTGCAGGAGGAGGAGATCCAATCCTTTATCAACATTTATTC
>IBIOR180-22|Pycnogaster cucullatus|INV02590|Cabo Espichel|COI-5P|BOLD:AEO6978|OR974521
AACATTATATTTCATTTTTGGTGCATGAGCTGGGATAGTAGGTACATCTTTAAGTTTATTAATCCGAGCAGAGTTAGGTCAACCAGGATATTTAATTGGAGATGATCAAATTTATAATGTAATTGTAACAGCCCATGCATTCGTAATAATTTTCTTTATAGTAATACCTATTATAATTGGAGGATTTGGAAATTGACTTGTCCCTTTAATATTAGGAGCCCCTGATATAGCATTTCCTCGAATAAATAATATAAGATTCTGGTTATTACCACCATCATTAACCCTCCTCCTAAGAAGTAGCCTAGTGGAAAATGGCACTGGTACAGGATGAACAGTTTACCCACCCCTATCTTCTGGTATTGCACATGCAGGTGCCTCAGTAGATTTAGCAATTTTCTCTTTGCATTTAGCAGGAGTATCATCTATTTTAGGGGCGGTAAACTTCATTACTACAACTATTAATATACGAGCCCCCGGTATATCTTTAGACCAGACACCTCTATTTGTTTGATCAGTAGCTATTACAGCCCTACTCCTTTTATTATCATTACCAGTTCTAGCTGGAGCTATTACTATATTATTAACTGATCGAAATCTAAATACTTCTTTCTTTGACCCTGCTGGAGGAGGAGATCCAATTCTTTACCAACATTTATTC
>IBIOR179-22|Omocestus raymondi|INV02589|Cabo Espichel|COI-5P|BOLD:AEO7761|OR974511
TACTTTATATTTTATATTTGGAGCATGAGCAGGAATAGTAGGAACATCAATAAGTATAATTATTCGTGCAGAACTTGGACAACCAGGATCTTTAATTGGAGATGATCAAATCTATAATGTTATCATTACAGCCCATGCATTTGTAATAATTTTCTTCATAGTAATACCTATTATAATTGGAGGGTTTGGTAATTGATTAATCCCTTTAATAATTGGAGCACCAGATATAGCTTTTCCACGAATAAATAATATAAGTTTTTGGTTATTACCACCATCATTAACCCTTTTAATTGTATCATCAATAGTAGATAGTGGTGTAGGAACAGGATGAACAGTTTATCCCCCCCTTGCAGGAGCTATTGCTCATGGAGGGGGATCAGTTGATCTAGCTATTTTCTCATTACATATAGCTGGTGTCTCATCAATTTTAGGAGCAGTAAACTTTATTACAACAGCAATCAATATACGGTCGGAAAGAATAACACTAGATCAAACACCGCTATTTGTTTGATCAGTAGCAATCACAGCACTTTTATTACTACTTTCATTACCAGTACTAGCAGGAGCGATTACTATATTACTAACTGATCGAAATTTAAATACATCATTTTTTGATCCAGCTGGAGGTGGAGATCCAATTCTATATCAACATTTATTT
>IBIOR178-22|Omocestus raymondi|INV02588|Cabo Espichel|COI-5P|BOLD:AEO7761|OR974430
TACTTTATATTTTATATTTGGAGCATGAGCAGGAATAGTAGGAACATCAATAAGTATAATTATTCGTGCAGAACTTGGACAACCAGGATCTTTAATTGGAGATGATCAAATCTATAATGTTATCATTACAGCCCATGCATTTGTAATAATTTTCTTCATAGTAATACCTATTATAATTGGAGGGTTTGGTAATTGATTAATCCCTTTAATAATTGGAGCACCAGATATAGCTTTTCCACGAATAAATAATATAAGTTTTTGGTTATTACCACCATCATTAACCCTTTTAATTGTATCATCAATAGTAGATAGTGGTGTAGGAACAGGATGAACAGTTTATCCCCCCCTTGCAGGAGCTATTGCTCATGGAGGGGGATCAGTTGATCTAGCTATTTTCTCATTACATATAGCTGGTGTATCATCAATTTTAGGAGCAGTAAACTTTATTACAACAGCAATCAATATACGGTCGGAAAGAATAACACTAGATCAAACACCGCTATTTGTTTGATCAGTAGCAATCACAGCACTTTTATTACTACTTTCATTACCAGTACTAGCAGGAGCGATTACTATATTACTAACTGATCGAAATTTAAATACATCATTTTTTGATCCAGCTGGAGGTGGAGATCCAATTCTATATCAACATTTATTT
>IBIOR177-22|Gryllus campestris|INV02587|Sao Simao|COI-5P|BOLD:AAD6537|OR974715
AACTTTATATTTCATTTTTGGAGCTTGAGCTGGAATAGTAGGTACATCAATAAGAATTTTAATCCGAACAGAATTAGGACAACCAGGCTATTTAATTGGAGATGATCAAACTTATAATGTTATCGTAACCGCACATGCATTCATTATAATCTTCTTTATAGTTATACCTATTATAATTGGAGGATTTGGAAATTGATTAGTACCATTAATATTAGGAGCTCCTGATATAGCATTTCCTCGAATAAATAATATAAGATTTTGACTTTTACCCCCATCATTAACCCTTTTATTAACCAGAAGAATAGTTGAAAATGGTGCAGGAACAGGATGAACAGTTTACCCACCTCTATCAACAGGAATTGCTCACGCAGGAGCATCCGTTGACTTAGCAATTTTTTCATTACATTTAGCAGGAATTTCCTCAATTCTAGGAGCTGTAAATTTTATTACCACTATAATTAATATACGAGCACCAGGAATATCATTAGACCAAACACCATTATTTGTTTGAGCAGTTGGAATTACAGCCCTTCTATTATTATTATCATTACCAGTTCTAGCTGGCGCTATTACTATATTATTAACAGATCGAAATCTAAATACATCATTTTTTGATCCCGCAGGAGGAGGAGATCCAATTTTATATCAACATTTATTT
>IBIOR176-22|Pyrgomorpha conica|INV02586|Sao Lourenco|COI-5P|BOLD:AEO6938|OR974735
AACAATATACTTTTTATTTGGAGCCTGAGCAGGAATAGTAGGAACTTCTATAAGATTATTAATTCGAGCTGAACTTGGTCAACCAGGACAGTTAATTGGAGATGACCAAATTTATAATGTTATCATCACCGCACATGCCTTTGTCATAATTTTCTTTATAGTTATACCTATCATAATTGGTGGATTTGGAAATTGGTTAGTTCCTTTAATAATCGGGGCACCAGATATAGCATTTCCACGAATAAATAATATAAGATTTTGATTACTTCCTCCTTCATTAACCCTACTAATTAGATCATCTATAGTAGATATAGGAGCAGGTACAGGATGAACAGTTTATCCCCCTCTAGCAGGAGCAATTGCTCATGGAGGAAGATCTGTAGATTTAGCAATTTTCTCTCTCCATTTAGCTGGTGTATCTTCCATTCTAGGAGCAGTTAATTTTATTACAACAGCTATTAATATACGATCTAAAAATATAACGTTAGATCAAACACCTTTATTTGTATGATCAGTAGCTATTACCGCATTATTATTATTACTTTCATTACCTGTTTTAGCAGGAGCAATTACAATACTCTTAACTGATCGAAACCTAAACACCTCATTCTTTGATCCAGCAGGAGGAGGTGATCCAATTCTATACCAACATTTATTC
>IBIOR172-22|Sphingonotus azurescens|INV02557|Lagoa de Melides|COI-5P|BOLD:AAJ3344|OR974647
AACCCTATATTTCATATTCGGTGCGTGAGCAGGAATAGTAGGAACATCAATAAGAATAATTATTCGAGCAGAACTAGGACAACCAGGATCAATAATTGGAGATGATCAAATTTATAACGTTATTATTACAGCTCACGCATTTGTTATAATTTTCTTCATGGTTATACCAATTATAATTGGAGGATTTGGAAATTGACTTGTACCACTAATAATTGGTGCACCAGATATAGCATTCCCACGAATAAACAACATAAGATTCTGATTATTACCACCATCATTAATTCTCCTGCTTTCATCTTCTATGGTAGATAGTGGAGCTGGTACAGGTTGAACAGTTTACCCCCCACTTGCTGGAGCTATTGCACACGGAGGAGCATCCGTAGACTTAGCTATTTTCTCACTACATCTTGCAGGTATTTCATCAATTTTAGGAGCAGTAAATTTTATTACAACAGCAATCAATATACGATCAGACAGAATAACTATAGACCAAACACCATTATTTGTATGATCAGTAGCCATTACAGCCTTATTACTCTTACTTTCACTACCTGTATTAGCAGGAGCAATTACAATATTATTAACTGACCGAAACCTTAACACATCATTCTTTGACCCTGCAGGAGGGGGAGATCCAATCCTTTATCAACATTTATTC
>IBIOR171-22|Sphingonotus imitans|INV02555|Quinta do Conde|COI-5P|BOLD:AER3084|OR974661
AACCCTATATTTTATATTCGGTGCATGAGCAGGAATAGTGGGAACATCAATAAGAATAATTATTCGAGCAGAATTAGGACAACCAGGATCAATAATTGGAGATGATCAAATTTATAATGTTGTTATTACAGCTCACGCATTTGTTATAATTTTCTTCATGGTCATACCAATTATAATTGGAGGATTTGGAAATTGACTTGTACCACTAATAATTGGTGCACCAGATATAGCATTCCCACGAATAAATAACATAAGATTCTGATTATTACCACCATCATTAATTCTCCTGCTTTCATCTTCTATGGTGGATAATGGAGCTGGTACAGGTTGAACAGTTTACCCCCCACTTGCTGGAGCTATTGCACACGGGGGAGCATCCGTAGATCTAGCTATTTTCTCACTACATCTTGCAGGTATTTCATCAATTCTAGGAGCAGTAAACTTTATCACAACAGCAATTAATATACGATCAGACAGTATAACTATAGACCAAACACCATTATTTGTATGATCAGTAGCTATTACAGCCTTATTACTTTTACTTTCATTACCTGTATTAGCAGGAGCAATTACAATATTATTAACCGACCGAAACCTTAATACATCATTCTTTGACCCTGCAGGAGGAGGAGATCCAATCCTTTATCAACATTTATTC
>IBIOR142-19|Oedaleus decorus|INV00092|Castro Verde|COI-5P|BOLD:AAE5868|OR974497
CACCCTATACTTCATACTTGGAGCATGAGCAGGGATAGTGGGAACATCAATAAGAATAATCATCCGAGCAGAACTAGGACAACCAGGATCAATAATTGGAGATGATCAAATTTATAATGTAATTATTACAGCACATGCATTTGTAATAATTTTCTTTATAGTTATACCAACCATAATTGGAGGATTTGGAAATTGATTAGTTCCGCTAATAATTGGAGCACCAGATATAGCATTCCCACGAATAAATAATATAAGATTCTGATTATTACCACCATCATTAACACTCTTAATTCTGTCTTCTTTAGTTGAAAATGGAGCAGGGACAGGATGAACAGTTTACCCTCCACTAGCAAGAGTTATTGCACACAGAGGTGCATCTGTAGATCTAGCAATTTTCTCATTACATTTAGCAGGTATTTCATCAATTCTAGGAGCAATTAATTTCATCACAACAGCAATCAATATACGATCAAGCAATATAACCCTTGAACAGACACCACTATTTGTTTGATCTGTAGTAATTACAGCATTACTATTATTATTATCACTACCAGTACTAGCAGGAGCAATTACTATATTATTAACTGACCGAAACCTTAATACATCATTCTTTGATCCAGCAGGAGGGGGAGATCCAATTCTATACCAACACCTATTT
>IBIOR139-17|Tetrix nodulosa|INV02584|Verdizela|COI-5P|BOLD:AEO6332|OR974637
AACCTTATACTTCATCTTCGGAGCATGATCCGGACTTATAGGAACAGCTTTAAGAATATTAATTCGAATAGAACTAAGTACACCAGGATACCTAATTAATGACAATCAAATTTATAATGTAATCGTAACAGCACACGCTTTTATTATAATCTTCTTTATAGTAATACCTATCATAATTGGAGGATTTGGTAACTGATTAGTACCATTAATGATTGGATCACCAGATATAGCATTCCCACGTATAAATAATATAAGTTTTTGACTACTACCCCCCTCTCTTACATTATTAATTTCAAGAAGAATTATAGATTCAGGTGTAGGAACTGGTTGAACAGTATATCCACCATTAGCTGGCCCAATTGCCCACAGAGGGACAGCGGTAGATATAGCAATTTTCTCGCTACATTTAGCTGGAGTAAGATCCATCCTAGGGGCAATTAACTTCATTACCACAGCTATTAATATAAAATCAACAGGAATAAATTTAGATCAAATACCACTTTTTGTATGATCTGTACTTATTACAGCAGTACTTTTACTTCTTTCACTACCAGTACTTGCAGGAGCAATTACAATATTACTTACTGATCGTAATTTAAATACTTCATTCTTCGACCCTGCTGGAGGAGGAGATCCTATTCTATACCAACACCTATTT
>IBIOR138-17|Natula averni|INV02582|Quinta do Conde|COI-5P|BOLD:ACP3886|OR974795
AACATTATATTTTATTTTTGGAATTTGGGCTGGAATAATTGGAACTTCATTAAGAATACTTATTCGTTTAGAATTAGGTCAACCAGGATCCCTAATTGGAAATGATCAAATTTATAATGTTATTGTAACAGCTCACGCTTTTGTAATAATTTTCTTCATAGTAATACCTATTATAATTGGAGGATTTGGAAATTGATTAGTTCCTTTAATAATTGGAGCTCCCGATATAGCATTTCCTCGAATAAATAACATAAGTTTTTGACTTCTTCCTCCATCCCTAACTCTACTATTAACTAGAAGAATAGTAGAAGCCGGAGCAGGAACTGGTTGAACAGTTTATCCTCCATTATCTAGAACTATTGCTCATGCAGGAGCATCAGTAGATTTAGCTATCTTTTCTCTTCATTTAGCTGGAATTTCTTCAATTCTAGGAGCAGCAAATTTTATTACAACAATAATTAATATACGTGCCCCCAATATATCTTTAGATCAAACTCCATTATTCGTATGAGCTGTTGGAATTACAGCCTTACTTTTATTATTATCACTACCTGTCTTAGCAGGAGCAATTACTATATTATTAACGGATCGAAATTTAAATACTTCCTTTTTTGATCCATCCGGAGGAGGAGACCCAATTCTTTATCAACATTTATTT
>IBIOR569-22|Antaxius spinibrachius|INV07174|Amieiro|COI-5P|BOLD:AER0567|OR974824
TACATTATATTTCATTTTTGGAGCTTGAGCCGGCATAGTTGGAACATCACTTAGTCTCCTTATTCGTGCTGAATTAGGTCAACCAGGGTATTTAATTGGCGACGACCAAATTTATAATGTAATTGTAACAGCTCACGCATTCGTTATAATTTTCTTTATAGTAATACCCATCATGATTGGTGGTTTCGGAAATTGATTAGTTCCATTAATATTAGGAGCGCCAGATATGGCCTTCCCTCGAATAAATAATATAAGATTTTGATTATTACCACCATCATTAACACTCTTACTTAGAAGTAGTATAGTGGAAAATGGTGCAGGTACAGGATGAACAGTATATCCTCCTCTATCATCTGGTATTGCTCATGCAGGAGCTTCTGTAGATTTAGCAATTTTTTCTCTTCACTTAGCTGGTGTTTCATCTATTTTAGGGGCTGTAAATTTTATTACAACAACTATTAATATACGAGCACCAGGAATGTCATTAGATCAAACTCCTTTATTCGTTTGAGCTGTAGCAATTACAGCTCTTCTCTTACTTCTTTCATTGCCAGTTCTTGCTGGAGCTATTACCATATTATTGACAGATCGAAACCTTAATACCTCTTTCTTCGACCCCGCTGGTGGGGGTGACCCTATTCTTTACCAACACCTATTT
>IBIOR136-17|Euchorthippus elegantulus|INV02580|Bocas de Rio Maior|COI-5P|BOLD:ADJ5172|OR974803
AACCTTATATTTTTTATTTGGAGCTTGATCTGGAATAGTAGGAACATCAATAAGTATAATTATTCGTGCAGAATTAGGACAACCTGGGTATCTAATTGGAGATGATCAAATTTATAATGTAATCATTACAGCTCACGCATTTGTAATAATTTTCTTTATAGTAATACCTATCATAATTGGAGGATTTGGTAATTGATTAGTACCATTAATAATTGGAGCCCCAGATATAGCATTTCCTCGAATAAATAACATAAGCTTTTGATTACTACCTCCATCATTAACACTATTAATTACATCATCAATAATTGATAGAGGTGTAGGTACTGGATGAACAGTTTACCCTCCACTAGCAGGGGCAATTGCCCATGGAGGAACTTCAGTTGATTTAGCTATTTTTTCATTGCATTTAGCAGGTATTTCATCGATTTTAGGAGCAGTAAACTTTATTACAACAGCAATTAATATACGGTCAGAAAGAATAACACTGGACCAAACACCACTATTCGTTTGATCTGTAGCAATTACAGCTCTACTACTACTATTATCCTTACCAGTTTTAGCAGGAGCAATTACAATACTATTAACTGACCGAAATCTAAACACATCATTCTTTGACCCTGCTGGTGGAGGAGATCCAATTCTTTATCAACACTTATTT
>IBIOR166-19|Anacridium aegyptium|INV04117|Quinta do Zacarias|COI-5P|BOLD:AAO1248|OR974781
TACTTTATACTTTCTATTCGGTGCATGAGCAGGAATAGTAGGAACATCTATAAGAATAATTATTCGTGCTGAACTGGGTCAACCTGGATCGCTAATTGGAGATGATCAAATTTATAATGTTATTATTACAGCCCACGCATTTGTGATAATTTTCTTTATAGTAATACCTATCATAATTGGTGGATTTGGTAATTGATTAGTTCCGTTAATAATTGGAGCACCAGATATGGCATTCCCTCGAATAAATAATATAAGTTTCTGATTATTACCACCATCATTAACCCTTCTTCTTACATCCTCTATAGTAGATAATGGTGCTGGTACAGGATGAACAGTTTACCCTCCTCTAGCAGGTGCTATTGCCCACGGAGGGGCTTCCGTAGATTTAGCAATTTTTTCACTACACCTAGCGGGTGTATCATCAATTCTAGGTGCAGTAAATTTTATTACAACAGCAATTAATATACGGTCAGAAAGTATAACTTTAGATCAAACACCTTTATTTGTATGATCTGTAGCAATCACAGGCCTACTTCTACTTCTTTCACTCCCAGTTTTAGCAGGAGCTATTACCATATTATTAACAGACCGAAACTTAAATACATCATTTTTCGACCCTGCAGGAGGTGGTGATCCAATTCTGTACCAACATTTATTC
>IBIOR567-22|Antaxius spinibrachius|INV07171|Amieiro|COI-5P|BOLD:AER0569|OR974688
TACATTATATTTCATTTTTGGAGCCTGAGCCGGCATAGTTGGAACATCACTTAGTCTCCTTATTCGTGCTGAATTAGGTCAACCAGGGTATTTAATTGGCGACGACCAAATTTATAATGTAATTGTAACAGCTCACGCATTCGTTATAATTTTCTTTATAGTAATACCTATCATGATTGGAGGTTTCGGAAATTGATTAGTTCCATTAATATTAGGAGCACCAGATATGGCCTTCCCTCGAATAAATAATATAAGATTTTGATTATTACCACCATCATTAACACTCTTACTTAGAAGTAGTATAGTGGAAAATGGTGCAGGTACAGGATGAACAGTATACCCTCCTCTATCATCTGGTATTGCTCATGCAGGAGCTTCGGTAGATTTAGCAATTTTCTCTCTTCACTTAGCTGGTGTTTCATCTATTTTAGGAGCTGTAAATTTTATTACAACAACTATTAACATACGAGCACCAGGAATGTCATTGGATCAAACCCCTTTATTCGTTTGAGCTGTAGCAATCACAGCTCTTCTCTTACTTCTTTCATTACCAGTTCTTGCTGGTGCTATTACCATATTATTGACAGATCGAAACCTTAATACCTCCTTCTTCGACCCTGCTGGTGGGGGTGATCCTATTCTTTACCAACACCTATTT
>IBIOR134-17|Incertana decorata|INV02578|Quartel|COI-5P|BOLD:AEO9013|OR974759
AACATTATATTTCATTTTTGGAGCTTGAGCAGGAATAGTAGGGACATCACTTAGATTATTAATTCGAGCTGAACTTGGTCAACCAGGCTACCTAATTGGTGATGACCAAATTTACAATGTAATCGTTACTGCCCACGCATTCGTAATAATTTTCTTTATAGTAATGCCCATCATAATTGGAGGGTTTGGAAATTGACTTGTTCCCTTAATACTTGGAGCACCTGATATAGCCTTTCCTCGAATAAACAATATAAGATTTTGATTATTACCGCCTTCATTAACCCTTCTTCTTAGAAGAAGACTTGTGGAAAATGGTGCAGGAACTGGTTGAACAGTTTACCCTCCTCTTTCTTCTGGTATTGCACACGCAGGAGCTTCAGTTGATTTAGCAATTTTCTCTTTACACTTGGCTGGAGTTTCTTCTATTTTAGGGGCTGTAAACTTTATCACTACAACTATCAACATACGAGCTCCTGGGATATCTTTAGATCAAACCCCCTTGTTTGTATGAGCCGTAGCCATTACAGCCTTATTACTTTTGCTTTCCCTTCCCGTCTTAGCTGGAGCTATCACCATATTACTAACTGACCGAAATTTAAACACCTCCTTCTTTGACCCAGCCGGAGGGGGCGACCCTATTTTGTACCAACACCTTTTT
>IBIOR131-17|Omocestus rufipes|INV02575|Bocas de Rio Maior|COI-5P|BOLD:AAE1108|OR974755
AACTTTATATTTTATATTTGGAGCATGAGCAGGAATAGTAGGAACATCAATAAGTATAATTATTCGTGTAGAACTTGGACAACCAGGATCTCTAATTGGGGATGATCAAATCTACAACGTTATCATTACAGCCCACGCATTTGTAATGATTTTCTTTATAGTAATACCTATCATAATTGGAGGATTTGGTAATTGATTAGTCCCTTTAATAATTGGAGCACCAGATATAGCTTTTCCACGAATAAATAATATAAGTTTTTGACTATTACCACCATCACTAACCCTTTTAATTGCATCATCAATAATGGATAGTGGTGTAGGAACAGGATGAACAGTTTACCCTCCACTTGCAGGAGCAATTACCCATGGTGGGAGATCAGTAGATCTAGCCATTTTTTCATTACATATAGCCGGTGTTTCATCAATTTTAGGAGCAGTAAACTTTATTACAACATCAATCAATATACGGTCGGAAAGAATAACACTAGATCAAACACCACTATTTGTTTGATCAGTAGCAATCACAGCACTTCTATTACTATTATCATTACCGGTATTAGCAGGAGCAATTACTATATTATTAACTGACCGAAATTTAAATACATCATTTTTTGACCCTGCTGGAGGTGGGGACCCAATTCTATATCAACATTTATTT
>IBIOR130-17|Neocallicrania selligera meridionalis|INV02574|Mendiga|COI-5P|BOLD:AEO7820|OR974631
AACACTATACTTCATCTTTGGAGCTTGGGCAGGAATAGTTGGTACTTCTTTAAGTTTGTTAATTCGTGCTGAACTAGGGCAACCTGGATACTTAATTGGTGATGATCAAATTTACAACGTGATTGTAACTGCACATGCATTTGTAATAATTTTCTTTATAGTAATGCCTATTATAATTGGTGGATTCGGTAATTGACTTGTACCTCTTATACTAGGAGCCCCTGATATGGCATTCCCTCGTATGAACAACATAAGTTTTTGGTTATTACCACCTTCATTGACCCTCTTATTAAGTAGTAGACTTGTTGAAAATGGAGCTGGCACTGGTTGAACAGTTTACCCACCCCTTTCATCGGGTATTGCTCATGCAGGAGCTTCTGTAGATTTAGCCATCTTCTCTCTACATTTAGCTGGTGTTTCATCAATTCTAGGGGCTGTAAATTTCATCACAACTACTATTAATATACGAGCACCAGGAATATCTTTAGATCAAACTCCATTATTTGTCTGATCTGTAGCTATTACAGCTCTCCTTTTATTATTATCACTTCCTGTATTAGCTGGAGCTATTACTATATTACTAACCGACCGAAATTTAAATACTTCCTTCTTCGACCCTGCAGGAGGTGGAGACCCAATTCTATATCAACACTTATTT
>IBIOR169-19|Sciobia lusitanica|INV00645|Quinta dos Malvedos|COI-5P|BOLD:ADV9764|OR974617
AACATTATATTTCATTTTCGGAGCCTGATCAGGAATAGTTGGAACATCATTAAGAATTTTAATTCGAACAGAATTAGGACAACCAGGATATCTAATTGGAGATGATCAAACATATAATGTTATTGTAACTGCACATGCATTCATCATAATCTTCTTCATGGTCATACCAATCATGATCGGTGGATTTGGAAATTGATTAGTCCCCCTAATATTAGGGGCTCCAGATATAGCTTTTCCACGAATAAATAACATAAGATTTTGACTCCTACCACCATCCCTAACCCTATTATTAACCAGAAGAATAGTTGAAAATGGAGCAGGTACAGGATGAACTGTTTATCCACCCTTATCAACAGGTATCGCACATGCCGGAGCCTCAGTTGATTTAGCTATTTTTTCATTACATTTAGCAGGTATTTCCTCAATTTTAGGTGCAGTAAATTTTATTACTACCATAATTAATATACGAGCCCCAGGAATATCATTAGATCAAACCCCTTTATTTGTATGAGCAGTAGGAATTACTGCCCTATTATTACTATTATCATTACCAGTTCTTGCCGGAGCAATTACGATGTTATTAACAGATCGTAATCTAAATACATCATTTTTTGATCCAGCAGGAGGAGGAGATCCAATTTTATATCAACACTTATTT
>IBIOR126-17|Nemobius sylvestris|INV02570|Lagoa Pequena|COI-5P|BOLD:AER5488|OR974523
AACCTTATATTTTATTTTCGGAGCTTGAGCAGGAATAGTTGGTACCTCATTAAGAATATTAATTCGAACCGAGCTAGGCCAACCTGGTTACTTGATTGGAAATGACCAAATTTATAATGTAATTGTTACAGCTCATGCTTTTGTAATAATTTTCTTCATAGTAATACCAATCATAATTGGGGGATTTGGAAACTGACTTGTTCCCTTAATACTAGGAGCCCCAGATATAGCCTTTCCACGAATAAATAACATAAGATTTTGATTACTCCCCCCTTCTTTAACCTTATTATTATCCAGAAGATTAGTAGAAAATGGAGCAGGAACTGGATGAACAGTTTATCCCCCTTTATCTTCAAGAATTGCACATGCTGGGGCATCTGTAGATATAGCAATTTTTTCCCTTCATTTAGCAGGTATTTCATCAATTCTAGGGGCTATTAACTTTATCACCACAATAATTAATATACGAACCCCTAAAATATCTCTTGATCAAACCCCTTTATTTGTTTGATCAGTAGGGATTACTGCTCTTCTCCTTTTATTGTCCCTCCCCGTTCTAGCAGGAGCAATTACCATACTATTAACAGACCGAAATCTTAACACTTCATTTTTTGACCCAGCGGGAGGAGGAGACCCTATTCTTTATCAACATTTATTT
>IBIOR125-17|Morphacris fasciata|INV02569|Brejoeira|COI-5P|BOLD:ACR8091|OR974488
TACATTATATTTTATATTTGGTGCATGATCAGGTATAGTAGGAACATCAATAAGAATAATTATTCGAGCAGAATTAGGACAACCAGGATCAATAATTGGAGATGATCAAATCTATAACGTAATTATTACAGCTCATGCATTTGTTATAATTTTCTTCATAGTTATACCAATTATAATTGGAGGATTTGGAAATTGACTTGTACCATTAATAATTGGAGCACCAGATATAGCATTTCCACGAATAAATAATATAAGATTCTGATTATTACCACCATCATTAACACTTTTACTTTTATCCTCAATGGTCAATAATGGAGCTGGTACAGGCTGAACAGTATACCCACCACTAGCCAGCGTCATTGCCCATAGAGGAGCATCTGTAGACCTAGCCATTTTCTCTTTACATTTAGCAGGTATTTCATCAATTCTAGGAGCAATTAATTTTATTACAACAGCAATTAATATACGATCAAACAATATAACACTAGACCAAACACCTCTATTCGTTTGATCAGTTGCAATTACAGCTCTTTTATTACTACTATCATTACCTGTACTAGCAGGAGCAATTACTATATTATTAACTGACCGAAACCTTAATACATCATTCTTTGACCCAGCTGGAGGGGGAGACCCAATTCTATATCAACATTTATTT
>IBIOR555-22|Phaneroptera nana|INV11453|Herdade de Alagaes|COI-5P|BOLD:AEO7449|OR974449
AACATTATACTTTATTTTCGGAGCATGGGCTGGAATAGTTGGAACTTCTCTCAGCCTACTAATCCGTGCTGAATTAGGTCAACCTGGCTACTTAATTGGTGATGATCAAATTTATAATGTAATTGTAACAGCTCATGCATTTGTAATAATCTTTTTTATAGTAATACCTATTATAATTGGAGGGTTTGGTAATTGATTAGTACCTTTAATATTAGGAGCTCCAGATATAGCCTTCCCTCGAATAAATAACATAAGCTTTTGATTATTACCTCCTTCTTTAACATTATTACTAGCTAGTAGCCTAGTTGAAAACGGAGCAGGTACTGGGTGAACAGTTTACCCTCCCCTTTCTGCAGGTATTGCTCATGGAGGTGCATCAGTAGATTTAGCTATCTTTTCTCTTCACTTAGCTGGTATCTCCTCCATTCTAGGCGCAGTAAACTTTATTACAACCATCATTAATATACGCTCCCCTGGTATATCTTTAGATCAAACACCCTTATTTGTATGATCTGTAGGAATTACTGCTTTACTCCTTTTACTTTCTCTACCAGTTTTAGCAGGTGCTATTACTATATTATTAACAGACCGAAACTTAAATACCTCTTTCTTTGATCCTGCTGGAGGGGGTGATCCAATTCTATACCAACATTTATTT
>IBIOR554-22|Platycleis sabulosa|INV11452|Herdade de Alagaes|COI-5P|BOLD:AEO6325|OR974596
AACACTATATTTTATTTTTGGAGCTTGAGCAGGTATAGTGGGAACATCCCTCAGTTTACTAATTCGAGCCGAACTTGGTCAACCAGGTTATTTAATTGGAGATGACCAAATTTATAATGTAATTGTTACTGCTCACGCATTTGTGATAATTTTCTTTATAGTAATGCCAATTATAATTGGAGGATTTGGAAATTGACTTGTTCCTTTAATACTTGGAGCCCCAGATATAGCCTTCCCTCGAATAAACAATATAAGATTTTGGCTACTACCTCCATCATTAACACTTCTTCTTAGCAGAAGTCTTGTAGAAAGTGGTGCAGGTACTGGTTGAACCGTCTACCCTCCTCTCTCTTCTGGAATTGCCCACGCGGGAGCTTCAGTTGATTTAGCTATTTTCTCACTTCACTTAGCAGGGGTTTCTTCAATTCTAGGTGCCGTGAATTTTATTACTACAACTATTAATATACGTGCTCCGGGAATATCTCTCGATCAAACTCCCTTATTTGTATGAGCTGTAGCTATTACCGCTCTATTACTCCTTCTTTCCTTACCTGTTTTAGCTGGAGCTATTACTATATTATTAACTGACCGAAACCTTAATACCTCCTTCTTCGATCCAGCTGGGGGTGGTGACCCTATTTTATACCAACACCTTTTC
>IBIOR553-22|Acheta hispanicus|INV11450|Herdade de Alagaes|COI-5P|BOLD:AAP6118|OR974517
AACTTTATATTTCATTTTTGGAGCCTGAGCTGGAATAGTAGGTACTTCCTTAAGAATCTTAATTCGAACAGAACTAGGACAACCAGGTTATTTAATTGGTGATGATCAAACCTATAATGTTATTGTAACTGCACACGCATTCGTAATAATCTTTTTTATAGTTATACCTATTATAATTGGTGGATTTGGAAATTGATTAGTACCCTTAATATTAGGTGCTCCTGATATAGCTTTTCCTCGAATAAATAATATAAGATTTTGACTTTTACCACCCTCATTAACCCTTTTATTAACCAGAAGAATAGTTGAAAATGGTGCAGGAACAGGATGAACAGTTTACCCACCTTTATCAACAGGAATTGCCCATGCTGGGGCATCCGTTGATTTAGCTATCTTTTCACTACATTTAGCTGGAATTTCATCAATTTTAGGAGCTGTTAACTTTATTACAACAATGGTTAATATACGAGCACCTGGTATATCATTAGATCAAACACCACTATTTGTATGAGCTGTTGGAATTACTGCTCTTCTTCTTTTATTATCACTACCTGTTCTTGCGGGTGCAATTACAATACTACTAACAGATCGAAATTTAAATACATCATTTTTTGATCCCGCAGGAGGGGGTGATCCTATTTTATATCAACATCTATTT
>IBIOR551-22|Platycleis sabulosa|INV11434|Herdade de Alagaes|COI-5P|BOLD:AEO6325|OR974630
AACACTATATTTTATTTTTGGAGCTTGAGCAGGTATAGTGGGAACATCCCTCAGTTTACTAATTCGAGCCGAACTTGGTCAACCAGGTTATTTAATTGGAGATGACCAAATTTATAATGTAATTGTTACTGCTCACGCATTTGTGATAATTTTCTTTATAGTAATGCCAATTATAATTGGAGGATTTGGAAATTGACTTGTTCCTTTAATACTTGGAGCCCCAGATATAGCCTTCCCCCGAATAAACAATATAAGATTTTGGCTACTACCTCCATCATTAACACTTCTTCTTAGCAGAAGTCTTGTAGAAAGTGGTGCAGGTACTGGTTGAACCGTCTACCCTCCTCTCTCTTCTGGAATTGCCCACGCGGGAGCTTCAGTTGATTTAGCTATTTTCTCACTTCACTTAGCAGGGGTTTCTTCAATTCTAGGTGCCGTGAATTTTATTACTACAACTATTAATATACGTGCTCCGGGAATATCTCTCGATCAAACTCCCTTATTTGTATGAGCTGTAGCTATTACCGCTCTACTACTCCTTCTTTCCTTACCTGTTTTAGCTGGAGCTATTACTATATTATTAACTGACCGAAACCTTAATACCTCCTTCTTCGATCCAGCTGGGGGTGGTGACCCTATTTTATATCAACACCTTTTC
>IBIOR550-22|Calliptamus wattenwylianus|INV11426|Santana de Cambas|COI-5P|BOLD:AEZ7204|OR974745
TACTTTATATTTTCTATTTGGAGCGTGAGCAGGAATAGTAGGAACATCAATAAGTATACTTATTCGTGCAGAACTTGGTCAACCAGGATCTTTAATTGGGGATGACCAAATCTATAATGTTATTATTACAGCACACGCATTTGTAATAATTTTTTTTATAGTTATACCAATTATAATTGGTGGATTTGGTAATTGGCTTGTACCATTAATAATCGGAGCACCTGATATAGCATTTCCCCGAATAAATAACATAAGTTTTTGATTACTTCCACCCTCATTAACCCTTCTTCTCATGTCTTCTATAGTCGATAATGGAGCTGGCACTGGTTGAACAGTTTACCCTCCGCTTGCAGGAGCCATTGCCCACGGGGGAGCGTCGGTAGACTTAGCTATTTTCTCACTTCATCTGGCTGGTGTATCTTCAATTCTAGGGGCGGTAAATTTTATTACAACAGCAATTAATATACGATCAGAAAGTATAACTTTAGATCAAACACCACTATTTGTTTGATCAGTAGCCATTACAGCCCTTTTATTACTTCTATCTTTACCGGTTCTAGCAGGAGCAATTACTATACTATTAACTGACCGAAACCTAAATACATCATTCTTTGATCCAGCAGGAGGGGGAGATCCTATTTTATATCAACACCTATTC
>IBIOR117-17|Phaneroptera nana|INV02559|Brejos dos Clerigos|COI-5P|BOLD:AEO7449|OR974643
AACATTATACTTTATTTTCGGAGCATGGGCTGGAATAGTTGGAACTTCTCTCAGCCTACTAATCCGTGCTGAATTAGGTCAACCTGGCTACTTAATTGGTGATGATCAAATTTATAATGTAATTGTAACAGCTCATGCATTTATAATAATCTTTTTTATAGTAATACCTATTATAATTGGAGGGTTTGGTAATTGATTAGTACCTTTAATATTAGGAGCTCCAGATATAGCCTTCCCTCGAATAAATAACATAAGCTTTTGATTATTACCTCCTTCTTTAACATTATTACTAGCTAGTAGCCTAGTTGAAAACGGAGCAGGTACTGGGTGAACAGTTTACCCTCCCCTTTCTGCAGGTATTGCTCATGGAGGTGCATCAGTAGATTTAGCTATCTTTTCTCTTCACTTAGCTGGTATCTCCTCCATTCTAGGCGCAGTAAACTTTATTACAACCATCATTAATATACGCTCCCCTGGTATATCTTTAGATCAAACACCCTTATTTGTATGATCTGTAGGAATTACTGCTTTACTCCTTTTACTTTCTCTACCAGTTTTAGCAGGTGCTATTACTATATTATTAACAGACCGAAACTTAAATACCTCTTTCTTTGATCCTGCTGGAGGGGGTGATCCAATTCTATACCAACATTTATTT
>IBIOR548-22|Sphingonotus lluciapomaresi|INV11392|Santana de Cambas|COI-5P|BOLD:AEI2886|OR974569
AACCCTATACTTTATATTTGGTGCATGAGCAGGAATAGTAGGAACATCAATAAGTATAATTATTCGAGCAGAACTAGGACAACCAGGATCTATAATTGGAGATGATCAAATCTATAATGTCATTATTACAGCACACGCATTTGTTATAATTTTCTTTATGGTCATGCCAATCATAATTGGAGGATTTGGAAATTGATTAGTACCACTAATAATTGGTGCACCAGATATAGCATTTCCACGAATAAACAATATAAGATTCTGATTATTACCACCGTCACTAATCCTTCTGCTTTCATCTTCAATGGTAAATAGTGGAGCTGGCACAGGTTGAACAGTTTACCCCCCACTCGCTGGGGCCATTGCACATGGGGGTGCATCCGTAGACCTAGCCATTTTCTCATTACATCTAGCAGGTATTTCATCAATTCTAGGAGCAGTAAACTTTATTACAACAGCAATCAATATACGATCAGATAGTATAACTATAGACCAAACACCATTATTTGTATGATCAGTAGCCATTACAGCTCTATTACTTTTACTATCACTACCTGTCTTAGCAGGAGCAATTACAATACTATTAACTGACCGAAACTTAAATACATCATTTTTTGACCCTGCAGGAGGAGGAGATCCAATCCTTTATCAACATTTATTC
>IBIOR115-17|Eumodicogryllus bordigalensis|INV02554|Quinta do Conde|COI-5P|BOLD:ACU5350|OR974640
AACTTTATATTTCATCTTTGGAGCATGGTCTGGAATAGTAGGAACATCCTTAAGAATTTTAATTCGAACAGAATTAGGACAACCAGGATATCTTATTGGAGATGACCAAACATATAATGTTATTGTAACTGCACACGCCTTCATTATAATTTTTTTTATAGTAATACCTATTATAATTGGAGGGTTCGGAAATTGGTTAGTACCTTTAATATTAGGAGCTCCAGATATAGCATTTCCTCGAATAAATAATATAAGATTTTGACTTCTACCCCCATCATTAACCCTCCTATTAACTAGAAGAATAGTTGAAAATGGAGCAGGCACTGGATGAACAGTGTATCCACCTTTATCAACAGGGATCGCTCACGCTGGTTCATCAGTAGATTTAGCAATCTTTTCATTACACTTAGCAGGTATCTCATCAATTCTAGGAGCTGTAAATTTTATTACTACTATAATTAATATACGAGCACCAGGAATATCCTTAGATCAAACACCATTATTTGTTTGGGCTGTAGGAATTACTGCACTACTACTACTATTATCCTTACCAGTATTGGCTGGAGCTATTACTATATTATTAACTGACCGAAATTTAAATACATCATTTTTTGATCCTGCTGGGGGAGGAGATCCTATTTTATATCAACACTTATTC
>IBIOR114-17|Oedipoda caerulescens|INV02551|Quinta do Conde|COI-5P|BOLD:AAC9181|OR974535
AACATTGTATTTTCTATTTGGAACATGAGCAGGTATAGTAGGAACATCCATAAGAATAATTATTCGAATTGAACTAGGACAGCCAGGACCAATAATAGGAGATGACCAAATCTATAATGTTATTATTACAGCTCATGCATTTATCATAATCTTCTTTATAGTTATACCAATTATAATTGGAGGATTTGGAAATTGACTAGTTCCACTAATAATTGGAGCACCAGATATAGCGTTCCCACGAATAAACAACATAAGATTTTGATTACTACCACCATCATTGATAATTCTCCTTTCATCCTCGACAACAAATAGAGGAACTGGTACAGGATGAACAATTTACCCACCACTTGCAGGAGCAATTGCACACAGAGGAGTATCTGTAGACCTAACCATTTTCTCACTTCACCTAGCAGGTATTTCATCAATTCTGGGGGCCGTAAACTTTATTACAACATCAATTAATATACGATCAAACAGAATAACCCTAGATCAAACACCCCTATTTGTTTGATCAGTAGTTATTACAGCACTGCTTTTACTATTATCCCTACCCGTACTTGCGGGAGCAATCACTATATTATTAACTGATCGAAACCTAAATACATCATTTTTTGACCCAGCAGGAGGGGGTGATCCAATTCTTTACCAACACTTATTT
